# Supplementary material for: Double impact: natural molluscicide for schistosomiasis vector control also impedes development of Schistosoma mansoni cercariae into adult parasites
Source: PLoS Negl Trop Dis. 2017 Jul 28;11(7):e0005789. doi: 10.1371/journal.pntd.0005789 (PMC5550001; doi:10.1371/journal.pntd.0005789)
Supplement: S1 Table — (XLS) [file pntd.0005789.s002.xls]

## Sheet: 1- gene_list_Adult_Male
Unique transcripts	Unique genes
XLOC_000001	TCONS_00000001
XLOC_000001	TCONS_00000002
XLOC_000002	TCONS_00000003
XLOC_000002	TCONS_00000004
XLOC_000003	TCONS_00000005
XLOC_000004	TCONS_00000006
XLOC_000005	TCONS_00000007
XLOC_000006	TCONS_00000008
XLOC_000006	TCONS_00000009
XLOC_000007	TCONS_00000010
XLOC_000008	TCONS_00000011
XLOC_000009	TCONS_00000014
XLOC_000009	TCONS_00000013
XLOC_000009	TCONS_00000012
XLOC_000009	TCONS_00000015
XLOC_000009	TCONS_00000016
XLOC_000010	TCONS_00000018
XLOC_000010	TCONS_00000017
XLOC_000010	TCONS_00000019
XLOC_000010	TCONS_00000020
XLOC_000011	TCONS_00000021
XLOC_000012	TCONS_00000022
XLOC_000013	TCONS_00000023
XLOC_000013	TCONS_00000024
XLOC_000014	TCONS_00000025
XLOC_000014	TCONS_00000028
XLOC_000014	TCONS_00000027
XLOC_000014	TCONS_00000026
XLOC_000014	TCONS_00000029
XLOC_000015	TCONS_00000030
XLOC_000015	TCONS_00000031
XLOC_000015	TCONS_00000032
XLOC_000015	TCONS_00000033
XLOC_000016	TCONS_00000034
XLOC_000016	TCONS_00000035
XLOC_000017	TCONS_00000036
XLOC_000017	TCONS_00000037
XLOC_000017	TCONS_00000038
XLOC_000017	TCONS_00000040
XLOC_000017	TCONS_00000039
XLOC_000018	TCONS_00000041
XLOC_000018	TCONS_00000042
XLOC_000018	TCONS_00000043
XLOC_000018	TCONS_00000044
XLOC_000019	TCONS_00000045
XLOC_000019	TCONS_00000046
XLOC_000020	TCONS_00000047
XLOC_000020	TCONS_00000048
XLOC_000020	TCONS_00000049
XLOC_000021	TCONS_00000050
XLOC_000021	TCONS_00000051
XLOC_000021	TCONS_00000052
XLOC_000021	TCONS_00000053
XLOC_000021	TCONS_00000054
XLOC_000021	TCONS_00000055
XLOC_000021	TCONS_00000056
XLOC_000021	TCONS_00000057
XLOC_000021	TCONS_00000058
XLOC_000022	TCONS_00000059
XLOC_000022	TCONS_00000060
XLOC_000023	TCONS_00000061
XLOC_000024	TCONS_00000062
XLOC_000025	TCONS_00000063
XLOC_000025	TCONS_00000064
XLOC_000026	TCONS_00000067
XLOC_000026	TCONS_00000066
XLOC_000026	TCONS_00000065
XLOC_000026	TCONS_00000068
XLOC_000026	TCONS_00000069
XLOC_000027	TCONS_00000070
XLOC_000027	TCONS_00000071
XLOC_000028	TCONS_00000072
XLOC_000028	TCONS_00000073
XLOC_000028	TCONS_00000075
XLOC_000028	TCONS_00000074
XLOC_000029	TCONS_00000077
XLOC_000029	TCONS_00000076
XLOC_000029	TCONS_00000078
XLOC_000029	TCONS_00000079
XLOC_000029	TCONS_00000080
XLOC_000029	TCONS_00000081
XLOC_000030	TCONS_00000082
XLOC_000031	TCONS_00000083
XLOC_000032	TCONS_00000084
XLOC_000032	TCONS_00000086
XLOC_000032	TCONS_00000085
XLOC_000032	TCONS_00000087
XLOC_000032	TCONS_00000088
XLOC_000032	TCONS_00000089
XLOC_000032	TCONS_00000090
XLOC_000033	TCONS_00000091
XLOC_000033	TCONS_00000092
XLOC_000033	TCONS_00000093
XLOC_000034	TCONS_00000094
XLOC_000034	TCONS_00000095
XLOC_000034	TCONS_00000096
XLOC_000035	TCONS_00000097
XLOC_000036	TCONS_00000098
XLOC_000036	TCONS_00000099
XLOC_000037	TCONS_00000100
XLOC_000037	TCONS_00000101
XLOC_000037	TCONS_00000102
XLOC_000038	TCONS_00000103
XLOC_000038	TCONS_00000106
XLOC_000038	TCONS_00000105
XLOC_000038	TCONS_00000104
XLOC_000039	TCONS_00000107
XLOC_000040	TCONS_00000108
XLOC_000041	TCONS_00000109
XLOC_000041	TCONS_00000110
XLOC_000042	TCONS_00000111
XLOC_000043	TCONS_00000112
XLOC_000043	TCONS_00000113
XLOC_000044	TCONS_00000114
XLOC_000044	TCONS_00000115
XLOC_000045	TCONS_00000116
XLOC_000045	TCONS_00000117
XLOC_000046	TCONS_00000118
XLOC_000047	TCONS_00000119
XLOC_000048	TCONS_00000120
XLOC_000048	TCONS_00000121
XLOC_000049	TCONS_00000122
XLOC_000049	TCONS_00000123
XLOC_000050	TCONS_00000124
XLOC_000051	TCONS_00000125
XLOC_000052	TCONS_00000126
XLOC_000052	TCONS_00000127
XLOC_000053	TCONS_00000128
XLOC_000053	TCONS_00000129
XLOC_000053	TCONS_00000130
XLOC_000053	TCONS_00000131
XLOC_000054	TCONS_00000132
XLOC_000054	TCONS_00000134
XLOC_000054	TCONS_00000133
XLOC_000054	TCONS_00000135
XLOC_000055	TCONS_00000136
XLOC_000055	TCONS_00000137
XLOC_000056	TCONS_00000138
XLOC_000056	TCONS_00000139
XLOC_000056	TCONS_00000140
XLOC_000057	TCONS_00000141
XLOC_000057	TCONS_00000142
XLOC_000057	TCONS_00000143
XLOC_000057	TCONS_00000144
XLOC_000058	TCONS_00000145
XLOC_000059	TCONS_00000146
XLOC_000060	TCONS_00000147
XLOC_000061	TCONS_00000148
XLOC_000062	TCONS_00000149
XLOC_000063	TCONS_00000150
XLOC_000064	TCONS_00000152
XLOC_000064	TCONS_00000151
XLOC_000064	TCONS_00000153
XLOC_000064	TCONS_00000154
XLOC_000065	TCONS_00000155
XLOC_000065	TCONS_00000156
XLOC_000065	TCONS_00000157
XLOC_000066	TCONS_00000158
XLOC_000067	TCONS_00000159
XLOC_000068	TCONS_00000160
XLOC_000068	TCONS_00000161
XLOC_000069	TCONS_00000162
XLOC_000070	TCONS_00000163
XLOC_000071	TCONS_00000164
XLOC_000072	TCONS_00000165
XLOC_000072	TCONS_00000166
XLOC_000072	TCONS_00000167
XLOC_000072	TCONS_00000168
XLOC_000073	TCONS_00000169
XLOC_000074	TCONS_00000170
XLOC_000075	TCONS_00000171
XLOC_000075	TCONS_00000172
XLOC_000076	TCONS_00000173
XLOC_000077	TCONS_00000174
XLOC_000078	TCONS_00000175
XLOC_000079	TCONS_00000176
XLOC_000079	TCONS_00000177
XLOC_000080	TCONS_00000178
XLOC_000080	TCONS_00000179
XLOC_000080	TCONS_00000180
XLOC_000080	TCONS_00000181
XLOC_000080	TCONS_00000182
XLOC_000081	TCONS_00000183
XLOC_000082	TCONS_00000184
XLOC_000083	TCONS_00000185
XLOC_000083	TCONS_00000186
XLOC_000083	TCONS_00000187
XLOC_000084	TCONS_00000188
XLOC_000084	TCONS_00000191
XLOC_000084	TCONS_00000190
XLOC_000084	TCONS_00000189
XLOC_000084	TCONS_00000192
XLOC_000084	TCONS_00000193
XLOC_000085	TCONS_00000194
XLOC_000085	TCONS_00000198
XLOC_000085	TCONS_00000197
XLOC_000085	TCONS_00000196
XLOC_000085	TCONS_00000195
XLOC_000086	TCONS_00000199
XLOC_000086	TCONS_00000200
XLOC_000086	TCONS_00000201
XLOC_000086	TCONS_00000202
XLOC_000087	TCONS_00000203
XLOC_000088	TCONS_00000204
XLOC_000089	TCONS_00000205
XLOC_000089	TCONS_00000207
XLOC_000089	TCONS_00000206
XLOC_000090	TCONS_00000208
XLOC_000090	TCONS_00000209
XLOC_000091	TCONS_00000210
XLOC_000092	TCONS_00000211
XLOC_000092	TCONS_00000212
XLOC_000092	TCONS_00000213
XLOC_000092	TCONS_00000214
XLOC_000093	TCONS_00000215
XLOC_000094	TCONS_00000217
XLOC_000094	TCONS_00000216
XLOC_000094	TCONS_00000218
XLOC_000094	TCONS_00000220
XLOC_000094	TCONS_00000219
XLOC_000095	TCONS_00000221
XLOC_000095	TCONS_00000223
XLOC_000095	TCONS_00000222
XLOC_000095	TCONS_00000224
XLOC_000095	TCONS_00000225
XLOC_000095	TCONS_00000226
XLOC_000095	TCONS_00000227
XLOC_000096	TCONS_00000228
XLOC_000096	TCONS_00000229
XLOC_000097	TCONS_00000231
XLOC_000097	TCONS_00000230
XLOC_000097	TCONS_00000232
XLOC_000097	TCONS_00000233
XLOC_000097	TCONS_00000234
XLOC_000098	TCONS_00000235
XLOC_000098	TCONS_00000237
XLOC_000098	TCONS_00000236
XLOC_000098	TCONS_00000238
XLOC_000099	TCONS_00000239
XLOC_000099	TCONS_00000240
XLOC_000099	TCONS_00000241
XLOC_000100	TCONS_00000242
XLOC_000100	TCONS_00000243
XLOC_000101	TCONS_00000244
XLOC_000101	TCONS_00000245
XLOC_000102	TCONS_00000246
XLOC_000103	TCONS_00000247
XLOC_000104	TCONS_00000248
XLOC_000105	TCONS_00000249
XLOC_000105	TCONS_00000250
XLOC_000106	TCONS_00000251
XLOC_000106	TCONS_00000252
XLOC_000106	TCONS_00000253
XLOC_000106	TCONS_00000254
XLOC_000106	TCONS_00000255
XLOC_000106	TCONS_00000256
XLOC_000106	TCONS_00000257
XLOC_000107	TCONS_00000259
XLOC_000107	TCONS_00000258
XLOC_000107	TCONS_00000260
XLOC_000108	TCONS_00000261
XLOC_000109	TCONS_00000262
XLOC_000109	TCONS_00000263
XLOC_000109	TCONS_00000265
XLOC_000110	TCONS_00000264
XLOC_000111	TCONS_00000266
XLOC_000112	TCONS_00000267
XLOC_000113	TCONS_00000268
XLOC_000113	TCONS_00000269
XLOC_000113	TCONS_00000270
XLOC_000114	TCONS_00000271
XLOC_000115	TCONS_00000272
XLOC_000115	TCONS_00000273
XLOC_000115	TCONS_00000274
XLOC_000116	TCONS_00000275
XLOC_000116	TCONS_00000276
XLOC_000116	TCONS_00000277
XLOC_000116	TCONS_00000278
XLOC_000116	TCONS_00000279
XLOC_000117	TCONS_00000280
XLOC_000118	TCONS_00000281
XLOC_000118	TCONS_00000282
XLOC_000118	TCONS_00000283
XLOC_000118	TCONS_00000285
XLOC_000118	TCONS_00000284
XLOC_000118	TCONS_00000286
XLOC_000118	TCONS_00000287
XLOC_000118	TCONS_00000288
XLOC_000119	TCONS_00000289
XLOC_000120	TCONS_00000290
XLOC_000121	TCONS_00000291
XLOC_000122	TCONS_00000292
XLOC_000123	TCONS_00000293
XLOC_000123	TCONS_00000295
XLOC_000123	TCONS_00000294
XLOC_000123	TCONS_00000296
XLOC_000123	TCONS_00000297
XLOC_000123	TCONS_00000298
XLOC_000124	TCONS_00000299
XLOC_000124	TCONS_00000300
XLOC_000124	TCONS_00000301
XLOC_000124	TCONS_00000302
XLOC_000124	TCONS_00000303
XLOC_000124	TCONS_00000304
XLOC_000125	TCONS_00000305
XLOC_000125	TCONS_00000306
XLOC_000125	TCONS_00000307
XLOC_000126	TCONS_00000308
XLOC_000127	TCONS_00000310
XLOC_000127	TCONS_00000309
XLOC_000128	TCONS_00000312
XLOC_000128	TCONS_00000311
XLOC_000128	TCONS_00000313
XLOC_000129	TCONS_00000314
XLOC_000130	TCONS_00000315
XLOC_000131	TCONS_00000316
XLOC_000131	TCONS_00000317
XLOC_000131	TCONS_00000318
XLOC_000132	TCONS_00000319
XLOC_000133	TCONS_00000320
XLOC_000134	TCONS_00000321
XLOC_000135	TCONS_00000322
XLOC_000135	TCONS_00000325
XLOC_000135	TCONS_00000324
XLOC_000135	TCONS_00000323
XLOC_000135	TCONS_00000327
XLOC_000135	TCONS_00000326
XLOC_000136	TCONS_00000328
XLOC_000137	TCONS_00000329
XLOC_000137	TCONS_00000330
XLOC_000138	TCONS_00000331
XLOC_000138	TCONS_00000332
XLOC_000138	TCONS_00000333
XLOC_000139	TCONS_00000334
XLOC_000139	TCONS_00000335
XLOC_000140	TCONS_00000336
XLOC_000140	TCONS_00000337
XLOC_000141	TCONS_00000338
XLOC_000141	TCONS_00000339
XLOC_000141	TCONS_00000340
XLOC_000141	TCONS_00000341
XLOC_000142	TCONS_00000342
XLOC_000142	TCONS_00000343
XLOC_000143	TCONS_00000344
XLOC_000144	TCONS_00000345
XLOC_000145	TCONS_00000346
XLOC_000145	TCONS_00000347
XLOC_000146	TCONS_00000348
XLOC_000146	TCONS_00000349
XLOC_000146	TCONS_00000350
XLOC_000147	TCONS_00000351
XLOC_000147	TCONS_00000352
XLOC_000148	TCONS_00000353
XLOC_000149	TCONS_00000354
XLOC_000149	TCONS_00000355
XLOC_000149	TCONS_00000356
XLOC_000149	TCONS_00000357
XLOC_000149	TCONS_00000358
XLOC_000150	TCONS_00000359
XLOC_000150	TCONS_00000360
XLOC_000150	TCONS_00000361
XLOC_000150	TCONS_00000362
XLOC_000151	TCONS_00000363
XLOC_000152	TCONS_00000366
XLOC_000152	TCONS_00000367
XLOC_000152	TCONS_00000365
XLOC_000152	TCONS_00000364
XLOC_000152	TCONS_00000368
XLOC_000152	TCONS_00000369
XLOC_000152	TCONS_00000370
XLOC_000152	TCONS_00000371
XLOC_000152	TCONS_00000373
XLOC_000152	TCONS_00000372
XLOC_000152	TCONS_00000374
XLOC_000153	TCONS_00000375
XLOC_000153	TCONS_00000377
XLOC_000153	TCONS_00000376
XLOC_000154	TCONS_00000378
XLOC_000155	TCONS_00000379
XLOC_000156	TCONS_00000380
XLOC_000157	TCONS_00000381
XLOC_000157	TCONS_00000382
XLOC_000158	TCONS_00000383
XLOC_000158	TCONS_00000384
XLOC_000159	TCONS_00000385
XLOC_000159	TCONS_00000386
XLOC_000160	TCONS_00000387
XLOC_000160	TCONS_00000388
XLOC_000160	TCONS_00000389
XLOC_000161	TCONS_00000390
XLOC_000162	TCONS_00000391
XLOC_000162	TCONS_00000392
XLOC_000163	TCONS_00000393
XLOC_000164	TCONS_00000394
XLOC_000164	TCONS_00000395
XLOC_000165	TCONS_00000396
XLOC_000166	TCONS_00000398
XLOC_000166	TCONS_00000397
XLOC_000167	TCONS_00000399
XLOC_000168	TCONS_00000400
XLOC_000168	TCONS_00000401
XLOC_000168	TCONS_00000402
XLOC_000169	TCONS_00000403
XLOC_000169	TCONS_00000404
XLOC_000170	TCONS_00000405
XLOC_000170	TCONS_00000406
XLOC_000171	TCONS_00000407
XLOC_000171	TCONS_00000409
XLOC_000171	TCONS_00000408
XLOC_000171	TCONS_00000410
XLOC_000171	TCONS_00000411
XLOC_000171	TCONS_00000412
XLOC_000171	TCONS_00000413
XLOC_000171	TCONS_00000414
XLOC_000172	TCONS_00000415
XLOC_000172	TCONS_00000423
XLOC_000172	TCONS_00000422
XLOC_000172	TCONS_00000424
XLOC_000173	TCONS_00000416
XLOC_000173	TCONS_00000417
XLOC_000173	TCONS_00000419
XLOC_000173	TCONS_00000418
XLOC_000173	TCONS_00000420
XLOC_000173	TCONS_00000421
XLOC_000174	TCONS_00000425
XLOC_000174	TCONS_00000426
XLOC_000174	TCONS_00000427
XLOC_000174	TCONS_00000428
XLOC_000174	TCONS_00000429
XLOC_000174	TCONS_00000430
XLOC_000175	TCONS_00000431
XLOC_000176	TCONS_00000433
XLOC_000176	TCONS_00000432
XLOC_000176	TCONS_00000434
XLOC_000177	TCONS_00000435
XLOC_000178	TCONS_00000437
XLOC_000178	TCONS_00000436
XLOC_000178	TCONS_00000438
XLOC_000178	TCONS_00000439
XLOC_000178	TCONS_00000441
XLOC_000178	TCONS_00000440
XLOC_000178	TCONS_00000442
XLOC_000179	TCONS_00000444
XLOC_000179	TCONS_00000443
XLOC_000180	TCONS_00000445
XLOC_000180	TCONS_00000446
XLOC_000180	TCONS_00000447
XLOC_000181	TCONS_00000448
XLOC_000181	TCONS_00000449
XLOC_000182	TCONS_00000450
XLOC_000183	TCONS_00000451
XLOC_000183	TCONS_00000452
XLOC_000183	TCONS_00000453
XLOC_000183	TCONS_00000454
XLOC_000184	TCONS_00000455
XLOC_000184	TCONS_00000456
XLOC_000184	TCONS_00000457
XLOC_000185	TCONS_00000458
XLOC_000185	TCONS_00000459
XLOC_000185	TCONS_00000460
XLOC_000186	TCONS_00000461
XLOC_000187	TCONS_00000462
XLOC_000188	TCONS_00000463
XLOC_000188	TCONS_00000464
XLOC_000189	TCONS_00000466
XLOC_000189	TCONS_00000465
XLOC_000189	TCONS_00000467
XLOC_000189	TCONS_00000469
XLOC_000189	TCONS_00000468
XLOC_000189	TCONS_00000470
XLOC_000190	TCONS_00000473
XLOC_000190	TCONS_00000472
XLOC_000190	TCONS_00000471
XLOC_000190	TCONS_00000474
XLOC_000190	TCONS_00000475
XLOC_000191	TCONS_00000476
XLOC_000191	TCONS_00000477
XLOC_000192	TCONS_00000478
XLOC_000193	TCONS_00000479
XLOC_000193	TCONS_00000480
XLOC_000194	TCONS_00000483
XLOC_000194	TCONS_00000482
XLOC_000194	TCONS_00000481
XLOC_000194	TCONS_00000484
XLOC_000194	TCONS_00000485
XLOC_000194	TCONS_00000486
XLOC_000194	TCONS_00000487
XLOC_000194	TCONS_00000488
XLOC_000195	TCONS_00000490
XLOC_000195	TCONS_00000489
XLOC_000195	TCONS_00000491
XLOC_000196	TCONS_00000492
XLOC_000196	TCONS_00000493
XLOC_000197	TCONS_00000494
XLOC_000197	TCONS_00000495
XLOC_000197	TCONS_00000496
XLOC_000198	TCONS_00000497
XLOC_000199	TCONS_00000498
XLOC_000200	TCONS_00000499
XLOC_000200	TCONS_00000500
XLOC_000201	TCONS_00000501
XLOC_000202	TCONS_00000502
XLOC_000202	TCONS_00000503
XLOC_000203	TCONS_00000504
XLOC_000204	TCONS_00000505
XLOC_000204	TCONS_00000506
XLOC_000204	TCONS_00000507
XLOC_000204	TCONS_00000508
XLOC_000205	TCONS_00000509
XLOC_000206	TCONS_00000510
XLOC_000206	TCONS_00000511
XLOC_000207	TCONS_00000512
XLOC_000208	TCONS_00000513
XLOC_000209	TCONS_00000514
XLOC_000209	TCONS_00000515
XLOC_000210	TCONS_00000516
XLOC_000211	TCONS_00000517
XLOC_000212	TCONS_00000519
XLOC_000212	TCONS_00000518
XLOC_000212	TCONS_00000520
XLOC_000212	TCONS_00000521
XLOC_000213	TCONS_00000523
XLOC_000213	TCONS_00000522
XLOC_000214	TCONS_00000524
XLOC_000215	TCONS_00000525
XLOC_000216	TCONS_00000526
XLOC_000217	TCONS_00000527
XLOC_000217	TCONS_00000528
XLOC_000218	TCONS_00000529
XLOC_000218	TCONS_00000530
XLOC_000218	TCONS_00000531
XLOC_000218	TCONS_00000532
XLOC_000218	TCONS_00000533
XLOC_000219	TCONS_00000535
XLOC_000219	TCONS_00000534
XLOC_000219	TCONS_00000536
XLOC_000219	TCONS_00000537
XLOC_000220	TCONS_00000538
XLOC_000220	TCONS_00000539
XLOC_000220	TCONS_00000540
XLOC_000221	TCONS_00000541
XLOC_000222	TCONS_00000542
XLOC_000222	TCONS_00000543
XLOC_000222	TCONS_00000544
XLOC_000222	TCONS_00000545
XLOC_000223	TCONS_00000546
XLOC_000224	TCONS_00000547
XLOC_000224	TCONS_00000548
XLOC_000224	TCONS_00000550
XLOC_000224	TCONS_00000549
XLOC_000225	TCONS_00000551
XLOC_000226	TCONS_00000553
XLOC_000226	TCONS_00000552
XLOC_000226	TCONS_00000554
XLOC_000226	TCONS_00000556
XLOC_000226	TCONS_00000555
XLOC_000226	TCONS_00000559
XLOC_000226	TCONS_00000558
XLOC_000226	TCONS_00000557
XLOC_000226	TCONS_00000561
XLOC_000226	TCONS_00000560
XLOC_000226	TCONS_00000562
XLOC_000227	TCONS_00000563
XLOC_000227	TCONS_00000564
XLOC_000228	TCONS_00000565
XLOC_000229	TCONS_00000566
XLOC_000230	TCONS_00000567
XLOC_000231	TCONS_00000568
XLOC_000231	TCONS_00000569
XLOC_000231	TCONS_00000570
XLOC_000232	TCONS_00000571
XLOC_000232	TCONS_00000572
XLOC_000232	TCONS_00000573
XLOC_000233	TCONS_00000574
XLOC_000234	TCONS_00000575
XLOC_000235	TCONS_00000576
XLOC_000235	TCONS_00000577
XLOC_000235	TCONS_00000578
XLOC_000235	TCONS_00000579
XLOC_000236	TCONS_00000580
XLOC_000236	TCONS_00000581
XLOC_000236	TCONS_00000582
XLOC_000236	TCONS_00000583
XLOC_000237	TCONS_00000585
XLOC_000237	TCONS_00000584
XLOC_000237	TCONS_00000586
XLOC_000238	TCONS_00000587
XLOC_000238	TCONS_00000589
XLOC_000238	TCONS_00000588
XLOC_000238	TCONS_00000592
XLOC_000238	TCONS_00000591
XLOC_000238	TCONS_00000590
XLOC_000238	TCONS_00000593
XLOC_000239	TCONS_00000594
XLOC_000240	TCONS_00000595
XLOC_000241	TCONS_00000596
XLOC_000242	TCONS_00000597
XLOC_000242	TCONS_00000598
XLOC_000243	TCONS_00000599
XLOC_000244	TCONS_00000600
XLOC_000245	TCONS_00000601
XLOC_000246	TCONS_00000602
XLOC_000247	TCONS_00000605
XLOC_000247	TCONS_00000604
XLOC_000247	TCONS_00000603
XLOC_000247	TCONS_00000607
XLOC_000247	TCONS_00000606
XLOC_000247	TCONS_00000609
XLOC_000247	TCONS_00000608
XLOC_000248	TCONS_00000610
XLOC_000248	TCONS_00000611
XLOC_000248	TCONS_00000612
XLOC_000248	TCONS_00000613
XLOC_000249	TCONS_00000616
XLOC_000249	TCONS_00000615
XLOC_000249	TCONS_00000614
XLOC_000249	TCONS_00000619
XLOC_000249	TCONS_00000618
XLOC_000249	TCONS_00000617
XLOC_000250	TCONS_00000621
XLOC_000250	TCONS_00000620
XLOC_000251	TCONS_00000622
XLOC_000251	TCONS_00000623
XLOC_000252	TCONS_00000625
XLOC_000252	TCONS_00000624
XLOC_000252	TCONS_00000626
XLOC_000253	TCONS_00000627
XLOC_000254	TCONS_00000628
XLOC_000254	TCONS_00000629
XLOC_000254	TCONS_00000630
XLOC_000254	TCONS_00000631
XLOC_000254	TCONS_00000632
XLOC_000254	TCONS_00000633
XLOC_000254	TCONS_00000634
XLOC_000254	TCONS_00000635
XLOC_000255	TCONS_00000636
XLOC_000256	TCONS_00000637
XLOC_000256	TCONS_00000638
XLOC_000257	TCONS_00000639
XLOC_000257	TCONS_00000640
XLOC_000258	TCONS_00000641
XLOC_000258	TCONS_00000643
XLOC_000258	TCONS_00000642
XLOC_000258	TCONS_00000644
XLOC_000258	TCONS_00000645
XLOC_000258	TCONS_00000646
XLOC_000258	TCONS_00000647
XLOC_000259	TCONS_00000648
XLOC_000259	TCONS_00000649
XLOC_000260	TCONS_00000650
XLOC_000260	TCONS_00000651
XLOC_000260	TCONS_00000652
XLOC_000261	TCONS_00000653
XLOC_000261	TCONS_00000655
XLOC_000261	TCONS_00000654
XLOC_000261	TCONS_00000657
XLOC_000261	TCONS_00000656
XLOC_000261	TCONS_00000658
XLOC_000262	TCONS_00000659
XLOC_000262	TCONS_00000661
XLOC_000262	TCONS_00000660
XLOC_000263	TCONS_00000662
XLOC_000263	TCONS_00000663
XLOC_000264	TCONS_00000664
XLOC_000265	TCONS_00000665
XLOC_000265	TCONS_00000666
XLOC_000265	TCONS_00000667
XLOC_000266	TCONS_00000668
XLOC_000266	TCONS_00000669
XLOC_000266	TCONS_00000670
XLOC_000266	TCONS_00000671
XLOC_000267	TCONS_00000672
XLOC_000267	TCONS_00000673
XLOC_000267	TCONS_00000674
XLOC_000267	TCONS_00000675
XLOC_000267	TCONS_00000676
XLOC_000267	TCONS_00000677
XLOC_000268	TCONS_00000678
XLOC_000269	TCONS_00000679
XLOC_000269	TCONS_00000680
XLOC_000270	TCONS_00000681
XLOC_000270	TCONS_00000682
XLOC_000271	TCONS_00000683
XLOC_000271	TCONS_00000686
XLOC_000271	TCONS_00000685
XLOC_000271	TCONS_00000684
XLOC_000272	TCONS_00000687
XLOC_000273	TCONS_00000688
XLOC_000274	TCONS_00000689
XLOC_000274	TCONS_00000690
XLOC_000274	TCONS_00000691
XLOC_000274	TCONS_00000692
XLOC_000275	TCONS_00000693
XLOC_000275	TCONS_00000694
XLOC_000275	TCONS_00000695
XLOC_000276	TCONS_00000696
XLOC_000276	TCONS_00000697
XLOC_000276	TCONS_00000698
XLOC_000276	TCONS_00000699
XLOC_000277	TCONS_00000701
XLOC_000277	TCONS_00000700
XLOC_000277	TCONS_00000702
XLOC_000278	TCONS_00000703
XLOC_000279	TCONS_00000705
XLOC_000279	TCONS_00000704
XLOC_000279	TCONS_00000706
XLOC_000279	TCONS_00000707
XLOC_000280	TCONS_00000708
XLOC_000280	TCONS_00000709
XLOC_000281	TCONS_00000710
XLOC_000282	TCONS_00000712
XLOC_000282	TCONS_00000711
XLOC_000282	TCONS_00000714
XLOC_000282	TCONS_00000713
XLOC_000283	TCONS_00000715
XLOC_000283	TCONS_00000716
XLOC_000284	TCONS_00000717
XLOC_000284	TCONS_00000718
XLOC_000284	TCONS_00000719
XLOC_000284	TCONS_00000720
XLOC_000284	TCONS_00000721
XLOC_000285	TCONS_00000722
XLOC_000285	TCONS_00000723
XLOC_000286	TCONS_00000725
XLOC_000286	TCONS_00000724
XLOC_000286	TCONS_00000726
XLOC_000286	TCONS_00000727
XLOC_000287	TCONS_00000728
XLOC_000288	TCONS_00000730
XLOC_000288	TCONS_00000729
XLOC_000288	TCONS_00000732
XLOC_000288	TCONS_00000731
XLOC_000288	TCONS_00000733
XLOC_000289	TCONS_00000734
XLOC_000289	TCONS_00000735
XLOC_000290	TCONS_00000736
XLOC_000291	TCONS_00000737
XLOC_000291	TCONS_00000738
XLOC_000291	TCONS_00000739
XLOC_000292	TCONS_00000740
XLOC_000293	TCONS_00000741
XLOC_000293	TCONS_00000742
XLOC_000294	TCONS_00000745
XLOC_000294	TCONS_00000744
XLOC_000294	TCONS_00000743
XLOC_000294	TCONS_00000746
XLOC_000294	TCONS_00000747
XLOC_000294	TCONS_00000749
XLOC_000294	TCONS_00000748
XLOC_000295	TCONS_00000751
XLOC_000295	TCONS_00000750
XLOC_000296	TCONS_00000752
XLOC_000297	TCONS_00000753
XLOC_000298	TCONS_00000754
XLOC_000299	TCONS_00000755
XLOC_000300	TCONS_00000756
XLOC_000300	TCONS_00000757
XLOC_000300	TCONS_00000758
XLOC_000301	TCONS_00000759
XLOC_000302	TCONS_00000760
XLOC_000302	TCONS_00000761
XLOC_000302	TCONS_00000762
XLOC_000302	TCONS_00000763
XLOC_000303	TCONS_00000765
XLOC_000303	TCONS_00000764
XLOC_000304	TCONS_00000766
XLOC_000304	TCONS_00000767
XLOC_000305	TCONS_00000768
XLOC_000305	TCONS_00000770
XLOC_000305	TCONS_00000769
XLOC_000305	TCONS_00000772
XLOC_000305	TCONS_00000771
XLOC_000306	TCONS_00000773
XLOC_000307	TCONS_00000775
XLOC_000307	TCONS_00000774
XLOC_000307	TCONS_00000776
XLOC_000308	TCONS_00000777
XLOC_000308	TCONS_00000778
XLOC_000309	TCONS_00000779
XLOC_000309	TCONS_00000780
XLOC_000309	TCONS_00000781
XLOC_000310	TCONS_00000782
XLOC_000311	TCONS_00000783
XLOC_000311	TCONS_00000784
XLOC_000312	TCONS_00000785
XLOC_000313	TCONS_00000786
XLOC_000314	TCONS_00000788
XLOC_000314	TCONS_00000787
XLOC_000315	TCONS_00000789
XLOC_000316	TCONS_00000790
XLOC_000317	TCONS_00000791
XLOC_000318	TCONS_00000792
XLOC_000318	TCONS_00000793
XLOC_000319	TCONS_00000794
XLOC_000320	TCONS_00000795
XLOC_000320	TCONS_00000796
XLOC_000320	TCONS_00000797
XLOC_000320	TCONS_00000798
XLOC_000321	TCONS_00000799
XLOC_000322	TCONS_00000800
XLOC_000323	TCONS_00000801
XLOC_000323	TCONS_00000802
XLOC_000323	TCONS_00000803
XLOC_000323	TCONS_00000804
XLOC_000323	TCONS_00000805
XLOC_000323	TCONS_00000806
XLOC_000324	TCONS_00000809
XLOC_000324	TCONS_00000808
XLOC_000324	TCONS_00000807
XLOC_000324	TCONS_00000811
XLOC_000324	TCONS_00000810
XLOC_000325	TCONS_00000812
XLOC_000326	TCONS_00000813
XLOC_000326	TCONS_00000815
XLOC_000326	TCONS_00000814
XLOC_000326	TCONS_00000816
XLOC_000326	TCONS_00000817
XLOC_000327	TCONS_00000819
XLOC_000327	TCONS_00000818
XLOC_000327	TCONS_00000820
XLOC_000327	TCONS_00000821
XLOC_000328	TCONS_00000822
XLOC_000329	TCONS_00000823
XLOC_000330	TCONS_00000824
XLOC_000331	TCONS_00000825
XLOC_000332	TCONS_00000826
XLOC_000333	TCONS_00000827
XLOC_000334	TCONS_00000828
XLOC_000334	TCONS_00000829
XLOC_000334	TCONS_00000830
XLOC_000335	TCONS_00000831
XLOC_000335	TCONS_00000832
XLOC_000335	TCONS_00000833
XLOC_000335	TCONS_00000834
XLOC_000336	TCONS_00000835
XLOC_000336	TCONS_00000836
XLOC_000336	TCONS_00000837
XLOC_000336	TCONS_00000838
XLOC_000336	TCONS_00000839
XLOC_000337	TCONS_00000840
XLOC_000337	TCONS_00000842
XLOC_000337	TCONS_00000841
XLOC_000337	TCONS_00000843
XLOC_000337	TCONS_00000844
XLOC_000338	TCONS_00000846
XLOC_000338	TCONS_00000845
XLOC_000338	TCONS_00000847
XLOC_000338	TCONS_00000848
XLOC_000339	TCONS_00000849
XLOC_000339	TCONS_00000850
XLOC_000340	TCONS_00000851
XLOC_000340	TCONS_00000852
XLOC_000341	TCONS_00000853
XLOC_000342	TCONS_00000854
XLOC_000342	TCONS_00000855
XLOC_000342	TCONS_00000856
XLOC_000343	TCONS_00000857
XLOC_000343	TCONS_00000858
XLOC_000344	TCONS_00000859
XLOC_000345	TCONS_00000860
XLOC_000345	TCONS_00000861
XLOC_000345	TCONS_00000862
XLOC_000346	TCONS_00000863
XLOC_000347	TCONS_00000864
XLOC_000347	TCONS_00000865
XLOC_000348	TCONS_00000867
XLOC_000348	TCONS_00000866
XLOC_000348	TCONS_00000868
XLOC_000348	TCONS_00000869
XLOC_000349	TCONS_00000870
XLOC_000350	TCONS_00000871
XLOC_000350	TCONS_00000872
XLOC_000350	TCONS_00000873
XLOC_000350	TCONS_00000874
XLOC_000351	TCONS_00000875
XLOC_000351	TCONS_00000876
XLOC_000352	TCONS_00000877
XLOC_000352	TCONS_00000878
XLOC_000352	TCONS_00000879
XLOC_000353	TCONS_00000880
XLOC_000353	TCONS_00000882
XLOC_000353	TCONS_00000881
XLOC_000354	TCONS_00000883
XLOC_000355	TCONS_00000884
XLOC_000355	TCONS_00000885
XLOC_000355	TCONS_00000886
XLOC_000356	TCONS_00000887
XLOC_000356	TCONS_00000888
XLOC_000356	TCONS_00000889
XLOC_000357	TCONS_00000890
XLOC_000358	TCONS_00000891
XLOC_000359	TCONS_00000892
XLOC_000359	TCONS_00000893
XLOC_000360	TCONS_00000894
XLOC_000361	TCONS_00000895
XLOC_000361	TCONS_00000896
XLOC_000362	TCONS_00000897
XLOC_000363	TCONS_00000898
XLOC_000364	TCONS_00000900
XLOC_000364	TCONS_00000899
XLOC_000364	TCONS_00000901
XLOC_000365	TCONS_00000902
XLOC_000365	TCONS_00000903
XLOC_000366	TCONS_00000905
XLOC_000366	TCONS_00000904
XLOC_000366	TCONS_00000906
XLOC_000366	TCONS_00000907
XLOC_000367	TCONS_00000908
XLOC_000367	TCONS_00000909
XLOC_000367	TCONS_00000910
XLOC_000367	TCONS_00000911
XLOC_000367	TCONS_00000912
XLOC_000367	TCONS_00000913
XLOC_000367	TCONS_00000914
XLOC_000368	TCONS_00000915
XLOC_000368	TCONS_00000916
XLOC_000368	TCONS_00000917
XLOC_000369	TCONS_00000918
XLOC_000369	TCONS_00000919
XLOC_000369	TCONS_00000920
XLOC_000370	TCONS_00000921
XLOC_000370	TCONS_00000922
XLOC_000370	TCONS_00000923
XLOC_000371	TCONS_00000924
XLOC_000371	TCONS_00000925
XLOC_000371	TCONS_00000926
XLOC_000371	TCONS_00000927
XLOC_000372	TCONS_00000928
XLOC_000372	TCONS_00000929
XLOC_000373	TCONS_00000930
XLOC_000374	TCONS_00000933
XLOC_000374	TCONS_00000932
XLOC_000374	TCONS_00000931
XLOC_000374	TCONS_00000935
XLOC_000374	TCONS_00000934
XLOC_000374	TCONS_00000936
XLOC_000375	TCONS_00000937
XLOC_000375	TCONS_00000939
XLOC_000375	TCONS_00000938
XLOC_000376	TCONS_00000940
XLOC_000376	TCONS_00000941
XLOC_000376	TCONS_00000943
XLOC_000376	TCONS_00000942
XLOC_000377	TCONS_00000944
XLOC_000378	TCONS_00000945
XLOC_000379	TCONS_00000946
XLOC_000380	TCONS_00000947
XLOC_000380	TCONS_00000948
XLOC_000380	TCONS_00000949
XLOC_000380	TCONS_00000950
XLOC_000381	TCONS_00000951
XLOC_000382	TCONS_00000952
XLOC_000382	TCONS_00000953
XLOC_000383	TCONS_00000954
XLOC_000384	TCONS_00000955
XLOC_000384	TCONS_00000956
XLOC_000385	TCONS_00000957
XLOC_000385	TCONS_00000958
XLOC_000386	TCONS_00000960
XLOC_000386	TCONS_00000959
XLOC_000386	TCONS_00000961
XLOC_000386	TCONS_00000962
XLOC_000386	TCONS_00000963
XLOC_000387	TCONS_00000964
XLOC_000388	TCONS_00000965
XLOC_000388	TCONS_00000966
XLOC_000389	TCONS_00000967
XLOC_000389	TCONS_00000969
XLOC_000389	TCONS_00000968
XLOC_000389	TCONS_00000970
XLOC_000389	TCONS_00000971
XLOC_000389	TCONS_00000973
XLOC_000389	TCONS_00000972
XLOC_000390	TCONS_00000974
XLOC_000391	TCONS_00000975
XLOC_000391	TCONS_00000976
XLOC_000391	TCONS_00000977
XLOC_000392	TCONS_00000978
XLOC_000393	TCONS_00000979
XLOC_000394	TCONS_00000980
XLOC_000395	TCONS_00000981
XLOC_000395	TCONS_00000982
XLOC_000396	TCONS_00000983
XLOC_000397	TCONS_00000984
XLOC_000398	TCONS_00000985
XLOC_000398	TCONS_00000986
XLOC_000399	TCONS_00000987
XLOC_000399	TCONS_00000988
XLOC_000400	TCONS_00000989
XLOC_000401	TCONS_00000990
XLOC_000401	TCONS_00000991
XLOC_000402	TCONS_00000992
XLOC_000403	TCONS_00000993
XLOC_000404	TCONS_00000995
XLOC_000404	TCONS_00000994
XLOC_000405	TCONS_00000996
XLOC_000406	TCONS_00000997
XLOC_000406	TCONS_00000998
XLOC_000406	TCONS_00000999
XLOC_000407	TCONS_00001000
XLOC_000407	TCONS_00001001
XLOC_000407	TCONS_00001002
XLOC_000408	TCONS_00001003
XLOC_000408	TCONS_00001004
XLOC_000409	TCONS_00001005
XLOC_000409	TCONS_00001006
XLOC_000410	TCONS_00001007
XLOC_000410	TCONS_00001008
XLOC_000411	TCONS_00001009
XLOC_000412	TCONS_00001011
XLOC_000412	TCONS_00001010
XLOC_000413	TCONS_00001012
XLOC_000413	TCONS_00001014
XLOC_000413	TCONS_00001013
XLOC_000414	TCONS_00001015
XLOC_000414	TCONS_00001016
XLOC_000415	TCONS_00001017
XLOC_000416	TCONS_00001018
XLOC_000417	TCONS_00001019
XLOC_000418	TCONS_00001020
XLOC_000419	TCONS_00001021
XLOC_000420	TCONS_00001022
XLOC_000420	TCONS_00001023
XLOC_000421	TCONS_00001024
XLOC_000421	TCONS_00001026
XLOC_000421	TCONS_00001025
XLOC_000422	TCONS_00001027
XLOC_000422	TCONS_00001028
XLOC_000422	TCONS_00001029
XLOC_000422	TCONS_00001030
XLOC_000422	TCONS_00001031
XLOC_000422	TCONS_00001032
XLOC_000422	TCONS_00001033
XLOC_000423	TCONS_00001034
XLOC_000423	TCONS_00001035
XLOC_000424	TCONS_00001036
XLOC_000424	TCONS_00001037
XLOC_000424	TCONS_00001038
XLOC_000424	TCONS_00001039
XLOC_000425	TCONS_00001040
XLOC_000426	TCONS_00001041
XLOC_000427	TCONS_00001042
XLOC_000428	TCONS_00001043
XLOC_000428	TCONS_00001045
XLOC_000428	TCONS_00001044
XLOC_000429	TCONS_00001046
XLOC_000430	TCONS_00001048
XLOC_000430	TCONS_00001047
XLOC_000430	TCONS_00001049
XLOC_000431	TCONS_00001050
XLOC_000431	TCONS_00001051
XLOC_000431	TCONS_00001052
XLOC_000432	TCONS_00001053
XLOC_000432	TCONS_00001054
XLOC_000432	TCONS_00001055
XLOC_000433	TCONS_00001056
XLOC_000434	TCONS_00001057
XLOC_000434	TCONS_00001058
XLOC_000435	TCONS_00001059
XLOC_000435	TCONS_00001060
XLOC_000435	TCONS_00001061
XLOC_000436	TCONS_00001062
XLOC_000437	TCONS_00001063
XLOC_000438	TCONS_00001065
XLOC_000438	TCONS_00001064
XLOC_000438	TCONS_00001067
XLOC_000438	TCONS_00001066
XLOC_000438	TCONS_00001069
XLOC_000438	TCONS_00001068
XLOC_000438	TCONS_00001071
XLOC_000438	TCONS_00001070
XLOC_000438	TCONS_00001072
XLOC_000439	TCONS_00001073
XLOC_000439	TCONS_00001074
XLOC_000439	TCONS_00001075
XLOC_000440	TCONS_00001076
XLOC_000441	TCONS_00001077
XLOC_000441	TCONS_00001078
XLOC_000442	TCONS_00001079
XLOC_000443	TCONS_00001081
XLOC_000443	TCONS_00001080
XLOC_000443	TCONS_00001083
XLOC_000443	TCONS_00001082
XLOC_000443	TCONS_00001085
XLOC_000443	TCONS_00001084
XLOC_000444	TCONS_00001086
XLOC_000445	TCONS_00001087
XLOC_000446	TCONS_00001089
XLOC_000446	TCONS_00001088
XLOC_000446	TCONS_00001090
XLOC_000446	TCONS_00001091
XLOC_000447	TCONS_00001092
XLOC_000448	TCONS_00001093
XLOC_000448	TCONS_00001094
XLOC_000448	TCONS_00001095
XLOC_000449	TCONS_00001096
XLOC_000450	TCONS_00001097
XLOC_000451	TCONS_00001098
XLOC_000451	TCONS_00001099
XLOC_000452	TCONS_00001100
XLOC_000453	TCONS_00001101
XLOC_000454	TCONS_00001102
XLOC_000455	TCONS_00001103
XLOC_000455	TCONS_00001104
XLOC_000455	TCONS_00001105
XLOC_000455	TCONS_00001106
XLOC_000455	TCONS_00001107
XLOC_000455	TCONS_00001108
XLOC_000455	TCONS_00001109
XLOC_000456	TCONS_00001110
XLOC_000457	TCONS_00001111
XLOC_000458	TCONS_00001112
XLOC_000458	TCONS_00001113
XLOC_000459	TCONS_00001114
XLOC_000459	TCONS_00001115
XLOC_000460	TCONS_00001116
XLOC_000460	TCONS_00001117
XLOC_000461	TCONS_00001119
XLOC_000461	TCONS_00001118
XLOC_000461	TCONS_00001120
XLOC_000461	TCONS_00001121
XLOC_000461	TCONS_00001122
XLOC_000461	TCONS_00001123
XLOC_000462	TCONS_00001124
XLOC_000463	TCONS_00001125
XLOC_000464	TCONS_00001127
XLOC_000464	TCONS_00001126
XLOC_000464	TCONS_00001128
XLOC_000464	TCONS_00001129
XLOC_000465	TCONS_00001130
XLOC_000465	TCONS_00001131
XLOC_000465	TCONS_00001132
XLOC_000466	TCONS_00001133
XLOC_000466	TCONS_00001134
XLOC_000467	TCONS_00001135
XLOC_000468	TCONS_00001136
XLOC_000468	TCONS_00001137
XLOC_000468	TCONS_00001138
XLOC_000469	TCONS_00001139
XLOC_000469	TCONS_00001140
XLOC_000470	TCONS_00001141
XLOC_000470	TCONS_00001142
XLOC_000470	TCONS_00001143
XLOC_000470	TCONS_00001144
XLOC_000470	TCONS_00001145
XLOC_000471	TCONS_00001146
XLOC_000472	TCONS_00001148
XLOC_000472	TCONS_00001147
XLOC_000472	TCONS_00001149
XLOC_000472	TCONS_00001150
XLOC_000473	TCONS_00001151
XLOC_000473	TCONS_00001152
XLOC_000473	TCONS_00001153
XLOC_000474	TCONS_00001154
XLOC_000475	TCONS_00001155
XLOC_000475	TCONS_00001156
XLOC_000476	TCONS_00001158
XLOC_000476	TCONS_00001157
XLOC_000476	TCONS_00001159
XLOC_000476	TCONS_00001161
XLOC_000476	TCONS_00001160
XLOC_000477	TCONS_00001162
XLOC_000478	TCONS_00001163
XLOC_000479	TCONS_00001164
XLOC_000479	TCONS_00001165
XLOC_000480	TCONS_00001166
XLOC_000480	TCONS_00001167
XLOC_000480	TCONS_00001168
XLOC_000481	TCONS_00001169
XLOC_000481	TCONS_00001170
XLOC_000481	TCONS_00001171
XLOC_000481	TCONS_00001172
XLOC_000481	TCONS_00001173
XLOC_000482	TCONS_00001174
XLOC_000483	TCONS_00001175
XLOC_000484	TCONS_00001176
XLOC_000484	TCONS_00001178
XLOC_000484	TCONS_00001177
XLOC_000484	TCONS_00001179
XLOC_000484	TCONS_00001180
XLOC_000485	TCONS_00001181
XLOC_000486	TCONS_00001183
XLOC_000486	TCONS_00001182
XLOC_000487	TCONS_00001184
XLOC_000488	TCONS_00001185
XLOC_000489	TCONS_00001186
XLOC_000490	TCONS_00001187
XLOC_000490	TCONS_00001188
XLOC_000490	TCONS_00001189
XLOC_000491	TCONS_00001190
XLOC_000491	TCONS_00001191
XLOC_000492	TCONS_00001192
XLOC_000492	TCONS_00001193
XLOC_000492	TCONS_00001194
XLOC_000493	TCONS_00001195
XLOC_000493	TCONS_00001196
XLOC_000493	TCONS_00001197
XLOC_000494	TCONS_00001198
XLOC_000494	TCONS_00001199
XLOC_000494	TCONS_00001200
XLOC_000495	TCONS_00001201
XLOC_000495	TCONS_00001202
XLOC_000495	TCONS_00001203
XLOC_000495	TCONS_00001204
XLOC_000496	TCONS_00001205
XLOC_000497	TCONS_00001206
XLOC_000497	TCONS_00001207
XLOC_000498	TCONS_00001208
XLOC_000498	TCONS_00001210
XLOC_000498	TCONS_00001209
XLOC_000498	TCONS_00001211
XLOC_000499	TCONS_00001212
XLOC_000499	TCONS_00001213
XLOC_000500	TCONS_00001214
XLOC_000501	TCONS_00001215
XLOC_000502	TCONS_00001216
XLOC_000502	TCONS_00001217
XLOC_000502	TCONS_00001218
XLOC_000503	TCONS_00001219
XLOC_000503	TCONS_00001220
XLOC_000504	TCONS_00001221
XLOC_000505	TCONS_00001222
XLOC_000505	TCONS_00001224
XLOC_000505	TCONS_00001223
XLOC_000505	TCONS_00001225
XLOC_000506	TCONS_00001226
XLOC_000507	TCONS_00001227
XLOC_000507	TCONS_00001228
XLOC_000508	TCONS_00001229
XLOC_000509	TCONS_00001230
XLOC_000509	TCONS_00001231
XLOC_000509	TCONS_00001232
XLOC_000509	TCONS_00001233
XLOC_000509	TCONS_00001234
XLOC_000509	TCONS_00001235
XLOC_000510	TCONS_00001236
XLOC_000510	TCONS_00001237
XLOC_000511	TCONS_00001238
XLOC_000511	TCONS_00001239
XLOC_000512	TCONS_00001240
XLOC_000512	TCONS_00001241
XLOC_000513	TCONS_00001242
XLOC_000514	TCONS_00001243
XLOC_000515	TCONS_00001244
XLOC_000516	TCONS_00001245
XLOC_000517	TCONS_00001246
XLOC_000517	TCONS_00001247
XLOC_000517	TCONS_00001249
XLOC_000517	TCONS_00001248
XLOC_000517	TCONS_00001251
XLOC_000517	TCONS_00001250
XLOC_000517	TCONS_00001252
XLOC_000517	TCONS_00001253
XLOC_000518	TCONS_00001255
XLOC_000518	TCONS_00001254
XLOC_000518	TCONS_00001256
XLOC_000519	TCONS_00001257
XLOC_000519	TCONS_00001258
XLOC_000519	TCONS_00001259
XLOC_000520	TCONS_00001260
XLOC_000520	TCONS_00001261
XLOC_000520	TCONS_00001262
XLOC_000521	TCONS_00001263
XLOC_000522	TCONS_00001264
XLOC_000522	TCONS_00001265
XLOC_000523	TCONS_00001266
XLOC_000523	TCONS_00001267
XLOC_000524	TCONS_00001268
XLOC_000524	TCONS_00001269
XLOC_000525	TCONS_00001270
XLOC_000525	TCONS_00001271
XLOC_000526	TCONS_00001272
XLOC_000526	TCONS_00001273
XLOC_000526	TCONS_00001274
XLOC_000527	TCONS_00001275
XLOC_000528	TCONS_00001276
XLOC_000528	TCONS_00001277
XLOC_000528	TCONS_00001278
XLOC_000529	TCONS_00001279
XLOC_000530	TCONS_00001281
XLOC_000530	TCONS_00001280
XLOC_000530	TCONS_00001282
XLOC_000530	TCONS_00001283
XLOC_000531	TCONS_00001284
XLOC_000532	TCONS_00001285
XLOC_000532	TCONS_00001286
XLOC_000533	TCONS_00001287
XLOC_000534	TCONS_00001288
XLOC_000534	TCONS_00001289
XLOC_000535	TCONS_00001290
XLOC_000535	TCONS_00001292
XLOC_000535	TCONS_00001291
XLOC_000535	TCONS_00001293
XLOC_000536	TCONS_00001294
XLOC_000537	TCONS_00001295
XLOC_000537	TCONS_00001296
XLOC_000537	TCONS_00001297
XLOC_000537	TCONS_00001298
XLOC_000537	TCONS_00001299
XLOC_000538	TCONS_00001300
XLOC_000539	TCONS_00001301
XLOC_000540	TCONS_00001302
XLOC_000541	TCONS_00001303
XLOC_000541	TCONS_00001305
XLOC_000541	TCONS_00001306
XLOC_000542	TCONS_00001304
XLOC_000543	TCONS_00001307
XLOC_000544	TCONS_00001309
XLOC_000544	TCONS_00001308
XLOC_000544	TCONS_00001310
XLOC_000544	TCONS_00001311
XLOC_000544	TCONS_00001312
XLOC_000545	TCONS_00001313
XLOC_000545	TCONS_00001314
XLOC_000545	TCONS_00001315
XLOC_000545	TCONS_00001316
XLOC_000545	TCONS_00001317
XLOC_000545	TCONS_00001318
XLOC_000545	TCONS_00001319
XLOC_000546	TCONS_00001320
XLOC_000546	TCONS_00001322
XLOC_000546	TCONS_00001321
XLOC_000546	TCONS_00001323
XLOC_000546	TCONS_00001324
XLOC_000546	TCONS_00001325
XLOC_000546	TCONS_00001326
XLOC_000547	TCONS_00001328
XLOC_000547	TCONS_00001327
XLOC_000548	TCONS_00001329
XLOC_000549	TCONS_00001330
XLOC_000549	TCONS_00001331
XLOC_000550	TCONS_00001332
XLOC_000550	TCONS_00001333
XLOC_000550	TCONS_00001335
XLOC_000550	TCONS_00001334
XLOC_000550	TCONS_00001336
XLOC_000550	TCONS_00001337
XLOC_000551	TCONS_00001338
XLOC_000551	TCONS_00001339
XLOC_000552	TCONS_00001342
XLOC_000552	TCONS_00001341
XLOC_000552	TCONS_00001340
XLOC_000552	TCONS_00001343
XLOC_000553	TCONS_00001345
XLOC_000553	TCONS_00001344
XLOC_000553	TCONS_00001346
XLOC_000553	TCONS_00001347
XLOC_000554	TCONS_00001348
XLOC_000555	TCONS_00001349
XLOC_000556	TCONS_00001352
XLOC_000556	TCONS_00001354
XLOC_000556	TCONS_00001353
XLOC_000556	TCONS_00001351
XLOC_000556	TCONS_00001350
XLOC_000556	TCONS_00001355
XLOC_000557	TCONS_00001356
XLOC_000558	TCONS_00001357
XLOC_000558	TCONS_00001358
XLOC_000559	TCONS_00001359
XLOC_000559	TCONS_00001360
XLOC_000559	TCONS_00001361
XLOC_000559	TCONS_00001362
XLOC_000559	TCONS_00001363
XLOC_000559	TCONS_00001364
XLOC_000560	TCONS_00001365
XLOC_000561	TCONS_00001366
XLOC_000561	TCONS_00001367
XLOC_000562	TCONS_00001368
XLOC_000563	TCONS_00001369
XLOC_000564	TCONS_00001370
XLOC_000564	TCONS_00001371
XLOC_000564	TCONS_00001372
XLOC_000565	TCONS_00001375
XLOC_000565	TCONS_00001374
XLOC_000565	TCONS_00001373
XLOC_000565	TCONS_00001376
XLOC_000565	TCONS_00001377
XLOC_000566	TCONS_00001378
XLOC_000567	TCONS_00001380
XLOC_000567	TCONS_00001379
XLOC_000567	TCONS_00001381
XLOC_000568	TCONS_00001382
XLOC_000568	TCONS_00001383
XLOC_000569	TCONS_00001384
XLOC_000569	TCONS_00001385
XLOC_000569	TCONS_00001386
XLOC_000569	TCONS_00001387
XLOC_000569	TCONS_00001389
XLOC_000569	TCONS_00001388
XLOC_000570	TCONS_00001390
XLOC_000570	TCONS_00001391
XLOC_000570	TCONS_00001392
XLOC_000571	TCONS_00001393
XLOC_000571	TCONS_00001394
XLOC_000572	TCONS_00001395
XLOC_000573	TCONS_00001396
XLOC_000573	TCONS_00001397
XLOC_000573	TCONS_00001398
XLOC_000574	TCONS_00001399
XLOC_000574	TCONS_00001400
XLOC_000574	TCONS_00001401
XLOC_000575	TCONS_00001402
XLOC_000576	TCONS_00001403
XLOC_000576	TCONS_00001404
XLOC_000577	TCONS_00001405
XLOC_000578	TCONS_00001406
XLOC_000578	TCONS_00001407
XLOC_000578	TCONS_00001408
XLOC_000579	TCONS_00001409
XLOC_000579	TCONS_00001410
XLOC_000580	TCONS_00001411
XLOC_000581	TCONS_00001412
XLOC_000581	TCONS_00001413
XLOC_000582	TCONS_00001415
XLOC_000582	TCONS_00001414
XLOC_000582	TCONS_00001416
XLOC_000582	TCONS_00001417
XLOC_000582	TCONS_00001418
XLOC_000583	TCONS_00001419
XLOC_000584	TCONS_00001420
XLOC_000585	TCONS_00001421
XLOC_000585	TCONS_00001422
XLOC_000586	TCONS_00001423
XLOC_000586	TCONS_00001424
XLOC_000587	TCONS_00001427
XLOC_000587	TCONS_00001426
XLOC_000587	TCONS_00001425
XLOC_000587	TCONS_00001428
XLOC_000587	TCONS_00001429
XLOC_000588	TCONS_00001430
XLOC_000589	TCONS_00001431
XLOC_000589	TCONS_00001432
XLOC_000590	TCONS_00001433
XLOC_000590	TCONS_00001434
XLOC_000591	TCONS_00001436
XLOC_000591	TCONS_00001435
XLOC_000591	TCONS_00001437
XLOC_000591	TCONS_00001438
XLOC_000591	TCONS_00001439
XLOC_000591	TCONS_00001440
XLOC_000591	TCONS_00001441
XLOC_000591	TCONS_00001442
XLOC_000591	TCONS_00001443
XLOC_000591	TCONS_00001444
XLOC_000592	TCONS_00001445
XLOC_000592	TCONS_00001446
XLOC_000592	TCONS_00001447
XLOC_000593	TCONS_00001448
XLOC_000593	TCONS_00001449
XLOC_000594	TCONS_00001451
XLOC_000594	TCONS_00001450
XLOC_000594	TCONS_00001452
XLOC_000594	TCONS_00001453
XLOC_000595	TCONS_00001454
XLOC_000596	TCONS_00001455
XLOC_000597	TCONS_00001456
XLOC_000597	TCONS_00001457
XLOC_000597	TCONS_00001458
XLOC_000598	TCONS_00001459
XLOC_000598	TCONS_00001461
XLOC_000598	TCONS_00001460
XLOC_000598	TCONS_00001462
XLOC_000598	TCONS_00001463
XLOC_000598	TCONS_00001464
XLOC_000598	TCONS_00001465
XLOC_000599	TCONS_00001466
XLOC_000600	TCONS_00001467
XLOC_000600	TCONS_00001468
XLOC_000600	TCONS_00001469
XLOC_000600	TCONS_00001470
XLOC_000601	TCONS_00001473
XLOC_000601	TCONS_00001472
XLOC_000601	TCONS_00001471
XLOC_000601	TCONS_00001474
XLOC_000601	TCONS_00001475
XLOC_000601	TCONS_00001476
XLOC_000602	TCONS_00001477
XLOC_000603	TCONS_00001479
XLOC_000603	TCONS_00001478
XLOC_000603	TCONS_00001481
XLOC_000603	TCONS_00001480
XLOC_000603	TCONS_00001482
XLOC_000604	TCONS_00001483
XLOC_000605	TCONS_00001484
XLOC_000606	TCONS_00001485
XLOC_000607	TCONS_00001486
XLOC_000607	TCONS_00001487
XLOC_000608	TCONS_00001488
XLOC_000609	TCONS_00001489
XLOC_000610	TCONS_00001490
XLOC_000611	TCONS_00001491
XLOC_000612	TCONS_00001492
XLOC_000613	TCONS_00001493
XLOC_000613	TCONS_00001494
XLOC_000613	TCONS_00001495
XLOC_000614	TCONS_00001496
XLOC_000614	TCONS_00001497
XLOC_000614	TCONS_00001498
XLOC_000615	TCONS_00001499
XLOC_000615	TCONS_00001500
XLOC_000616	TCONS_00001501
XLOC_000617	TCONS_00001502
XLOC_000617	TCONS_00001504
XLOC_000617	TCONS_00001505
XLOC_000618	TCONS_00001503
XLOC_000619	TCONS_00001506
XLOC_000620	TCONS_00001507
XLOC_000620	TCONS_00001508
XLOC_000620	TCONS_00001509
XLOC_000620	TCONS_00001510
XLOC_000620	TCONS_00001511
XLOC_000620	TCONS_00001512
XLOC_000620	TCONS_00001513
XLOC_000621	TCONS_00001514
XLOC_000621	TCONS_00001515
XLOC_000622	TCONS_00001516
XLOC_000622	TCONS_00001517
XLOC_000623	TCONS_00001518
XLOC_000624	TCONS_00001519
XLOC_000625	TCONS_00001520
XLOC_000626	TCONS_00001521
XLOC_000627	TCONS_00001522
XLOC_000628	TCONS_00001523
XLOC_000628	TCONS_00001524
XLOC_000629	TCONS_00001525
XLOC_000630	TCONS_00001526
XLOC_000631	TCONS_00001527
XLOC_000632	TCONS_00001528
XLOC_000633	TCONS_00001529
XLOC_000634	TCONS_00001530
XLOC_000634	TCONS_00001531
XLOC_000635	TCONS_00001532
XLOC_000635	TCONS_00001533
XLOC_000636	TCONS_00001534
XLOC_000636	TCONS_00001535
XLOC_000637	TCONS_00001537
XLOC_000637	TCONS_00001536
XLOC_000637	TCONS_00001538
XLOC_000638	TCONS_00001539
XLOC_000638	TCONS_00001540
XLOC_000639	TCONS_00001542
XLOC_000639	TCONS_00001541
XLOC_000639	TCONS_00001543
XLOC_000639	TCONS_00001544
XLOC_000640	TCONS_00001545
XLOC_000641	TCONS_00001547
XLOC_000641	TCONS_00001546
XLOC_000641	TCONS_00001548
XLOC_000642	TCONS_00001551
XLOC_000642	TCONS_00001552
XLOC_000642	TCONS_00001550
XLOC_000642	TCONS_00001549
XLOC_000643	TCONS_00001553
XLOC_000644	TCONS_00001554
XLOC_000644	TCONS_00001555
XLOC_000644	TCONS_00001556
XLOC_000645	TCONS_00001557
XLOC_000645	TCONS_00001558
XLOC_000646	TCONS_00001559
XLOC_000646	TCONS_00001560
XLOC_000646	TCONS_00001561
XLOC_000646	TCONS_00001562
XLOC_000647	TCONS_00001563
XLOC_000648	TCONS_00001564
XLOC_000648	TCONS_00001565
XLOC_000649	TCONS_00001567
XLOC_000649	TCONS_00001566
XLOC_000649	TCONS_00001568
XLOC_000649	TCONS_00001569
XLOC_000650	TCONS_00001570
XLOC_000650	TCONS_00001571
XLOC_000651	TCONS_00001572
XLOC_000651	TCONS_00001573
XLOC_000651	TCONS_00001574
XLOC_000652	TCONS_00001575
XLOC_000652	TCONS_00001576
XLOC_000653	TCONS_00001577
XLOC_000653	TCONS_00001579
XLOC_000653	TCONS_00001578
XLOC_000653	TCONS_00001580
XLOC_000653	TCONS_00001581
XLOC_000654	TCONS_00001582
XLOC_000654	TCONS_00001583
XLOC_000654	TCONS_00001584
XLOC_000654	TCONS_00001585
XLOC_000654	TCONS_00001586
XLOC_000654	TCONS_00001587
XLOC_000654	TCONS_00001588
XLOC_000655	TCONS_00001589
XLOC_000655	TCONS_00001591
XLOC_000655	TCONS_00001590
XLOC_000656	TCONS_00001592
XLOC_000656	TCONS_00001593
XLOC_000657	TCONS_00001594
XLOC_000657	TCONS_00001595
XLOC_000657	TCONS_00001596
XLOC_000658	TCONS_00001597
XLOC_000658	TCONS_00001598
XLOC_000658	TCONS_00001599
XLOC_000658	TCONS_00001600
XLOC_000658	TCONS_00001601
XLOC_000658	TCONS_00001602
XLOC_000658	TCONS_00001603
XLOC_000658	TCONS_00001604
XLOC_000659	TCONS_00001605
XLOC_000659	TCONS_00001608
XLOC_000659	TCONS_00001607
XLOC_000659	TCONS_00001606
XLOC_000659	TCONS_00001609
XLOC_000659	TCONS_00001610
XLOC_000660	TCONS_00001611
XLOC_000660	TCONS_00001612
XLOC_000661	TCONS_00001613
XLOC_000661	TCONS_00001614
XLOC_000662	TCONS_00001615
XLOC_000662	TCONS_00001616
XLOC_000662	TCONS_00001617
XLOC_000662	TCONS_00001618
XLOC_000663	TCONS_00001619
XLOC_000664	TCONS_00001620
XLOC_000664	TCONS_00001621
XLOC_000665	TCONS_00001623
XLOC_000665	TCONS_00001622
XLOC_000666	TCONS_00001624
XLOC_000666	TCONS_00001625
XLOC_000666	TCONS_00001626
XLOC_000667	TCONS_00001627
XLOC_000667	TCONS_00001629
XLOC_000667	TCONS_00001628
XLOC_000667	TCONS_00001630
XLOC_000667	TCONS_00001633
XLOC_000667	TCONS_00001632
XLOC_000667	TCONS_00001631
XLOC_000668	TCONS_00001634
XLOC_000668	TCONS_00001635
XLOC_000669	TCONS_00001636
XLOC_000669	TCONS_00001637
XLOC_000670	TCONS_00001638
XLOC_000670	TCONS_00001639
XLOC_000670	TCONS_00001640
XLOC_000671	TCONS_00001641
XLOC_000672	TCONS_00001642
XLOC_000672	TCONS_00001643
XLOC_000673	TCONS_00001644
XLOC_000673	TCONS_00001645
XLOC_000673	TCONS_00001646
XLOC_000674	TCONS_00001647
XLOC_000675	TCONS_00001649
XLOC_000675	TCONS_00001648
XLOC_000675	TCONS_00001650
XLOC_000676	TCONS_00001653
XLOC_000676	TCONS_00001652
XLOC_000676	TCONS_00001651
XLOC_000676	TCONS_00001655
XLOC_000676	TCONS_00001654
XLOC_000676	TCONS_00001656
XLOC_000677	TCONS_00001657
XLOC_000677	TCONS_00001658
XLOC_000678	TCONS_00001659
XLOC_000679	TCONS_00001660
XLOC_000679	TCONS_00001661
XLOC_000679	TCONS_00001662
XLOC_000679	TCONS_00001663
XLOC_000680	TCONS_00001664
XLOC_000681	TCONS_00001665
XLOC_000682	TCONS_00001667
XLOC_000682	TCONS_00001666
XLOC_000682	TCONS_00001668
XLOC_000682	TCONS_00001669
XLOC_000682	TCONS_00001670
XLOC_000682	TCONS_00001671
XLOC_000682	TCONS_00001672
XLOC_000683	TCONS_00001673
XLOC_000683	TCONS_00001674
XLOC_000683	TCONS_00001675
XLOC_000684	TCONS_00001676
XLOC_000685	TCONS_00001677
XLOC_000685	TCONS_00001678
XLOC_000685	TCONS_00001679
XLOC_000685	TCONS_00001680
XLOC_000685	TCONS_00001681
XLOC_000685	TCONS_00001683
XLOC_000685	TCONS_00001682
XLOC_000685	TCONS_00001684
XLOC_000686	TCONS_00001685
XLOC_000686	TCONS_00001686
XLOC_000686	TCONS_00001687
XLOC_000687	TCONS_00001688
XLOC_000688	TCONS_00001689
XLOC_000689	TCONS_00001691
XLOC_000689	TCONS_00001690
XLOC_000689	TCONS_00001692
XLOC_000689	TCONS_00001693
XLOC_000689	TCONS_00001694
XLOC_000689	TCONS_00001695
XLOC_000689	TCONS_00001696
XLOC_000689	TCONS_00001697
XLOC_000690	TCONS_00001698
XLOC_000691	TCONS_00001699
XLOC_000692	TCONS_00001700
XLOC_000692	TCONS_00001701
XLOC_000693	TCONS_00001702
XLOC_000693	TCONS_00001703
XLOC_000694	TCONS_00001704
XLOC_000695	TCONS_00001706
XLOC_000695	TCONS_00001705
XLOC_000695	TCONS_00001708
XLOC_000695	TCONS_00001707
XLOC_000695	TCONS_00001710
XLOC_000695	TCONS_00001709
XLOC_000696	TCONS_00001712
XLOC_000696	TCONS_00001711
XLOC_000697	TCONS_00001713
XLOC_000698	TCONS_00001714
XLOC_000699	TCONS_00001715
XLOC_000699	TCONS_00001716
XLOC_000700	TCONS_00001718
XLOC_000700	TCONS_00001717
XLOC_000700	TCONS_00001719
XLOC_000700	TCONS_00001720
XLOC_000700	TCONS_00001721
XLOC_000700	TCONS_00001722
XLOC_000700	TCONS_00001723
XLOC_000701	TCONS_00001724
XLOC_000702	TCONS_00001725
XLOC_000703	TCONS_00001726
XLOC_000704	TCONS_00001728
XLOC_000704	TCONS_00001727
XLOC_000704	TCONS_00001729
XLOC_000705	TCONS_00001731
XLOC_000705	TCONS_00001730
XLOC_000706	TCONS_00001732
XLOC_000707	TCONS_00001733
XLOC_000707	TCONS_00001734
XLOC_000707	TCONS_00001735
XLOC_000708	TCONS_00001736
XLOC_000708	TCONS_00001737
XLOC_000708	TCONS_00001738
XLOC_000708	TCONS_00001739
XLOC_000708	TCONS_00001740
XLOC_000709	TCONS_00001741
XLOC_000710	TCONS_00001742
XLOC_000711	TCONS_00001743
XLOC_000712	TCONS_00001744
XLOC_000712	TCONS_00001745
XLOC_000713	TCONS_00001746
XLOC_000713	TCONS_00001748
XLOC_000713	TCONS_00001747
XLOC_000714	TCONS_00001749
XLOC_000714	TCONS_00001750
XLOC_000715	TCONS_00001751
XLOC_000715	TCONS_00001753
XLOC_000715	TCONS_00001752
XLOC_000715	TCONS_00001754
XLOC_000715	TCONS_00001756
XLOC_000715	TCONS_00001755
XLOC_000716	TCONS_00001757
XLOC_000716	TCONS_00001758
XLOC_000716	TCONS_00001759
XLOC_000716	TCONS_00001761
XLOC_000716	TCONS_00001760
XLOC_000716	TCONS_00001762
XLOC_000716	TCONS_00001763
XLOC_000717	TCONS_00001764
XLOC_000718	TCONS_00001766
XLOC_000718	TCONS_00001765
XLOC_000718	TCONS_00001767
XLOC_000718	TCONS_00001769
XLOC_000718	TCONS_00001768
XLOC_000718	TCONS_00001770
XLOC_000719	TCONS_00001771
XLOC_000720	TCONS_00001772
XLOC_000720	TCONS_00001773
XLOC_000720	TCONS_00001774
XLOC_000720	TCONS_00001775
XLOC_000721	TCONS_00001776
XLOC_000722	TCONS_00001778
XLOC_000722	TCONS_00001777
XLOC_000722	TCONS_00001780
XLOC_000722	TCONS_00001779
XLOC_000723	TCONS_00001781
XLOC_000724	TCONS_00001782
XLOC_000725	TCONS_00001783
XLOC_000725	TCONS_00001784
XLOC_000725	TCONS_00001785
XLOC_000726	TCONS_00001787
XLOC_000726	TCONS_00001786
XLOC_000727	TCONS_00001788
XLOC_000727	TCONS_00001789
XLOC_000727	TCONS_00001791
XLOC_000727	TCONS_00001790
XLOC_000728	TCONS_00001792
XLOC_000728	TCONS_00001793
XLOC_000729	TCONS_00001794
XLOC_000729	TCONS_00001795
XLOC_000729	TCONS_00001796
XLOC_000730	TCONS_00001797
XLOC_000731	TCONS_00001799
XLOC_000731	TCONS_00001798
XLOC_000731	TCONS_00001800
XLOC_000732	TCONS_00001802
XLOC_000732	TCONS_00001801
XLOC_000732	TCONS_00001803
XLOC_000732	TCONS_00001804
XLOC_000732	TCONS_00001805
XLOC_000733	TCONS_00001806
XLOC_000733	TCONS_00001807
XLOC_000734	TCONS_00001808
XLOC_000735	TCONS_00001810
XLOC_000735	TCONS_00001809
XLOC_000736	TCONS_00001811
XLOC_000737	TCONS_00001812
XLOC_000738	TCONS_00001813
XLOC_000738	TCONS_00001814
XLOC_000738	TCONS_00001817
XLOC_000738	TCONS_00001816
XLOC_000738	TCONS_00001815
XLOC_000738	TCONS_00001820
XLOC_000738	TCONS_00001819
XLOC_000738	TCONS_00001818
XLOC_000738	TCONS_00001821
XLOC_000739	TCONS_00001822
XLOC_000739	TCONS_00001823
XLOC_000740	TCONS_00001824
XLOC_000740	TCONS_00001825
XLOC_000740	TCONS_00001826
XLOC_000740	TCONS_00001827
XLOC_000741	TCONS_00001828
XLOC_000742	TCONS_00001829
XLOC_000743	TCONS_00001830
XLOC_000743	TCONS_00001831
XLOC_000743	TCONS_00001832
XLOC_000744	TCONS_00001833
XLOC_000744	TCONS_00001834
XLOC_000744	TCONS_00001835
XLOC_000744	TCONS_00001836
XLOC_000744	TCONS_00001837
XLOC_000745	TCONS_00001838
XLOC_000746	TCONS_00001840
XLOC_000746	TCONS_00001839
XLOC_000746	TCONS_00001841
XLOC_000746	TCONS_00001842
XLOC_000747	TCONS_00001843
XLOC_000747	TCONS_00001844
XLOC_000747	TCONS_00001845
XLOC_000747	TCONS_00001846
XLOC_000748	TCONS_00001847
XLOC_000748	TCONS_00001848
XLOC_000749	TCONS_00001849
XLOC_000750	TCONS_00001850
XLOC_000750	TCONS_00001851
XLOC_000750	TCONS_00001852
XLOC_000750	TCONS_00001854
XLOC_000750	TCONS_00001855
XLOC_000751	TCONS_00001853
XLOC_000752	TCONS_00001856
XLOC_000753	TCONS_00001857
XLOC_000753	TCONS_00001858
XLOC_000754	TCONS_00001859
XLOC_000754	TCONS_00001860
XLOC_000755	TCONS_00001861
XLOC_000756	TCONS_00001862
XLOC_000756	TCONS_00001863
XLOC_000756	TCONS_00001864
XLOC_000757	TCONS_00001865
XLOC_000758	TCONS_00001867
XLOC_000758	TCONS_00001866
XLOC_000758	TCONS_00001869
XLOC_000758	TCONS_00001868
XLOC_000758	TCONS_00001870
XLOC_000759	TCONS_00001872
XLOC_000759	TCONS_00001871
XLOC_000759	TCONS_00001873
XLOC_000759	TCONS_00001875
XLOC_000759	TCONS_00001874
XLOC_000760	TCONS_00001876
XLOC_000760	TCONS_00001877
XLOC_000761	TCONS_00001878
XLOC_000762	TCONS_00001879
XLOC_000763	TCONS_00001880
XLOC_000764	TCONS_00001881
XLOC_000765	TCONS_00001882
XLOC_000766	TCONS_00001884
XLOC_000766	TCONS_00001883
XLOC_000766	TCONS_00001885
XLOC_000767	TCONS_00001886
XLOC_000767	TCONS_00001887
XLOC_000767	TCONS_00001888
XLOC_000768	TCONS_00001889
XLOC_000769	TCONS_00001890
XLOC_000769	TCONS_00001891
XLOC_000769	TCONS_00001892
XLOC_000769	TCONS_00001893
XLOC_000770	TCONS_00001895
XLOC_000770	TCONS_00001894
XLOC_000770	TCONS_00001896
XLOC_000771	TCONS_00001897
XLOC_000771	TCONS_00001898
XLOC_000771	TCONS_00001899
XLOC_000771	TCONS_00001900
XLOC_000772	TCONS_00001901
XLOC_000772	TCONS_00001902
XLOC_000773	TCONS_00001904
XLOC_000773	TCONS_00001903
XLOC_000773	TCONS_00001905
XLOC_000773	TCONS_00001907
XLOC_000773	TCONS_00001906
XLOC_000774	TCONS_00001908
XLOC_000775	TCONS_00001909
XLOC_000775	TCONS_00001910
XLOC_000776	TCONS_00001911
XLOC_000776	TCONS_00001912
XLOC_000777	TCONS_00001914
XLOC_000777	TCONS_00001913
XLOC_000778	TCONS_00001915
XLOC_000779	TCONS_00001916
XLOC_000780	TCONS_00001918
XLOC_000780	TCONS_00001917
XLOC_000780	TCONS_00001919
XLOC_000781	TCONS_00001920
XLOC_000782	TCONS_00001921
XLOC_000783	TCONS_00001922
XLOC_000784	TCONS_00001923
XLOC_000785	TCONS_00001924
XLOC_000786	TCONS_00001925
XLOC_000787	TCONS_00001927
XLOC_000787	TCONS_00001926
XLOC_000788	TCONS_00001928
XLOC_000788	TCONS_00001929
XLOC_000789	TCONS_00001930
XLOC_000789	TCONS_00001931
XLOC_000789	TCONS_00001932
XLOC_000789	TCONS_00001933
XLOC_000789	TCONS_00001934
XLOC_000789	TCONS_00001935
XLOC_000789	TCONS_00001936
XLOC_000789	TCONS_00001937
XLOC_000790	TCONS_00001938
XLOC_000791	TCONS_00001939
XLOC_000792	TCONS_00001940
XLOC_000793	TCONS_00001941
XLOC_000793	TCONS_00001942
XLOC_000794	TCONS_00001943
XLOC_000794	TCONS_00001944
XLOC_000794	TCONS_00001945
XLOC_000795	TCONS_00001946
XLOC_000795	TCONS_00001947
XLOC_000795	TCONS_00001948
XLOC_000796	TCONS_00001949
XLOC_000796	TCONS_00001951
XLOC_000796	TCONS_00001950
XLOC_000796	TCONS_00001952
XLOC_000796	TCONS_00001953
XLOC_000796	TCONS_00001954
XLOC_000797	TCONS_00001955
XLOC_000797	TCONS_00001956
XLOC_000797	TCONS_00001957
XLOC_000797	TCONS_00001959
XLOC_000797	TCONS_00001958
XLOC_000798	TCONS_00001960
XLOC_000799	TCONS_00001961
XLOC_000800	TCONS_00001962
XLOC_000800	TCONS_00001963
XLOC_000801	TCONS_00001964
XLOC_000801	TCONS_00001965
XLOC_000801	TCONS_00001966
XLOC_000802	TCONS_00001967
XLOC_000802	TCONS_00001968
XLOC_000802	TCONS_00001971
XLOC_000802	TCONS_00001970
XLOC_000802	TCONS_00001969
XLOC_000802	TCONS_00001972
XLOC_000802	TCONS_00001973
XLOC_000803	TCONS_00001976
XLOC_000803	TCONS_00001975
XLOC_000803	TCONS_00001974
XLOC_000803	TCONS_00001977
XLOC_000804	TCONS_00001979
XLOC_000804	TCONS_00001978
XLOC_000804	TCONS_00001980
XLOC_000805	TCONS_00001981
XLOC_000805	TCONS_00001982
XLOC_000805	TCONS_00001983
XLOC_000806	TCONS_00001984
XLOC_000807	TCONS_00001985
XLOC_000808	TCONS_00001986
XLOC_000809	TCONS_00001988
XLOC_000809	TCONS_00001987
XLOC_000810	TCONS_00001989
XLOC_000810	TCONS_00001990
XLOC_000811	TCONS_00001992
XLOC_000811	TCONS_00001991
XLOC_000811	TCONS_00001993
XLOC_000811	TCONS_00001994
XLOC_000811	TCONS_00001996
XLOC_000811	TCONS_00001995
XLOC_000812	TCONS_00001998
XLOC_000812	TCONS_00001997
XLOC_000813	TCONS_00001999
[truncated: 31,397 more rows]

## Sheet: 2- gene_list_Adult_Female
Unique transcripts	Unique genes
XLOC_000001	TCONS_00000001
XLOC_000002	TCONS_00000002
XLOC_000003	TCONS_00000003
XLOC_000004	TCONS_00000004
XLOC_000005	TCONS_00000005
XLOC_000006	TCONS_00000006
XLOC_000007	TCONS_00000007
XLOC_000007	TCONS_00000008
XLOC_000008	TCONS_00000009
XLOC_000009	TCONS_00000010
XLOC_000010	TCONS_00000011
XLOC_000010	TCONS_00000013
XLOC_000010	TCONS_00000012
XLOC_000011	TCONS_00000014
XLOC_000011	TCONS_00000015
XLOC_000012	TCONS_00000016
XLOC_000013	TCONS_00000017
XLOC_000014	TCONS_00000018
XLOC_000014	TCONS_00000019
XLOC_000015	TCONS_00000020
XLOC_000016	TCONS_00000021
XLOC_000017	TCONS_00000022
XLOC_000017	TCONS_00000023
XLOC_000017	TCONS_00000024
XLOC_000018	TCONS_00000025
XLOC_000018	TCONS_00000026
XLOC_000018	TCONS_00000027
XLOC_000019	TCONS_00000028
XLOC_000020	TCONS_00000029
XLOC_000021	TCONS_00000031
XLOC_000021	TCONS_00000030
XLOC_000021	TCONS_00000032
XLOC_000022	TCONS_00000033
XLOC_000022	TCONS_00000034
XLOC_000023	TCONS_00000035
XLOC_000024	TCONS_00000036
XLOC_000024	TCONS_00000037
XLOC_000025	TCONS_00000038
XLOC_000026	TCONS_00000039
XLOC_000027	TCONS_00000040
XLOC_000028	TCONS_00000041
XLOC_000029	TCONS_00000042
XLOC_000030	TCONS_00000043
XLOC_000031	TCONS_00000044
XLOC_000031	TCONS_00000046
XLOC_000031	TCONS_00000045
XLOC_000032	TCONS_00000047
XLOC_000032	TCONS_00000048
XLOC_000033	TCONS_00000049
XLOC_000033	TCONS_00000050
XLOC_000033	TCONS_00000051
XLOC_000034	TCONS_00000052
XLOC_000035	TCONS_00000053
XLOC_000036	TCONS_00000054
XLOC_000036	TCONS_00000055
XLOC_000036	TCONS_00000056
XLOC_000037	TCONS_00000057
XLOC_000038	TCONS_00000058
XLOC_000039	TCONS_00000059
XLOC_000039	TCONS_00000061
XLOC_000039	TCONS_00000062
XLOC_000040	TCONS_00000060
XLOC_000041	TCONS_00000063
XLOC_000042	TCONS_00000064
XLOC_000043	TCONS_00000065
XLOC_000044	TCONS_00000067
XLOC_000044	TCONS_00000066
XLOC_000045	TCONS_00000068
XLOC_000045	TCONS_00000069
XLOC_000046	TCONS_00000070
XLOC_000047	TCONS_00000073
XLOC_000047	TCONS_00000072
XLOC_000047	TCONS_00000071
XLOC_000047	TCONS_00000074
XLOC_000047	TCONS_00000076
XLOC_000047	TCONS_00000075
XLOC_000047	TCONS_00000077
XLOC_000047	TCONS_00000078
XLOC_000048	TCONS_00000079
XLOC_000049	TCONS_00000081
XLOC_000049	TCONS_00000080
XLOC_000050	TCONS_00000082
XLOC_000051	TCONS_00000083
XLOC_000052	TCONS_00000084
XLOC_000053	TCONS_00000085
XLOC_000054	TCONS_00000086
XLOC_000055	TCONS_00000087
XLOC_000056	TCONS_00000088
XLOC_000057	TCONS_00000089
XLOC_000058	TCONS_00000090
XLOC_000059	TCONS_00000091
XLOC_000060	TCONS_00000092
XLOC_000061	TCONS_00000093
XLOC_000062	TCONS_00000096
XLOC_000062	TCONS_00000095
XLOC_000062	TCONS_00000094
XLOC_000063	TCONS_00000097
XLOC_000064	TCONS_00000098
XLOC_000064	TCONS_00000099
XLOC_000065	TCONS_00000100
XLOC_000066	TCONS_00000103
XLOC_000066	TCONS_00000102
XLOC_000066	TCONS_00000101
XLOC_000067	TCONS_00000104
XLOC_000068	TCONS_00000105
XLOC_000069	TCONS_00000106
XLOC_000070	TCONS_00000107
XLOC_000070	TCONS_00000109
XLOC_000070	TCONS_00000108
XLOC_000070	TCONS_00000110
XLOC_000071	TCONS_00000111
XLOC_000072	TCONS_00000112
XLOC_000073	TCONS_00000113
XLOC_000074	TCONS_00000114
XLOC_000075	TCONS_00000115
XLOC_000075	TCONS_00000116
XLOC_000076	TCONS_00000117
XLOC_000077	TCONS_00000118
XLOC_000078	TCONS_00000119
XLOC_000079	TCONS_00000120
XLOC_000080	TCONS_00000121
XLOC_000081	TCONS_00000122
XLOC_000082	TCONS_00000123
XLOC_000083	TCONS_00000124
XLOC_000083	TCONS_00000125
XLOC_000084	TCONS_00000126
XLOC_000085	TCONS_00000127
XLOC_000086	TCONS_00000128
XLOC_000087	TCONS_00000129
XLOC_000087	TCONS_00000130
XLOC_000088	TCONS_00000131
XLOC_000089	TCONS_00000132
XLOC_000090	TCONS_00000133
XLOC_000091	TCONS_00000134
XLOC_000091	TCONS_00000135
XLOC_000092	TCONS_00000136
XLOC_000093	TCONS_00000137
XLOC_000094	TCONS_00000138
XLOC_000095	TCONS_00000139
XLOC_000096	TCONS_00000140
XLOC_000097	TCONS_00000141
XLOC_000098	TCONS_00000142
XLOC_000098	TCONS_00000143
XLOC_000098	TCONS_00000144
XLOC_000099	TCONS_00000145
XLOC_000099	TCONS_00000146
XLOC_000100	TCONS_00000147
XLOC_000101	TCONS_00000148
XLOC_000102	TCONS_00000149
XLOC_000103	TCONS_00000150
XLOC_000104	TCONS_00000151
XLOC_000105	TCONS_00000152
XLOC_000105	TCONS_00000153
XLOC_000106	TCONS_00000154
XLOC_000107	TCONS_00000155
XLOC_000108	TCONS_00000156
XLOC_000109	TCONS_00000157
XLOC_000110	TCONS_00000158
XLOC_000111	TCONS_00000159
XLOC_000112	TCONS_00000160
XLOC_000113	TCONS_00000161
XLOC_000113	TCONS_00000162
XLOC_000114	TCONS_00000163
XLOC_000114	TCONS_00000164
XLOC_000115	TCONS_00000165
XLOC_000116	TCONS_00000166
XLOC_000117	TCONS_00000167
XLOC_000118	TCONS_00000168
XLOC_000119	TCONS_00000169
XLOC_000120	TCONS_00000170
XLOC_000120	TCONS_00000171
XLOC_000120	TCONS_00000172
XLOC_000121	TCONS_00000173
XLOC_000121	TCONS_00000174
XLOC_000122	TCONS_00000176
XLOC_000122	TCONS_00000175
XLOC_000122	TCONS_00000177
XLOC_000122	TCONS_00000178
XLOC_000123	TCONS_00000179
XLOC_000124	TCONS_00000180
XLOC_000125	TCONS_00000181
XLOC_000126	TCONS_00000182
XLOC_000127	TCONS_00000183
XLOC_000128	TCONS_00000184
XLOC_000129	TCONS_00000185
XLOC_000130	TCONS_00000187
XLOC_000130	TCONS_00000186
XLOC_000131	TCONS_00000188
XLOC_000132	TCONS_00000189
XLOC_000132	TCONS_00000191
XLOC_000132	TCONS_00000190
XLOC_000133	TCONS_00000192
XLOC_000134	TCONS_00000193
XLOC_000135	TCONS_00000195
XLOC_000135	TCONS_00000194
XLOC_000136	TCONS_00000196
XLOC_000137	TCONS_00000197
XLOC_000138	TCONS_00000199
XLOC_000138	TCONS_00000198
XLOC_000138	TCONS_00000200
XLOC_000139	TCONS_00000201
XLOC_000139	TCONS_00000202
XLOC_000140	TCONS_00000203
XLOC_000141	TCONS_00000204
XLOC_000142	TCONS_00000205
XLOC_000143	TCONS_00000206
XLOC_000143	TCONS_00000207
XLOC_000143	TCONS_00000208
XLOC_000144	TCONS_00000209
XLOC_000144	TCONS_00000210
XLOC_000145	TCONS_00000211
XLOC_000145	TCONS_00000212
XLOC_000145	TCONS_00000213
XLOC_000146	TCONS_00000214
XLOC_000146	TCONS_00000215
XLOC_000146	TCONS_00000216
XLOC_000147	TCONS_00000217
XLOC_000147	TCONS_00000218
XLOC_000148	TCONS_00000219
XLOC_000149	TCONS_00000220
XLOC_000150	TCONS_00000221
XLOC_000151	TCONS_00000222
XLOC_000151	TCONS_00000223
XLOC_000152	TCONS_00000224
XLOC_000153	TCONS_00000226
XLOC_000153	TCONS_00000225
XLOC_000153	TCONS_00000227
XLOC_000154	TCONS_00000228
XLOC_000154	TCONS_00000229
XLOC_000154	TCONS_00000231
XLOC_000154	TCONS_00000230
XLOC_000155	TCONS_00000232
XLOC_000156	TCONS_00000234
XLOC_000156	TCONS_00000233
XLOC_000157	TCONS_00000235
XLOC_000158	TCONS_00000237
XLOC_000158	TCONS_00000236
XLOC_000158	TCONS_00000238
XLOC_000158	TCONS_00000239
XLOC_000158	TCONS_00000240
XLOC_000159	TCONS_00000241
XLOC_000160	TCONS_00000243
XLOC_000160	TCONS_00000242
XLOC_000161	TCONS_00000244
XLOC_000161	TCONS_00000245
XLOC_000162	TCONS_00000246
XLOC_000163	TCONS_00000247
XLOC_000163	TCONS_00000248
XLOC_000164	TCONS_00000250
XLOC_000164	TCONS_00000249
XLOC_000165	TCONS_00000251
XLOC_000166	TCONS_00000253
XLOC_000166	TCONS_00000252
XLOC_000166	TCONS_00000254
XLOC_000167	TCONS_00000255
XLOC_000168	TCONS_00000256
XLOC_000169	TCONS_00000257
XLOC_000170	TCONS_00000258
XLOC_000171	TCONS_00000259
XLOC_000171	TCONS_00000260
XLOC_000172	TCONS_00000261
XLOC_000172	TCONS_00000262
XLOC_000173	TCONS_00000263
XLOC_000173	TCONS_00000264
XLOC_000174	TCONS_00000265
XLOC_000175	TCONS_00000266
XLOC_000176	TCONS_00000267
XLOC_000177	TCONS_00000268
XLOC_000178	TCONS_00000269
XLOC_000178	TCONS_00000270
XLOC_000179	TCONS_00000271
XLOC_000179	TCONS_00000272
XLOC_000180	TCONS_00000273
XLOC_000181	TCONS_00000274
XLOC_000182	TCONS_00000275
XLOC_000182	TCONS_00000276
XLOC_000183	TCONS_00000277
XLOC_000183	TCONS_00000278
XLOC_000183	TCONS_00000279
XLOC_000184	TCONS_00000282
XLOC_000184	TCONS_00000283
XLOC_000184	TCONS_00000281
XLOC_000184	TCONS_00000280
XLOC_000185	TCONS_00000284
XLOC_000186	TCONS_00000285
XLOC_000187	TCONS_00000286
XLOC_000188	TCONS_00000287
XLOC_000189	TCONS_00000289
XLOC_000189	TCONS_00000288
XLOC_000189	TCONS_00000290
XLOC_000190	TCONS_00000291
XLOC_000191	TCONS_00000293
XLOC_000191	TCONS_00000292
XLOC_000191	TCONS_00000294
XLOC_000192	TCONS_00000295
XLOC_000193	TCONS_00000296
XLOC_000194	TCONS_00000297
XLOC_000195	TCONS_00000298
XLOC_000196	TCONS_00000300
XLOC_000196	TCONS_00000299
XLOC_000197	TCONS_00000301
XLOC_000198	TCONS_00000302
XLOC_000198	TCONS_00000303
XLOC_000198	TCONS_00000304
XLOC_000199	TCONS_00000305
XLOC_000200	TCONS_00000306
XLOC_000200	TCONS_00000307
XLOC_000201	TCONS_00000308
XLOC_000202	TCONS_00000309
XLOC_000202	TCONS_00000310
XLOC_000203	TCONS_00000311
XLOC_000204	TCONS_00000312
XLOC_000205	TCONS_00000313
XLOC_000206	TCONS_00000314
XLOC_000207	TCONS_00000315
XLOC_000208	TCONS_00000316
XLOC_000208	TCONS_00000317
XLOC_000209	TCONS_00000318
XLOC_000210	TCONS_00000319
XLOC_000210	TCONS_00000320
XLOC_000211	TCONS_00000321
XLOC_000212	TCONS_00000322
XLOC_000213	TCONS_00000323
XLOC_000213	TCONS_00000324
XLOC_000214	TCONS_00000325
XLOC_000214	TCONS_00000326
XLOC_000214	TCONS_00000327
XLOC_000215	TCONS_00000328
XLOC_000215	TCONS_00000329
XLOC_000216	TCONS_00000330
XLOC_000217	TCONS_00000331
XLOC_000218	TCONS_00000332
XLOC_000218	TCONS_00000334
XLOC_000218	TCONS_00000333
XLOC_000219	TCONS_00000335
XLOC_000220	TCONS_00000336
XLOC_000221	TCONS_00000337
XLOC_000221	TCONS_00000338
XLOC_000221	TCONS_00000339
XLOC_000222	TCONS_00000340
XLOC_000222	TCONS_00000341
XLOC_000223	TCONS_00000342
XLOC_000224	TCONS_00000343
XLOC_000225	TCONS_00000344
XLOC_000226	TCONS_00000345
XLOC_000227	TCONS_00000346
XLOC_000227	TCONS_00000347
XLOC_000228	TCONS_00000348
XLOC_000229	TCONS_00000349
XLOC_000229	TCONS_00000350
XLOC_000230	TCONS_00000351
XLOC_000231	TCONS_00000352
XLOC_000231	TCONS_00000353
XLOC_000232	TCONS_00000354
XLOC_000233	TCONS_00000355
XLOC_000234	TCONS_00000356
XLOC_000234	TCONS_00000357
XLOC_000235	TCONS_00000359
XLOC_000235	TCONS_00000358
XLOC_000235	TCONS_00000360
XLOC_000236	TCONS_00000361
XLOC_000236	TCONS_00000363
XLOC_000236	TCONS_00000362
XLOC_000237	TCONS_00000365
XLOC_000237	TCONS_00000364
XLOC_000238	TCONS_00000366
XLOC_000239	TCONS_00000367
XLOC_000239	TCONS_00000368
XLOC_000240	TCONS_00000369
XLOC_000241	TCONS_00000370
XLOC_000242	TCONS_00000371
XLOC_000243	TCONS_00000372
XLOC_000244	TCONS_00000373
XLOC_000245	TCONS_00000374
XLOC_000246	TCONS_00000376
XLOC_000246	TCONS_00000375
XLOC_000246	TCONS_00000377
XLOC_000246	TCONS_00000378
XLOC_000246	TCONS_00000379
XLOC_000246	TCONS_00000380
XLOC_000247	TCONS_00000381
XLOC_000248	TCONS_00000382
XLOC_000249	TCONS_00000383
XLOC_000250	TCONS_00000384
XLOC_000251	TCONS_00000385
XLOC_000251	TCONS_00000386
XLOC_000252	TCONS_00000387
XLOC_000252	TCONS_00000389
XLOC_000252	TCONS_00000388
XLOC_000252	TCONS_00000390
XLOC_000252	TCONS_00000391
XLOC_000253	TCONS_00000392
XLOC_000254	TCONS_00000393
XLOC_000255	TCONS_00000394
XLOC_000256	TCONS_00000395
XLOC_000257	TCONS_00000396
XLOC_000258	TCONS_00000397
XLOC_000259	TCONS_00000398
XLOC_000260	TCONS_00000399
XLOC_000261	TCONS_00000400
XLOC_000261	TCONS_00000401
XLOC_000262	TCONS_00000402
XLOC_000263	TCONS_00000404
XLOC_000263	TCONS_00000403
XLOC_000263	TCONS_00000406
XLOC_000263	TCONS_00000405
XLOC_000263	TCONS_00000407
XLOC_000264	TCONS_00000408
XLOC_000265	TCONS_00000410
XLOC_000265	TCONS_00000409
XLOC_000266	TCONS_00000411
XLOC_000266	TCONS_00000412
XLOC_000267	TCONS_00000413
XLOC_000267	TCONS_00000414
XLOC_000268	TCONS_00000415
XLOC_000269	TCONS_00000416
XLOC_000269	TCONS_00000417
XLOC_000270	TCONS_00000418
XLOC_000271	TCONS_00000419
XLOC_000272	TCONS_00000420
XLOC_000272	TCONS_00000421
XLOC_000273	TCONS_00000422
XLOC_000274	TCONS_00000423
XLOC_000275	TCONS_00000424
XLOC_000276	TCONS_00000425
XLOC_000277	TCONS_00000426
XLOC_000278	TCONS_00000427
XLOC_000278	TCONS_00000429
XLOC_000278	TCONS_00000428
XLOC_000279	TCONS_00000430
XLOC_000280	TCONS_00000431
XLOC_000281	TCONS_00000432
XLOC_000282	TCONS_00000433
XLOC_000282	TCONS_00000434
XLOC_000283	TCONS_00000435
XLOC_000284	TCONS_00000436
XLOC_000285	TCONS_00000437
XLOC_000285	TCONS_00000438
XLOC_000286	TCONS_00000439
XLOC_000287	TCONS_00000440
XLOC_000288	TCONS_00000441
XLOC_000288	TCONS_00000442
XLOC_000288	TCONS_00000443
XLOC_000289	TCONS_00000444
XLOC_000290	TCONS_00000445
XLOC_000291	TCONS_00000446
XLOC_000292	TCONS_00000447
XLOC_000292	TCONS_00000448
XLOC_000293	TCONS_00000449
XLOC_000294	TCONS_00000450
XLOC_000295	TCONS_00000451
XLOC_000296	TCONS_00000452
XLOC_000296	TCONS_00000453
XLOC_000296	TCONS_00000454
XLOC_000297	TCONS_00000456
XLOC_000297	TCONS_00000455
XLOC_000298	TCONS_00000457
XLOC_000299	TCONS_00000458
XLOC_000300	TCONS_00000459
XLOC_000301	TCONS_00000460
XLOC_000302	TCONS_00000461
XLOC_000303	TCONS_00000462
XLOC_000303	TCONS_00000463
XLOC_000303	TCONS_00000464
XLOC_000304	TCONS_00000465
XLOC_000305	TCONS_00000466
XLOC_000306	TCONS_00000467
XLOC_000307	TCONS_00000468
XLOC_000308	TCONS_00000469
XLOC_000308	TCONS_00000470
XLOC_000308	TCONS_00000471
XLOC_000309	TCONS_00000472
XLOC_000310	TCONS_00000473
XLOC_000310	TCONS_00000474
XLOC_000310	TCONS_00000475
XLOC_000311	TCONS_00000476
XLOC_000311	TCONS_00000477
XLOC_000311	TCONS_00000478
XLOC_000311	TCONS_00000479
XLOC_000312	TCONS_00000480
XLOC_000313	TCONS_00000481
XLOC_000313	TCONS_00000482
XLOC_000313	TCONS_00000483
XLOC_000314	TCONS_00000484
XLOC_000315	TCONS_00000485
XLOC_000316	TCONS_00000488
XLOC_000316	TCONS_00000487
XLOC_000316	TCONS_00000486
XLOC_000317	TCONS_00000489
XLOC_000318	TCONS_00000490
XLOC_000319	TCONS_00000491
XLOC_000320	TCONS_00000492
XLOC_000321	TCONS_00000493
XLOC_000322	TCONS_00000494
XLOC_000323	TCONS_00000495
XLOC_000324	TCONS_00000496
XLOC_000325	TCONS_00000497
XLOC_000326	TCONS_00000498
XLOC_000327	TCONS_00000500
XLOC_000327	TCONS_00000499
XLOC_000327	TCONS_00000501
XLOC_000328	TCONS_00000502
XLOC_000329	TCONS_00000503
XLOC_000329	TCONS_00000504
XLOC_000330	TCONS_00000505
XLOC_000330	TCONS_00000506
XLOC_000330	TCONS_00000507
XLOC_000331	TCONS_00000508
XLOC_000332	TCONS_00000510
XLOC_000332	TCONS_00000509
XLOC_000333	TCONS_00000511
XLOC_000334	TCONS_00000512
XLOC_000335	TCONS_00000513
XLOC_000336	TCONS_00000514
XLOC_000337	TCONS_00000515
XLOC_000337	TCONS_00000516
XLOC_000337	TCONS_00000517
XLOC_000338	TCONS_00000518
XLOC_000339	TCONS_00000520
XLOC_000339	TCONS_00000519
XLOC_000339	TCONS_00000521
XLOC_000339	TCONS_00000522
XLOC_000340	TCONS_00000523
XLOC_000341	TCONS_00000524
XLOC_000341	TCONS_00000525
XLOC_000342	TCONS_00000527
XLOC_000342	TCONS_00000526
XLOC_000343	TCONS_00000528
XLOC_000343	TCONS_00000529
XLOC_000344	TCONS_00000530
XLOC_000345	TCONS_00000531
XLOC_000346	TCONS_00000532
XLOC_000347	TCONS_00000533
XLOC_000347	TCONS_00000534
XLOC_000348	TCONS_00000535
XLOC_000348	TCONS_00000536
XLOC_000348	TCONS_00000537
XLOC_000348	TCONS_00000538
XLOC_000348	TCONS_00000539
XLOC_000348	TCONS_00000540
XLOC_000349	TCONS_00000541
XLOC_000350	TCONS_00000542
XLOC_000351	TCONS_00000543
XLOC_000352	TCONS_00000544
XLOC_000353	TCONS_00000545
XLOC_000354	TCONS_00000546
XLOC_000355	TCONS_00000547
XLOC_000356	TCONS_00000548
XLOC_000357	TCONS_00000549
XLOC_000358	TCONS_00000550
XLOC_000359	TCONS_00000551
XLOC_000360	TCONS_00000552
XLOC_000361	TCONS_00000553
XLOC_000362	TCONS_00000554
XLOC_000363	TCONS_00000556
XLOC_000363	TCONS_00000555
XLOC_000364	TCONS_00000557
XLOC_000365	TCONS_00000558
XLOC_000366	TCONS_00000559
XLOC_000367	TCONS_00000560
XLOC_000368	TCONS_00000561
XLOC_000369	TCONS_00000562
XLOC_000370	TCONS_00000563
XLOC_000371	TCONS_00000564
XLOC_000372	TCONS_00000565
XLOC_000373	TCONS_00000566
XLOC_000374	TCONS_00000567
XLOC_000375	TCONS_00000568
XLOC_000376	TCONS_00000569
XLOC_000377	TCONS_00000570
XLOC_000378	TCONS_00000571
XLOC_000378	TCONS_00000572
XLOC_000379	TCONS_00000573
XLOC_000380	TCONS_00000575
XLOC_000380	TCONS_00000574
XLOC_000380	TCONS_00000576
XLOC_000380	TCONS_00000577
XLOC_000381	TCONS_00000578
XLOC_000382	TCONS_00000579
XLOC_000383	TCONS_00000580
XLOC_000383	TCONS_00000581
XLOC_000384	TCONS_00000582
XLOC_000385	TCONS_00000583
XLOC_000385	TCONS_00000584
XLOC_000386	TCONS_00000586
XLOC_000386	TCONS_00000585
XLOC_000387	TCONS_00000587
XLOC_000388	TCONS_00000588
XLOC_000389	TCONS_00000589
XLOC_000390	TCONS_00000590
XLOC_000391	TCONS_00000591
XLOC_000392	TCONS_00000592
XLOC_000393	TCONS_00000593
XLOC_000394	TCONS_00000594
XLOC_000394	TCONS_00000595
XLOC_000394	TCONS_00000596
XLOC_000395	TCONS_00000597
XLOC_000396	TCONS_00000598
XLOC_000397	TCONS_00000599
XLOC_000398	TCONS_00000600
XLOC_000399	TCONS_00000601
XLOC_000400	TCONS_00000602
XLOC_000400	TCONS_00000603
XLOC_000401	TCONS_00000605
XLOC_000401	TCONS_00000604
XLOC_000401	TCONS_00000606
XLOC_000402	TCONS_00000607
XLOC_000403	TCONS_00000608
XLOC_000404	TCONS_00000609
XLOC_000404	TCONS_00000610
XLOC_000405	TCONS_00000611
XLOC_000406	TCONS_00000612
XLOC_000407	TCONS_00000613
XLOC_000407	TCONS_00000614
XLOC_000407	TCONS_00000615
XLOC_000408	TCONS_00000616
XLOC_000409	TCONS_00000617
XLOC_000409	TCONS_00000620
XLOC_000409	TCONS_00000619
XLOC_000409	TCONS_00000618
XLOC_000410	TCONS_00000621
XLOC_000410	TCONS_00000622
XLOC_000411	TCONS_00000623
XLOC_000412	TCONS_00000624
XLOC_000412	TCONS_00000625
XLOC_000412	TCONS_00000626
XLOC_000413	TCONS_00000627
XLOC_000414	TCONS_00000628
XLOC_000414	TCONS_00000629
XLOC_000414	TCONS_00000630
XLOC_000415	TCONS_00000632
XLOC_000415	TCONS_00000631
XLOC_000416	TCONS_00000634
XLOC_000416	TCONS_00000633
XLOC_000417	TCONS_00000635
XLOC_000418	TCONS_00000636
XLOC_000418	TCONS_00000637
XLOC_000419	TCONS_00000638
XLOC_000420	TCONS_00000639
XLOC_000420	TCONS_00000640
XLOC_000420	TCONS_00000642
XLOC_000420	TCONS_00000641
XLOC_000421	TCONS_00000644
XLOC_000421	TCONS_00000643
XLOC_000422	TCONS_00000645
XLOC_000423	TCONS_00000646
XLOC_000424	TCONS_00000647
XLOC_000424	TCONS_00000648
XLOC_000425	TCONS_00000649
XLOC_000426	TCONS_00000650
XLOC_000427	TCONS_00000651
XLOC_000428	TCONS_00000654
XLOC_000428	TCONS_00000653
XLOC_000428	TCONS_00000652
XLOC_000428	TCONS_00000655
XLOC_000428	TCONS_00000656
XLOC_000428	TCONS_00000657
XLOC_000428	TCONS_00000659
XLOC_000428	TCONS_00000658
XLOC_000429	TCONS_00000661
XLOC_000429	TCONS_00000660
XLOC_000429	TCONS_00000662
XLOC_000430	TCONS_00000664
XLOC_000430	TCONS_00000663
XLOC_000431	TCONS_00000665
XLOC_000432	TCONS_00000667
XLOC_000432	TCONS_00000666
XLOC_000433	TCONS_00000668
XLOC_000434	TCONS_00000669
XLOC_000435	TCONS_00000670
XLOC_000436	TCONS_00000673
XLOC_000436	TCONS_00000672
XLOC_000436	TCONS_00000671
XLOC_000437	TCONS_00000674
XLOC_000438	TCONS_00000675
XLOC_000438	TCONS_00000676
XLOC_000439	TCONS_00000677
XLOC_000440	TCONS_00000678
XLOC_000440	TCONS_00000679
XLOC_000441	TCONS_00000680
XLOC_000441	TCONS_00000682
XLOC_000441	TCONS_00000681
XLOC_000441	TCONS_00000683
XLOC_000442	TCONS_00000684
XLOC_000442	TCONS_00000685
XLOC_000442	TCONS_00000686
XLOC_000443	TCONS_00000687
XLOC_000443	TCONS_00000688
XLOC_000443	TCONS_00000689
XLOC_000444	TCONS_00000690
XLOC_000444	TCONS_00000691
XLOC_000445	TCONS_00000692
XLOC_000446	TCONS_00000693
XLOC_000447	TCONS_00000694
XLOC_000448	TCONS_00000695
XLOC_000448	TCONS_00000696
XLOC_000448	TCONS_00000697
XLOC_000449	TCONS_00000698
XLOC_000449	TCONS_00000699
XLOC_000450	TCONS_00000700
XLOC_000451	TCONS_00000701
XLOC_000452	TCONS_00000702
XLOC_000453	TCONS_00000703
XLOC_000454	TCONS_00000704
XLOC_000455	TCONS_00000705
XLOC_000455	TCONS_00000706
XLOC_000456	TCONS_00000707
XLOC_000456	TCONS_00000708
XLOC_000457	TCONS_00000709
XLOC_000458	TCONS_00000710
XLOC_000458	TCONS_00000711
XLOC_000458	TCONS_00000712
XLOC_000459	TCONS_00000713
XLOC_000460	TCONS_00000714
XLOC_000461	TCONS_00000715
XLOC_000462	TCONS_00000716
XLOC_000463	TCONS_00000717
XLOC_000464	TCONS_00000718
XLOC_000464	TCONS_00000719
XLOC_000465	TCONS_00000720
XLOC_000466	TCONS_00000721
XLOC_000466	TCONS_00000723
XLOC_000466	TCONS_00000722
XLOC_000467	TCONS_00000724
XLOC_000468	TCONS_00000725
XLOC_000469	TCONS_00000726
XLOC_000469	TCONS_00000727
XLOC_000470	TCONS_00000728
XLOC_000471	TCONS_00000729
XLOC_000472	TCONS_00000730
XLOC_000473	TCONS_00000731
XLOC_000474	TCONS_00000732
XLOC_000474	TCONS_00000733
XLOC_000475	TCONS_00000734
XLOC_000476	TCONS_00000735
XLOC_000476	TCONS_00000736
XLOC_000477	TCONS_00000737
XLOC_000477	TCONS_00000738
XLOC_000477	TCONS_00000739
XLOC_000477	TCONS_00000740
XLOC_000478	TCONS_00000741
XLOC_000479	TCONS_00000742
XLOC_000480	TCONS_00000743
XLOC_000481	TCONS_00000744
XLOC_000481	TCONS_00000745
XLOC_000482	TCONS_00000746
XLOC_000483	TCONS_00000748
XLOC_000483	TCONS_00000747
XLOC_000484	TCONS_00000749
XLOC_000485	TCONS_00000750
XLOC_000486	TCONS_00000751
XLOC_000487	TCONS_00000752
XLOC_000488	TCONS_00000753
XLOC_000488	TCONS_00000754
XLOC_000489	TCONS_00000755
XLOC_000489	TCONS_00000756
XLOC_000490	TCONS_00000757
XLOC_000491	TCONS_00000759
XLOC_000491	TCONS_00000758
XLOC_000491	TCONS_00000760
XLOC_000492	TCONS_00000761
XLOC_000492	TCONS_00000763
XLOC_000493	TCONS_00000762
XLOC_000494	TCONS_00000764
XLOC_000495	TCONS_00000765
XLOC_000496	TCONS_00000766
XLOC_000496	TCONS_00000767
XLOC_000496	TCONS_00000768
XLOC_000497	TCONS_00000769
XLOC_000498	TCONS_00000770
XLOC_000498	TCONS_00000771
XLOC_000499	TCONS_00000772
XLOC_000499	TCONS_00000773
XLOC_000500	TCONS_00000775
XLOC_000500	TCONS_00000774
XLOC_000501	TCONS_00000776
XLOC_000502	TCONS_00000777
XLOC_000502	TCONS_00000778
XLOC_000503	TCONS_00000779
XLOC_000504	TCONS_00000781
XLOC_000504	TCONS_00000780
XLOC_000505	TCONS_00000782
XLOC_000506	TCONS_00000783
XLOC_000506	TCONS_00000784
XLOC_000507	TCONS_00000785
XLOC_000508	TCONS_00000786
XLOC_000509	TCONS_00000787
XLOC_000510	TCONS_00000788
XLOC_000511	TCONS_00000789
XLOC_000512	TCONS_00000790
XLOC_000513	TCONS_00000791
XLOC_000514	TCONS_00000792
XLOC_000515	TCONS_00000793
XLOC_000516	TCONS_00000794
XLOC_000517	TCONS_00000795
XLOC_000518	TCONS_00000796
XLOC_000519	TCONS_00000797
XLOC_000520	TCONS_00000798
XLOC_000520	TCONS_00000799
XLOC_000520	TCONS_00000801
XLOC_000520	TCONS_00000800
XLOC_000521	TCONS_00000802
XLOC_000521	TCONS_00000803
XLOC_000522	TCONS_00000804
XLOC_000523	TCONS_00000805
XLOC_000524	TCONS_00000806
XLOC_000525	TCONS_00000807
XLOC_000526	TCONS_00000809
XLOC_000526	TCONS_00000808
XLOC_000527	TCONS_00000810
XLOC_000527	TCONS_00000811
XLOC_000527	TCONS_00000812
XLOC_000528	TCONS_00000813
XLOC_000529	TCONS_00000815
XLOC_000529	TCONS_00000814
XLOC_000529	TCONS_00000816
XLOC_000530	TCONS_00000817
XLOC_000531	TCONS_00000818
XLOC_000532	TCONS_00000819
XLOC_000532	TCONS_00000820
XLOC_000533	TCONS_00000821
XLOC_000533	TCONS_00000822
XLOC_000533	TCONS_00000823
XLOC_000534	TCONS_00000824
XLOC_000535	TCONS_00000825
XLOC_000536	TCONS_00000826
XLOC_000537	TCONS_00000827
XLOC_000538	TCONS_00000828
XLOC_000538	TCONS_00000829
XLOC_000539	TCONS_00000831
XLOC_000539	TCONS_00000830
XLOC_000540	TCONS_00000832
XLOC_000540	TCONS_00000833
XLOC_000541	TCONS_00000834
XLOC_000542	TCONS_00000835
XLOC_000542	TCONS_00000838
XLOC_000542	TCONS_00000837
XLOC_000542	TCONS_00000836
XLOC_000543	TCONS_00000839
XLOC_000544	TCONS_00000840
XLOC_000545	TCONS_00000841
XLOC_000545	TCONS_00000842
XLOC_000546	TCONS_00000843
XLOC_000547	TCONS_00000844
XLOC_000548	TCONS_00000847
XLOC_000548	TCONS_00000846
XLOC_000548	TCONS_00000845
XLOC_000549	TCONS_00000848
XLOC_000549	TCONS_00000849
XLOC_000550	TCONS_00000850
XLOC_000551	TCONS_00000851
XLOC_000552	TCONS_00000852
XLOC_000552	TCONS_00000854
XLOC_000552	TCONS_00000853
XLOC_000553	TCONS_00000855
XLOC_000553	TCONS_00000856
XLOC_000553	TCONS_00000857
XLOC_000553	TCONS_00000858
XLOC_000554	TCONS_00000859
XLOC_000554	TCONS_00000860
XLOC_000555	TCONS_00000861
XLOC_000556	TCONS_00000862
XLOC_000556	TCONS_00000863
XLOC_000557	TCONS_00000864
XLOC_000558	TCONS_00000865
XLOC_000558	TCONS_00000866
XLOC_000558	TCONS_00000868
XLOC_000558	TCONS_00000867
XLOC_000559	TCONS_00000869
XLOC_000560	TCONS_00000870
XLOC_000560	TCONS_00000871
XLOC_000560	TCONS_00000872
XLOC_000560	TCONS_00000873
XLOC_000561	TCONS_00000874
XLOC_000562	TCONS_00000876
XLOC_000562	TCONS_00000875
XLOC_000563	TCONS_00000877
XLOC_000564	TCONS_00000879
XLOC_000564	TCONS_00000878
XLOC_000565	TCONS_00000880
XLOC_000566	TCONS_00000881
XLOC_000567	TCONS_00000882
XLOC_000567	TCONS_00000883
XLOC_000568	TCONS_00000884
XLOC_000568	TCONS_00000885
XLOC_000569	TCONS_00000886
XLOC_000570	TCONS_00000887
XLOC_000570	TCONS_00000888
XLOC_000570	TCONS_00000889
XLOC_000571	TCONS_00000890
XLOC_000571	TCONS_00000891
XLOC_000572	TCONS_00000894
XLOC_000572	TCONS_00000893
XLOC_000572	TCONS_00000892
XLOC_000573	TCONS_00000895
XLOC_000574	TCONS_00000896
XLOC_000575	TCONS_00000897
XLOC_000576	TCONS_00000898
XLOC_000577	TCONS_00000899
XLOC_000577	TCONS_00000900
XLOC_000577	TCONS_00000901
XLOC_000578	TCONS_00000902
XLOC_000578	TCONS_00000903
XLOC_000578	TCONS_00000904
XLOC_000579	TCONS_00000905
XLOC_000580	TCONS_00000906
XLOC_000581	TCONS_00000907
XLOC_000582	TCONS_00000908
XLOC_000583	TCONS_00000909
XLOC_000584	TCONS_00000910
XLOC_000585	TCONS_00000911
XLOC_000585	TCONS_00000912
XLOC_000586	TCONS_00000914
XLOC_000586	TCONS_00000913
XLOC_000586	TCONS_00000915
XLOC_000587	TCONS_00000916
XLOC_000588	TCONS_00000917
XLOC_000589	TCONS_00000918
XLOC_000590	TCONS_00000919
XLOC_000591	TCONS_00000920
XLOC_000591	TCONS_00000921
XLOC_000591	TCONS_00000923
XLOC_000591	TCONS_00000922
XLOC_000591	TCONS_00000925
XLOC_000591	TCONS_00000924
XLOC_000592	TCONS_00000926
XLOC_000592	TCONS_00000927
XLOC_000593	TCONS_00000928
XLOC_000594	TCONS_00000929
XLOC_000595	TCONS_00000930
XLOC_000595	TCONS_00000932
XLOC_000595	TCONS_00000931
XLOC_000596	TCONS_00000934
XLOC_000596	TCONS_00000933
XLOC_000597	TCONS_00000935
XLOC_000598	TCONS_00000936
XLOC_000599	TCONS_00000939
XLOC_000599	TCONS_00000938
XLOC_000599	TCONS_00000937
XLOC_000599	TCONS_00000940
XLOC_000600	TCONS_00000941
XLOC_000601	TCONS_00000942
XLOC_000601	TCONS_00000943
XLOC_000601	TCONS_00000944
XLOC_000601	TCONS_00000945
XLOC_000602	TCONS_00000946
XLOC_000602	TCONS_00000947
XLOC_000603	TCONS_00000948
XLOC_000603	TCONS_00000949
XLOC_000603	TCONS_00000951
XLOC_000603	TCONS_00000950
XLOC_000604	TCONS_00000952
XLOC_000604	TCONS_00000953
XLOC_000605	TCONS_00000954
XLOC_000606	TCONS_00000955
XLOC_000606	TCONS_00000956
XLOC_000606	TCONS_00000957
XLOC_000607	TCONS_00000958
XLOC_000608	TCONS_00000959
XLOC_000609	TCONS_00000960
XLOC_000609	TCONS_00000961
XLOC_000610	TCONS_00000962
XLOC_000611	TCONS_00000964
XLOC_000611	TCONS_00000963
XLOC_000612	TCONS_00000965
XLOC_000613	TCONS_00000966
XLOC_000614	TCONS_00000967
XLOC_000614	TCONS_00000968
XLOC_000614	TCONS_00000969
XLOC_000615	TCONS_00000970
XLOC_000616	TCONS_00000972
XLOC_000616	TCONS_00000971
XLOC_000616	TCONS_00000973
XLOC_000616	TCONS_00000974
XLOC_000617	TCONS_00000975
XLOC_000618	TCONS_00000977
XLOC_000618	TCONS_00000976
XLOC_000618	TCONS_00000978
XLOC_000619	TCONS_00000979
XLOC_000620	TCONS_00000980
XLOC_000620	TCONS_00000981
XLOC_000620	TCONS_00000982
XLOC_000621	TCONS_00000983
XLOC_000622	TCONS_00000984
XLOC_000622	TCONS_00000986
XLOC_000622	TCONS_00000985
XLOC_000623	TCONS_00000987
XLOC_000623	TCONS_00000988
XLOC_000624	TCONS_00000989
XLOC_000625	TCONS_00000990
XLOC_000625	TCONS_00000992
XLOC_000625	TCONS_00000991
XLOC_000625	TCONS_00000993
XLOC_000625	TCONS_00000994
XLOC_000626	TCONS_00000995
XLOC_000626	TCONS_00000997
XLOC_000626	TCONS_00000996
XLOC_000627	TCONS_00000999
XLOC_000627	TCONS_00000998
XLOC_000627	TCONS_00001000
XLOC_000628	TCONS_00001001
XLOC_000629	TCONS_00001002
XLOC_000630	TCONS_00001003
XLOC_000630	TCONS_00001004
XLOC_000630	TCONS_00001005
XLOC_000631	TCONS_00001006
XLOC_000632	TCONS_00001007
XLOC_000633	TCONS_00001008
XLOC_000634	TCONS_00001009
XLOC_000635	TCONS_00001010
XLOC_000636	TCONS_00001011
XLOC_000637	TCONS_00001012
XLOC_000637	TCONS_00001013
XLOC_000638	TCONS_00001014
XLOC_000639	TCONS_00001015
XLOC_000640	TCONS_00001016
XLOC_000640	TCONS_00001017
XLOC_000641	TCONS_00001018
XLOC_000642	TCONS_00001019
XLOC_000642	TCONS_00001020
XLOC_000642	TCONS_00001021
XLOC_000642	TCONS_00001022
XLOC_000642	TCONS_00001023
XLOC_000643	TCONS_00001024
XLOC_000643	TCONS_00001025
XLOC_000644	TCONS_00001026
XLOC_000644	TCONS_00001027
XLOC_000644	TCONS_00001028
XLOC_000644	TCONS_00001031
XLOC_000644	TCONS_00001030
XLOC_000644	TCONS_00001029
XLOC_000644	TCONS_00001032
XLOC_000645	TCONS_00001033
XLOC_000646	TCONS_00001034
XLOC_000647	TCONS_00001035
XLOC_000647	TCONS_00001036
XLOC_000648	TCONS_00001037
XLOC_000649	TCONS_00001038
XLOC_000650	TCONS_00001039
XLOC_000650	TCONS_00001040
XLOC_000650	TCONS_00001041
XLOC_000651	TCONS_00001042
XLOC_000652	TCONS_00001043
XLOC_000653	TCONS_00001044
XLOC_000653	TCONS_00001045
XLOC_000653	TCONS_00001046
XLOC_000653	TCONS_00001047
XLOC_000654	TCONS_00001048
XLOC_000655	TCONS_00001049
XLOC_000656	TCONS_00001050
XLOC_000656	TCONS_00001051
XLOC_000657	TCONS_00001052
XLOC_000658	TCONS_00001053
XLOC_000658	TCONS_00001054
XLOC_000658	TCONS_00001056
XLOC_000658	TCONS_00001055
XLOC_000659	TCONS_00001057
XLOC_000659	TCONS_00001058
XLOC_000659	TCONS_00001059
XLOC_000660	TCONS_00001062
XLOC_000660	TCONS_00001061
XLOC_000660	TCONS_00001060
XLOC_000661	TCONS_00001063
XLOC_000662	TCONS_00001064
XLOC_000662	TCONS_00001065
XLOC_000663	TCONS_00001066
XLOC_000664	TCONS_00001067
XLOC_000665	TCONS_00001068
XLOC_000666	TCONS_00001069
XLOC_000666	TCONS_00001070
XLOC_000666	TCONS_00001072
XLOC_000666	TCONS_00001071
XLOC_000667	TCONS_00001073
XLOC_000668	TCONS_00001074
XLOC_000668	TCONS_00001075
XLOC_000668	TCONS_00001076
XLOC_000669	TCONS_00001077
XLOC_000669	TCONS_00001078
XLOC_000669	TCONS_00001079
XLOC_000670	TCONS_00001080
XLOC_000671	TCONS_00001081
XLOC_000671	TCONS_00001083
XLOC_000671	TCONS_00001082
XLOC_000671	TCONS_00001084
XLOC_000671	TCONS_00001085
XLOC_000672	TCONS_00001086
XLOC_000673	TCONS_00001087
XLOC_000673	TCONS_00001088
XLOC_000674	TCONS_00001089
XLOC_000675	TCONS_00001090
XLOC_000676	TCONS_00001091
XLOC_000676	TCONS_00001092
XLOC_000677	TCONS_00001093
XLOC_000677	TCONS_00001094
XLOC_000677	TCONS_00001098
XLOC_000677	TCONS_00001097
XLOC_000677	TCONS_00001096
XLOC_000677	TCONS_00001095
XLOC_000678	TCONS_00001099
XLOC_000678	TCONS_00001101
XLOC_000678	TCONS_00001100
XLOC_000679	TCONS_00001102
XLOC_000679	TCONS_00001103
XLOC_000680	TCONS_00001104
XLOC_000681	TCONS_00001105
XLOC_000682	TCONS_00001106
XLOC_000683	TCONS_00001107
XLOC_000684	TCONS_00001108
XLOC_000684	TCONS_00001110
XLOC_000684	TCONS_00001109
XLOC_000685	TCONS_00001111
XLOC_000686	TCONS_00001112
XLOC_000686	TCONS_00001113
XLOC_000687	TCONS_00001114
XLOC_000688	TCONS_00001115
XLOC_000689	TCONS_00001116
XLOC_000690	TCONS_00001117
XLOC_000691	TCONS_00001118
XLOC_000691	TCONS_00001119
XLOC_000692	TCONS_00001120
XLOC_000693	TCONS_00001121
XLOC_000694	TCONS_00001122
XLOC_000695	TCONS_00001123
XLOC_000695	TCONS_00001124
XLOC_000695	TCONS_00001125
XLOC_000696	TCONS_00001126
XLOC_000697	TCONS_00001127
XLOC_000698	TCONS_00001128
XLOC_000698	TCONS_00001129
XLOC_000698	TCONS_00001130
XLOC_000699	TCONS_00001131
XLOC_000699	TCONS_00001132
XLOC_000700	TCONS_00001133
XLOC_000700	TCONS_00001134
XLOC_000701	TCONS_00001135
XLOC_000702	TCONS_00001136
XLOC_000702	TCONS_00001138
XLOC_000702	TCONS_00001137
XLOC_000703	TCONS_00001139
XLOC_000704	TCONS_00001140
XLOC_000705	TCONS_00001141
XLOC_000705	TCONS_00001142
XLOC_000705	TCONS_00001143
XLOC_000705	TCONS_00001145
XLOC_000705	TCONS_00001144
XLOC_000706	TCONS_00001146
XLOC_000707	TCONS_00001148
XLOC_000707	TCONS_00001147
XLOC_000708	TCONS_00001149
XLOC_000709	TCONS_00001150
XLOC_000710	TCONS_00001152
XLOC_000710	TCONS_00001151
XLOC_000710	TCONS_00001155
XLOC_000710	TCONS_00001154
XLOC_000710	TCONS_00001153
XLOC_000711	TCONS_00001156
XLOC_000712	TCONS_00001157
XLOC_000713	TCONS_00001158
XLOC_000714	TCONS_00001159
XLOC_000715	TCONS_00001160
XLOC_000716	TCONS_00001161
XLOC_000717	TCONS_00001162
XLOC_000717	TCONS_00001163
XLOC_000717	TCONS_00001164
XLOC_000717	TCONS_00001165
XLOC_000718	TCONS_00001166
XLOC_000718	TCONS_00001167
XLOC_000719	TCONS_00001168
XLOC_000720	TCONS_00001169
XLOC_000721	TCONS_00001170
XLOC_000722	TCONS_00001171
XLOC_000723	TCONS_00001172
XLOC_000724	TCONS_00001173
XLOC_000724	TCONS_00001175
XLOC_000724	TCONS_00001174
XLOC_000725	TCONS_00001176
XLOC_000725	TCONS_00001178
XLOC_000725	TCONS_00001177
XLOC_000726	TCONS_00001181
XLOC_000726	TCONS_00001180
XLOC_000726	TCONS_00001179
XLOC_000727	TCONS_00001182
XLOC_000728	TCONS_00001184
XLOC_000728	TCONS_00001183
XLOC_000728	TCONS_00001186
XLOC_000728	TCONS_00001185
XLOC_000729	TCONS_00001187
XLOC_000730	TCONS_00001188
XLOC_000731	TCONS_00001189
XLOC_000732	TCONS_00001190
XLOC_000733	TCONS_00001192
XLOC_000733	TCONS_00001191
XLOC_000734	TCONS_00001193
XLOC_000734	TCONS_00001194
XLOC_000735	TCONS_00001195
XLOC_000736	TCONS_00001196
XLOC_000737	TCONS_00001197
XLOC_000738	TCONS_00001198
XLOC_000738	TCONS_00001199
XLOC_000739	TCONS_00001200
XLOC_000739	TCONS_00001201
XLOC_000739	TCONS_00001202
XLOC_000739	TCONS_00001203
XLOC_000739	TCONS_00001204
XLOC_000740	TCONS_00001205
XLOC_000741	TCONS_00001206
XLOC_000741	TCONS_00001207
XLOC_000741	TCONS_00001208
XLOC_000742	TCONS_00001209
XLOC_000743	TCONS_00001211
XLOC_000743	TCONS_00001210
XLOC_000743	TCONS_00001213
XLOC_000743	TCONS_00001212
XLOC_000744	TCONS_00001214
XLOC_000745	TCONS_00001215
XLOC_000745	TCONS_00001216
XLOC_000746	TCONS_00001217
XLOC_000746	TCONS_00001218
XLOC_000747	TCONS_00001219
XLOC_000748	TCONS_00001221
XLOC_000748	TCONS_00001220
XLOC_000749	TCONS_00001222
XLOC_000750	TCONS_00001223
XLOC_000751	TCONS_00001224
XLOC_000751	TCONS_00001225
XLOC_000752	TCONS_00001226
XLOC_000753	TCONS_00001228
XLOC_000753	TCONS_00001227
XLOC_000754	TCONS_00001230
XLOC_000754	TCONS_00001229
XLOC_000755	TCONS_00001231
XLOC_000756	TCONS_00001232
XLOC_000757	TCONS_00001234
XLOC_000757	TCONS_00001233
XLOC_000758	TCONS_00001235
XLOC_000759	TCONS_00001236
XLOC_000760	TCONS_00001237
XLOC_000761	TCONS_00001238
XLOC_000762	TCONS_00001239
XLOC_000762	TCONS_00001240
XLOC_000763	TCONS_00001241
XLOC_000763	TCONS_00001242
XLOC_000764	TCONS_00001244
XLOC_000764	TCONS_00001243
XLOC_000765	TCONS_00001245
XLOC_000765	TCONS_00001246
XLOC_000765	TCONS_00001247
XLOC_000766	TCONS_00001248
XLOC_000766	TCONS_00001249
XLOC_000767	TCONS_00001250
XLOC_000767	TCONS_00001251
XLOC_000768	TCONS_00001252
XLOC_000769	TCONS_00001253
XLOC_000770	TCONS_00001254
XLOC_000770	TCONS_00001255
XLOC_000770	TCONS_00001256
XLOC_000771	TCONS_00001257
XLOC_000772	TCONS_00001258
XLOC_000773	TCONS_00001261
XLOC_000773	TCONS_00001260
XLOC_000773	TCONS_00001259
XLOC_000773	TCONS_00001262
XLOC_000774	TCONS_00001264
XLOC_000774	TCONS_00001263
XLOC_000774	TCONS_00001266
XLOC_000774	TCONS_00001265
XLOC_000775	TCONS_00001268
XLOC_000775	TCONS_00001267
XLOC_000775	TCONS_00001270
XLOC_000775	TCONS_00001269
XLOC_000776	TCONS_00001271
XLOC_000776	TCONS_00001272
XLOC_000776	TCONS_00001273
XLOC_000777	TCONS_00001274
XLOC_000778	TCONS_00001275
XLOC_000778	TCONS_00001276
XLOC_000778	TCONS_00001278
XLOC_000778	TCONS_00001277
XLOC_000778	TCONS_00001280
XLOC_000778	TCONS_00001279
XLOC_000779	TCONS_00001281
XLOC_000780	TCONS_00001282
XLOC_000781	TCONS_00001283
XLOC_000782	TCONS_00001284
XLOC_000783	TCONS_00001285
XLOC_000784	TCONS_00001286
XLOC_000785	TCONS_00001288
XLOC_000785	TCONS_00001287
XLOC_000786	TCONS_00001289
XLOC_000786	TCONS_00001290
XLOC_000787	TCONS_00001291
XLOC_000788	TCONS_00001292
XLOC_000789	TCONS_00001294
XLOC_000789	TCONS_00001293
XLOC_000790	TCONS_00001295
XLOC_000790	TCONS_00001296
XLOC_000790	TCONS_00001298
XLOC_000790	TCONS_00001297
XLOC_000791	TCONS_00001299
XLOC_000792	TCONS_00001300
XLOC_000793	TCONS_00001301
XLOC_000793	TCONS_00001302
XLOC_000794	TCONS_00001303
XLOC_000795	TCONS_00001304
XLOC_000796	TCONS_00001305
XLOC_000797	TCONS_00001306
XLOC_000797	TCONS_00001307
XLOC_000798	TCONS_00001308
XLOC_000799	TCONS_00001309
XLOC_000799	TCONS_00001310
XLOC_000799	TCONS_00001311
XLOC_000799	TCONS_00001312
XLOC_000800	TCONS_00001313
XLOC_000801	TCONS_00001314
XLOC_000802	TCONS_00001315
XLOC_000803	TCONS_00001316
XLOC_000804	TCONS_00001317
XLOC_000805	TCONS_00001318
XLOC_000806	TCONS_00001319
XLOC_000807	TCONS_00001320
XLOC_000808	TCONS_00001321
XLOC_000808	TCONS_00001322
XLOC_000809	TCONS_00001324
XLOC_000809	TCONS_00001323
XLOC_000810	TCONS_00001325
XLOC_000810	TCONS_00001326
XLOC_000810	TCONS_00001328
XLOC_000810	TCONS_00001327
XLOC_000810	TCONS_00001329
XLOC_000811	TCONS_00001330
XLOC_000812	TCONS_00001331
XLOC_000813	TCONS_00001332
XLOC_000814	TCONS_00001334
XLOC_000814	TCONS_00001333
XLOC_000815	TCONS_00001335
XLOC_000815	TCONS_00001336
XLOC_000816	TCONS_00001337
XLOC_000817	TCONS_00001338
XLOC_000817	TCONS_00001339
XLOC_000818	TCONS_00001340
XLOC_000818	TCONS_00001343
XLOC_000818	TCONS_00001342
XLOC_000818	TCONS_00001341
XLOC_000819	TCONS_00001344
XLOC_000819	TCONS_00001345
XLOC_000819	TCONS_00001346
XLOC_000819	TCONS_00001347
XLOC_000820	TCONS_00001348
XLOC_000821	TCONS_00001349
XLOC_000822	TCONS_00001351
XLOC_000822	TCONS_00001350
XLOC_000822	TCONS_00001352
XLOC_000822	TCONS_00001353
XLOC_000823	TCONS_00001355
XLOC_000823	TCONS_00001354
XLOC_000824	TCONS_00001356
XLOC_000825	TCONS_00001357
XLOC_000825	TCONS_00001358
XLOC_000826	TCONS_00001359
XLOC_000826	TCONS_00001360
XLOC_000826	TCONS_00001361
XLOC_000827	TCONS_00001362
XLOC_000828	TCONS_00001363
XLOC_000829	TCONS_00001365
XLOC_000829	TCONS_00001364
XLOC_000829	TCONS_00001366
XLOC_000829	TCONS_00001367
XLOC_000830	TCONS_00001368
XLOC_000830	TCONS_00001369
XLOC_000830	TCONS_00001370
XLOC_000831	TCONS_00001371
XLOC_000831	TCONS_00001372
XLOC_000831	TCONS_00001373
XLOC_000832	TCONS_00001374
XLOC_000832	TCONS_00001375
XLOC_000833	TCONS_00001376
XLOC_000834	TCONS_00001377
XLOC_000835	TCONS_00001378
XLOC_000836	TCONS_00001379
XLOC_000837	TCONS_00001380
XLOC_000838	TCONS_00001381
XLOC_000838	TCONS_00001382
XLOC_000838	TCONS_00001383
XLOC_000839	TCONS_00001384
XLOC_000839	TCONS_00001385
XLOC_000840	TCONS_00001386
XLOC_000841	TCONS_00001387
XLOC_000841	TCONS_00001388
XLOC_000841	TCONS_00001389
XLOC_000841	TCONS_00001390
XLOC_000842	TCONS_00001391
XLOC_000843	TCONS_00001392
XLOC_000844	TCONS_00001393
XLOC_000845	TCONS_00001394
XLOC_000846	TCONS_00001395
XLOC_000847	TCONS_00001396
XLOC_000847	TCONS_00001397
XLOC_000847	TCONS_00001398
XLOC_000848	TCONS_00001399
XLOC_000848	TCONS_00001400
XLOC_000848	TCONS_00001402
XLOC_000848	TCONS_00001401
XLOC_000849	TCONS_00001403
XLOC_000849	TCONS_00001406
XLOC_000849	TCONS_00001405
XLOC_000849	TCONS_00001404
XLOC_000850	TCONS_00001407
XLOC_000851	TCONS_00001408
XLOC_000852	TCONS_00001409
XLOC_000853	TCONS_00001410
XLOC_000854	TCONS_00001411
XLOC_000855	TCONS_00001412
XLOC_000856	TCONS_00001413
XLOC_000857	TCONS_00001414
XLOC_000857	TCONS_00001415
XLOC_000858	TCONS_00001416
XLOC_000858	TCONS_00001417
XLOC_000858	TCONS_00001419
XLOC_000858	TCONS_00001418
XLOC_000859	TCONS_00001420
XLOC_000860	TCONS_00001421
XLOC_000861	TCONS_00001422
XLOC_000862	TCONS_00001423
XLOC_000863	TCONS_00001424
XLOC_000864	TCONS_00001425
XLOC_000864	TCONS_00001426
XLOC_000864	TCONS_00001427
XLOC_000864	TCONS_00001428
XLOC_000864	TCONS_00001429
XLOC_000865	TCONS_00001430
XLOC_000865	TCONS_00001431
XLOC_000865	TCONS_00001432
XLOC_000866	TCONS_00001433
XLOC_000867	TCONS_00001434
XLOC_000867	TCONS_00001435
XLOC_000868	TCONS_00001436
XLOC_000868	TCONS_00001437
XLOC_000869	TCONS_00001438
XLOC_000870	TCONS_00001439
XLOC_000871	TCONS_00001440
XLOC_000871	TCONS_00001441
XLOC_000872	TCONS_00001442
XLOC_000873	TCONS_00001443
XLOC_000873	TCONS_00001444
XLOC_000873	TCONS_00001445
XLOC_000873	TCONS_00001446
XLOC_000874	TCONS_00001447
XLOC_000875	TCONS_00001448
XLOC_000876	TCONS_00001449
XLOC_000877	TCONS_00001450
XLOC_000877	TCONS_00001451
XLOC_000878	TCONS_00001452
XLOC_000879	TCONS_00001453
XLOC_000879	TCONS_00001454
XLOC_000879	TCONS_00001456
XLOC_000879	TCONS_00001455
XLOC_000879	TCONS_00001457
XLOC_000879	TCONS_00001459
XLOC_000879	TCONS_00001458
XLOC_000880	TCONS_00001460
XLOC_000880	TCONS_00001461
XLOC_000881	TCONS_00001462
XLOC_000882	TCONS_00001463
XLOC_000883	TCONS_00001464
XLOC_000884	TCONS_00001465
XLOC_000884	TCONS_00001466
XLOC_000885	TCONS_00001467
XLOC_000886	TCONS_00001468
XLOC_000886	TCONS_00001469
XLOC_000886	TCONS_00001470
XLOC_000887	TCONS_00001471
XLOC_000888	TCONS_00001472
XLOC_000889	TCONS_00001474
XLOC_000889	TCONS_00001473
XLOC_000890	TCONS_00001475
XLOC_000891	TCONS_00001476
XLOC_000892	TCONS_00001477
XLOC_000893	TCONS_00001478
XLOC_000894	TCONS_00001479
XLOC_000894	TCONS_00001480
XLOC_000895	TCONS_00001481
XLOC_000895	TCONS_00001482
XLOC_000895	TCONS_00001483
XLOC_000896	TCONS_00001484
XLOC_000896	TCONS_00001485
XLOC_000896	TCONS_00001486
XLOC_000896	TCONS_00001487
XLOC_000896	TCONS_00001488
XLOC_000897	TCONS_00001489
XLOC_000897	TCONS_00001490
XLOC_000897	TCONS_00001491
XLOC_000898	TCONS_00001492
XLOC_000899	TCONS_00001494
XLOC_000899	TCONS_00001493
XLOC_000900	TCONS_00001495
XLOC_000901	TCONS_00001496
XLOC_000901	TCONS_00001497
XLOC_000902	TCONS_00001498
XLOC_000903	TCONS_00001499
XLOC_000903	TCONS_00001500
XLOC_000904	TCONS_00001501
XLOC_000904	TCONS_00001502
XLOC_000905	TCONS_00001503
XLOC_000906	TCONS_00001504
XLOC_000907	TCONS_00001505
XLOC_000907	TCONS_00001506
XLOC_000908	TCONS_00001507
XLOC_000908	TCONS_00001508
XLOC_000909	TCONS_00001509
XLOC_000910	TCONS_00001510
XLOC_000911	TCONS_00001511
XLOC_000912	TCONS_00001512
XLOC_000913	TCONS_00001513
XLOC_000913	TCONS_00001514
XLOC_000914	TCONS_00001515
XLOC_000914	TCONS_00001517
XLOC_000914	TCONS_00001516
XLOC_000915	TCONS_00001518
XLOC_000916	TCONS_00001519
XLOC_000916	TCONS_00001520
XLOC_000916	TCONS_00001521
XLOC_000917	TCONS_00001523
XLOC_000917	TCONS_00001522
XLOC_000917	TCONS_00001525
XLOC_000917	TCONS_00001524
XLOC_000918	TCONS_00001526
XLOC_000918	TCONS_00001527
XLOC_000919	TCONS_00001528
XLOC_000920	TCONS_00001529
XLOC_000921	TCONS_00001530
XLOC_000922	TCONS_00001531
XLOC_000923	TCONS_00001532
XLOC_000924	TCONS_00001533
XLOC_000925	TCONS_00001534
XLOC_000925	TCONS_00001535
XLOC_000926	TCONS_00001536
XLOC_000927	TCONS_00001537
XLOC_000928	TCONS_00001538
XLOC_000929	TCONS_00001539
XLOC_000930	TCONS_00001540
XLOC_000931	TCONS_00001541
XLOC_000932	TCONS_00001542
XLOC_000933	TCONS_00001544
XLOC_000933	TCONS_00001543
XLOC_000934	TCONS_00001545
XLOC_000935	TCONS_00001546
XLOC_000935	TCONS_00001547
XLOC_000936	TCONS_00001548
XLOC_000937	TCONS_00001549
XLOC_000938	TCONS_00001551
XLOC_000938	TCONS_00001550
XLOC_000939	TCONS_00001552
XLOC_000940	TCONS_00001553
XLOC_000940	TCONS_00001554
XLOC_000941	TCONS_00001555
XLOC_000941	TCONS_00001556
XLOC_000941	TCONS_00001558
XLOC_000941	TCONS_00001557
XLOC_000941	TCONS_00001559
XLOC_000942	TCONS_00001560
XLOC_000942	TCONS_00001562
XLOC_000942	TCONS_00001561
XLOC_000943	TCONS_00001563
XLOC_000943	TCONS_00001564
XLOC_000944	TCONS_00001566
XLOC_000944	TCONS_00001565
XLOC_000944	TCONS_00001568
XLOC_000944	TCONS_00001567
XLOC_000945	TCONS_00001569
XLOC_000945	TCONS_00001570
XLOC_000946	TCONS_00001571
XLOC_000947	TCONS_00001572
XLOC_000948	TCONS_00001573
XLOC_000949	TCONS_00001575
XLOC_000949	TCONS_00001574
XLOC_000949	TCONS_00001576
XLOC_000949	TCONS_00001577
XLOC_000949	TCONS_00001579
XLOC_000949	TCONS_00001578
XLOC_000949	TCONS_00001580
XLOC_000950	TCONS_00001581
XLOC_000951	TCONS_00001583
XLOC_000951	TCONS_00001582
XLOC_000952	TCONS_00001584
XLOC_000953	TCONS_00001585
XLOC_000954	TCONS_00001586
XLOC_000954	TCONS_00001590
XLOC_000954	TCONS_00001589
XLOC_000954	TCONS_00001588
XLOC_000954	TCONS_00001587
XLOC_000954	TCONS_00001591
XLOC_000955	TCONS_00001592
XLOC_000956	TCONS_00001593
XLOC_000956	TCONS_00001594
XLOC_000957	TCONS_00001595
XLOC_000958	TCONS_00001596
XLOC_000959	TCONS_00001597
XLOC_000960	TCONS_00001598
XLOC_000961	TCONS_00001599
XLOC_000962	TCONS_00001600
XLOC_000963	TCONS_00001601
XLOC_000963	TCONS_00001602
XLOC_000964	TCONS_00001603
XLOC_000965	TCONS_00001604
XLOC_000965	TCONS_00001605
XLOC_000966	TCONS_00001606
XLOC_000967	TCONS_00001607
XLOC_000967	TCONS_00001609
XLOC_000967	TCONS_00001608
XLOC_000968	TCONS_00001610
XLOC_000968	TCONS_00001611
XLOC_000968	TCONS_00001612
XLOC_000968	TCONS_00001613
XLOC_000968	TCONS_00001614
XLOC_000969	TCONS_00001615
XLOC_000970	TCONS_00001616
XLOC_000971	TCONS_00001618
XLOC_000971	TCONS_00001617
XLOC_000971	TCONS_00001619
XLOC_000972	TCONS_00001620
XLOC_000973	TCONS_00001621
XLOC_000974	TCONS_00001623
XLOC_000974	TCONS_00001622
XLOC_000975	TCONS_00001624
XLOC_000976	TCONS_00001625
XLOC_000977	TCONS_00001626
XLOC_000977	TCONS_00001628
XLOC_000977	TCONS_00001627
XLOC_000978	TCONS_00001629
XLOC_000979	TCONS_00001630
XLOC_000979	TCONS_00001631
XLOC_000980	TCONS_00001632
XLOC_000980	TCONS_00001633
XLOC_000981	TCONS_00001634
XLOC_000981	TCONS_00001635
XLOC_000982	TCONS_00001636
XLOC_000983	TCONS_00001637
XLOC_000983	TCONS_00001638
XLOC_000984	TCONS_00001639
XLOC_000985	TCONS_00001640
XLOC_000986	TCONS_00001641
XLOC_000987	TCONS_00001643
XLOC_000987	TCONS_00001642
XLOC_000988	TCONS_00001644
XLOC_000989	TCONS_00001645
XLOC_000989	TCONS_00001646
XLOC_000989	TCONS_00001647
XLOC_000989	TCONS_00001648
XLOC_000989	TCONS_00001650
XLOC_000989	TCONS_00001649
XLOC_000989	TCONS_00001651
XLOC_000990	TCONS_00001652
XLOC_000991	TCONS_00001653
XLOC_000992	TCONS_00001654
XLOC_000993	TCONS_00001655
XLOC_000993	TCONS_00001656
XLOC_000994	TCONS_00001658
XLOC_000994	TCONS_00001657
XLOC_000995	TCONS_00001659
XLOC_000996	TCONS_00001660
XLOC_000997	TCONS_00001661
XLOC_000998	TCONS_00001662
XLOC_000999	TCONS_00001663
XLOC_001000	TCONS_00001664
XLOC_001001	TCONS_00001665
XLOC_001002	TCONS_00001666
XLOC_001003	TCONS_00001667
XLOC_001004	TCONS_00001668
XLOC_001005	TCONS_00001669
XLOC_001006	TCONS_00001670
XLOC_001007	TCONS_00001671
XLOC_001008	TCONS_00001672
XLOC_001009	TCONS_00001673
XLOC_001010	TCONS_00001674
XLOC_001011	TCONS_00001675
XLOC_001012	TCONS_00001676
XLOC_001013	TCONS_00001677
XLOC_001014	TCONS_00001678
XLOC_001015	TCONS_00001679
XLOC_001016	TCONS_00001680
XLOC_001017	TCONS_00001681
XLOC_001018	TCONS_00001682
XLOC_001019	TCONS_00001683
XLOC_001020	TCONS_00001684
XLOC_001021	TCONS_00001685
XLOC_001022	TCONS_00001686
XLOC_001023	TCONS_00001687
XLOC_001024	TCONS_00001688
XLOC_001025	TCONS_00001689
XLOC_001026	TCONS_00001690
XLOC_001027	TCONS_00001691
XLOC_001028	TCONS_00001692
XLOC_001029	TCONS_00001693
XLOC_001030	TCONS_00001694
XLOC_001031	TCONS_00001695
XLOC_001032	TCONS_00001696
XLOC_001033	TCONS_00001697
XLOC_001034	TCONS_00001698
XLOC_001035	TCONS_00001699
XLOC_001036	TCONS_00001700
XLOC_001037	TCONS_00001701
XLOC_001038	TCONS_00001702
XLOC_001039	TCONS_00001703
XLOC_001040	TCONS_00001704
XLOC_001041	TCONS_00001705
XLOC_001042	TCONS_00001706
XLOC_001043	TCONS_00001707
XLOC_001044	TCONS_00001708
XLOC_001045	TCONS_00001709
XLOC_001046	TCONS_00001710
XLOC_001047	TCONS_00001711
XLOC_001048	TCONS_00001712
XLOC_001049	TCONS_00001713
XLOC_001050	TCONS_00001714
XLOC_001051	TCONS_00001715
XLOC_001052	TCONS_00001716
XLOC_001053	TCONS_00001717
XLOC_001054	TCONS_00001718
XLOC_001055	TCONS_00001719
XLOC_001056	TCONS_00001720
XLOC_001057	TCONS_00001721
XLOC_001058	TCONS_00001722
XLOC_001059	TCONS_00001723
XLOC_001060	TCONS_00001724
XLOC_001061	TCONS_00001725
XLOC_001062	TCONS_00001726
XLOC_001063	TCONS_00001727
XLOC_001064	TCONS_00001728
XLOC_001065	TCONS_00001729
XLOC_001066	TCONS_00001730
XLOC_001067	TCONS_00001731
XLOC_001068	TCONS_00001732
XLOC_001069	TCONS_00001733
XLOC_001070	TCONS_00001734
XLOC_001071	TCONS_00001735
XLOC_001072	TCONS_00001736
XLOC_001073	TCONS_00001737
XLOC_001074	TCONS_00001738
XLOC_001075	TCONS_00001739
XLOC_001076	TCONS_00001740
XLOC_001077	TCONS_00001741
XLOC_001078	TCONS_00001742
XLOC_001079	TCONS_00001743
XLOC_001080	TCONS_00001744
XLOC_001081	TCONS_00001745
XLOC_001082	TCONS_00001746
XLOC_001083	TCONS_00001747
XLOC_001084	TCONS_00001748
XLOC_001085	TCONS_00001749
XLOC_001086	TCONS_00001750
XLOC_001087	TCONS_00001751
XLOC_001088	TCONS_00001752
XLOC_001089	TCONS_00001753
XLOC_001090	TCONS_00001754
XLOC_001091	TCONS_00001755
XLOC_001092	TCONS_00001756
XLOC_001093	TCONS_00001757
XLOC_001094	TCONS_00001758
XLOC_001095	TCONS_00001759
XLOC_001096	TCONS_00001760
XLOC_001097	TCONS_00001761
XLOC_001098	TCONS_00001762
XLOC_001099	TCONS_00001763
XLOC_001100	TCONS_00001764
XLOC_001101	TCONS_00001765
XLOC_001102	TCONS_00001766
XLOC_001103	TCONS_00001767
XLOC_001104	TCONS_00001768
XLOC_001105	TCONS_00001769
XLOC_001106	TCONS_00001770
XLOC_001107	TCONS_00001771
XLOC_001108	TCONS_00001772
XLOC_001109	TCONS_00001773
XLOC_001110	TCONS_00001774
XLOC_001111	TCONS_00001775
XLOC_001112	TCONS_00001776
XLOC_001113	TCONS_00001777
XLOC_001114	TCONS_00001778
XLOC_001115	TCONS_00001779
XLOC_001116	TCONS_00001780
XLOC_001117	TCONS_00001781
XLOC_001118	TCONS_00001782
XLOC_001119	TCONS_00001783
XLOC_001120	TCONS_00001784
XLOC_001121	TCONS_00001785
XLOC_001122	TCONS_00001786
XLOC_001123	TCONS_00001787
XLOC_001124	TCONS_00001788
XLOC_001125	TCONS_00001789
XLOC_001126	TCONS_00001790
XLOC_001127	TCONS_00001791
XLOC_001128	TCONS_00001792
XLOC_001129	TCONS_00001793
XLOC_001130	TCONS_00001794
XLOC_001131	TCONS_00001795
XLOC_001132	TCONS_00001796
XLOC_001133	TCONS_00001797
XLOC_001134	TCONS_00001798
XLOC_001135	TCONS_00001799
XLOC_001136	TCONS_00001800
XLOC_001137	TCONS_00001801
XLOC_001138	TCONS_00001802
XLOC_001139	TCONS_00001803
XLOC_001140	TCONS_00001804
XLOC_001141	TCONS_00001805
XLOC_001142	TCONS_00001806
XLOC_001143	TCONS_00001807
XLOC_001144	TCONS_00001808
XLOC_001145	TCONS_00001809
XLOC_001146	TCONS_00001810
XLOC_001147	TCONS_00001811
XLOC_001148	TCONS_00001812
XLOC_001149	TCONS_00001813
XLOC_001150	TCONS_00001814
XLOC_001151	TCONS_00001815
XLOC_001152	TCONS_00001816
XLOC_001153	TCONS_00001817
XLOC_001154	TCONS_00001818
XLOC_001155	TCONS_00001819
XLOC_001156	TCONS_00001820
XLOC_001157	TCONS_00001821
XLOC_001158	TCONS_00001822
XLOC_001159	TCONS_00001823
XLOC_001160	TCONS_00001824
XLOC_001161	TCONS_00001825
XLOC_001162	TCONS_00001826
XLOC_001163	TCONS_00001827
XLOC_001164	TCONS_00001828
XLOC_001165	TCONS_00001829
XLOC_001166	TCONS_00001830
XLOC_001167	TCONS_00001831
XLOC_001168	TCONS_00001832
XLOC_001169	TCONS_00001833
XLOC_001170	TCONS_00001834
XLOC_001171	TCONS_00001835
XLOC_001172	TCONS_00001836
XLOC_001173	TCONS_00001837
XLOC_001174	TCONS_00001838
XLOC_001175	TCONS_00001839
XLOC_001176	TCONS_00001840
XLOC_001177	TCONS_00001841
XLOC_001178	TCONS_00001842
XLOC_001179	TCONS_00001843
XLOC_001180	TCONS_00001844
XLOC_001181	TCONS_00001845
XLOC_001182	TCONS_00001846
XLOC_001183	TCONS_00001847
XLOC_001184	TCONS_00001848
XLOC_001185	TCONS_00001849
XLOC_001186	TCONS_00001850
XLOC_001187	TCONS_00001851
XLOC_001188	TCONS_00001852
XLOC_001189	TCONS_00001853
XLOC_001190	TCONS_00001854
XLOC_001191	TCONS_00001855
XLOC_001192	TCONS_00001856
XLOC_001193	TCONS_00001857
XLOC_001194	TCONS_00001858
XLOC_001195	TCONS_00001859
XLOC_001196	TCONS_00001860
XLOC_001197	TCONS_00001861
XLOC_001198	TCONS_00001862
XLOC_001199	TCONS_00001863
XLOC_001200	TCONS_00001864
XLOC_001201	TCONS_00001865
XLOC_001202	TCONS_00001866
XLOC_001203	TCONS_00001867
XLOC_001204	TCONS_00001868
XLOC_001205	TCONS_00001869
XLOC_001206	TCONS_00001870
XLOC_001207	TCONS_00001871
XLOC_001208	TCONS_00001872
XLOC_001209	TCONS_00001873
XLOC_001210	TCONS_00001874
XLOC_001211	TCONS_00001875
XLOC_001212	TCONS_00001876
XLOC_001213	TCONS_00001877
XLOC_001214	TCONS_00001878
XLOC_001215	TCONS_00001879
XLOC_001216	TCONS_00001880
XLOC_001217	TCONS_00001881
XLOC_001218	TCONS_00001882
XLOC_001219	TCONS_00001883
XLOC_001220	TCONS_00001884
XLOC_001221	TCONS_00001885
XLOC_001222	TCONS_00001886
XLOC_001223	TCONS_00001887
XLOC_001224	TCONS_00001888
XLOC_001225	TCONS_00001889
XLOC_001226	TCONS_00001890
XLOC_001227	TCONS_00001891
XLOC_001228	TCONS_00001892
XLOC_001229	TCONS_00001893
XLOC_001230	TCONS_00001894
XLOC_001231	TCONS_00001895
XLOC_001232	TCONS_00001896
XLOC_001233	TCONS_00001897
XLOC_001234	TCONS_00001898
XLOC_001235	TCONS_00001899
XLOC_001236	TCONS_00001900
XLOC_001237	TCONS_00001901
XLOC_001238	TCONS_00001902
XLOC_001239	TCONS_00001903
XLOC_001240	TCONS_00001904
XLOC_001241	TCONS_00001905
XLOC_001242	TCONS_00001906
XLOC_001243	TCONS_00001907
XLOC_001244	TCONS_00001908
XLOC_001245	TCONS_00001909
XLOC_001246	TCONS_00001910
XLOC_001247	TCONS_00001911
XLOC_001248	TCONS_00001912
XLOC_001249	TCONS_00001913
XLOC_001250	TCONS_00001914
XLOC_001251	TCONS_00001915
XLOC_001252	TCONS_00001916
XLOC_001253	TCONS_00001917
XLOC_001254	TCONS_00001918
XLOC_001255	TCONS_00001919
XLOC_001256	TCONS_00001920
XLOC_001257	TCONS_00001921
XLOC_001258	TCONS_00001922
XLOC_001259	TCONS_00001923
XLOC_001260	TCONS_00001924
XLOC_001261	TCONS_00001925
XLOC_001262	TCONS_00001926
XLOC_001263	TCONS_00001927
XLOC_001264	TCONS_00001928
XLOC_001265	TCONS_00001929
XLOC_001266	TCONS_00001930
XLOC_001267	TCONS_00001931
XLOC_001268	TCONS_00001932
XLOC_001269	TCONS_00001933
XLOC_001270	TCONS_00001934
XLOC_001271	TCONS_00001935
XLOC_001272	TCONS_00001936
XLOC_001273	TCONS_00001937
XLOC_001274	TCONS_00001938
XLOC_001275	TCONS_00001939
XLOC_001276	TCONS_00001940
XLOC_001277	TCONS_00001941
XLOC_001278	TCONS_00001942
XLOC_001279	TCONS_00001943
XLOC_001280	TCONS_00001944
XLOC_001281	TCONS_00001945
XLOC_001282	TCONS_00001946
XLOC_001283	TCONS_00001947
XLOC_001284	TCONS_00001948
XLOC_001285	TCONS_00001949
XLOC_001286	TCONS_00001950
XLOC_001287	TCONS_00001951
XLOC_001288	TCONS_00001952
XLOC_001289	TCONS_00001953
XLOC_001290	TCONS_00001954
XLOC_001291	TCONS_00001955
XLOC_001292	TCONS_00001956
XLOC_001293	TCONS_00001957
XLOC_001294	TCONS_00001958
XLOC_001295	TCONS_00001959
XLOC_001296	TCONS_00001960
XLOC_001297	TCONS_00001961
XLOC_001298	TCONS_00001962
XLOC_001299	TCONS_00001963
XLOC_001300	TCONS_00001964
XLOC_001301	TCONS_00001965
XLOC_001302	TCONS_00001966
XLOC_001303	TCONS_00001967
XLOC_001304	TCONS_00001968
XLOC_001305	TCONS_00001969
XLOC_001305	TCONS_00001970
XLOC_001306	TCONS_00001971
XLOC_001306	TCONS_00001972
XLOC_001306	TCONS_00001973
XLOC_001307	TCONS_00001974
XLOC_001308	TCONS_00001975
XLOC_001309	TCONS_00001976
XLOC_001310	TCONS_00001977
XLOC_001311	TCONS_00001978
XLOC_001312	TCONS_00001979
XLOC_001313	TCONS_00001981
XLOC_001313	TCONS_00001980
XLOC_001313	TCONS_00001982
XLOC_001313	TCONS_00001983
XLOC_001314	TCONS_00001985
XLOC_001314	TCONS_00001984
XLOC_001314	TCONS_00001986
XLOC_001315	TCONS_00001987
XLOC_001316	TCONS_00001989
XLOC_001316	TCONS_00001988
XLOC_001317	TCONS_00001990
XLOC_001318	TCONS_00001992
XLOC_001318	TCONS_00001991
XLOC_001319	TCONS_00001993
XLOC_001319	TCONS_00001994
XLOC_001319	TCONS_00001995
XLOC_001320	TCONS_00001996
XLOC_001320	TCONS_00001997
XLOC_001321	TCONS_00001998
XLOC_001322	TCONS_00001999
[truncated: 7,600 more rows]
