# Supplementary material for: Double impact: natural molluscicide for schistosomiasis vector control also impedes development of Schistosoma mansoni cercariae into adult parasites
Source: PLoS Negl Trop Dis. 2017 Jul 28;11(7):e0005789. doi: 10.1371/journal.pntd.0005789 (PMC5550001; doi:10.1371/journal.pntd.0005789)
Supplement: S2 Table — (XLS) [file pntd.0005789.s003.xls]

## Sheet: Diff_RNA
Male/Female	Locus	Mean of normalized counts for all samples	Log2 fold change (MAP)	standard error	Wald statistic	Wald test p-value	BH adjusted p-values	Gene Name	Description in database
Male	XLOC_009902	66.2241	1.92621	0.208909	9.22032	2.96212e-20	3.66237e-16	Smp_127780	Putative uncharacterized protein
Male	XLOC_015781	228.744	-1.36235	0.187461	-7.26741	3.66458e-13	1.5103e-09	Smp_205400	Putative uncharacterized protein
Male	XLOC_015476	139.329	-1.27354	0.19821	-6.42519	1.31703e-10	4.07094e-07	Smp_138640	Chromatin regulatory protein sir2, putative
Male	XLOC_005637	120.927	1.00879	0.208711	4.83343	1.34197e-06	0.00276536	Smp_166840	Putative transcription initiation factor tfiid
Male	XLOC_008395	71917.3	0.793152	0.163592	4.84834	1.245e-06	0.00276536	Smp_069910	Putative uncharacterized protein
Male	XLOC_012545	38.1949	-0.96244	0.204614	-4.70369	2.55495e-06	0.00394868	Smp_196110	Ceramidase (EC 3.5.1.23)
Male	XLOC_013871	294.14	-0.838128	0.179489	-4.66951	3.01916e-06	0.00414765	Smp_139480	Ephrin receptor, putative
Male	XLOC_005264	68.2113	-0.954085	0.208851	-4.56825	4.91807e-06	0.0060807	Smp_029160	Putative ribonuclease p/mrp subunit
Male	XLOC_006021	182.268	-0.9071	0.202353	-4.48276	7.36838e-06	0.00828206	Smp_100030	Putative ribosome biogenesis protein BMS1
Male	XLOC_005420	23.1882	0.836652	0.191868	4.36057	1.29724e-05	0.0114565	Smp_123500	Putative atp-dependent RNA helicase
Male	XLOC_006896	598.305	-0.817058	0.190304	-4.29345	1.75922e-05	0.0145006	Smp_081570	Ebna2 binding protein P100, putative
Male	XLOC_015127	36.4546	0.828588	0.197253	4.20063	2.6617e-05	0.0205683	Smp_094890	Putative uncharacterized protein
Male	XLOC_005696	75.5475	0.840092	0.208975	4.02005	5.81848e-05	0.0423175	Smp_192080	Putative atpase, class VI, type 11c
Male	XLOC_001057	34.8062	0.79832	0.201605	3.95982	7.50049e-05	0.0448698	Smp_016180	Putative nuclear hormone receptor
Male	XLOC_004612	188.466	-0.760047	0.192124	-3.95601	7.62105e-05	0.0448698	Smp_180580	Putative meiosis-specific nuclear structural protein 1
Female	XLOC_006064	411.992	-3.91467	0.584033	-6.70282	2.04429e-11	5.85688e-08	Smp_176910	hypothetical protein
Female	XLOC_003758	464.08	-2.81641	0.479006	-5.8797	4.11008e-09	5.88769e-06	Smp_012410	Putative uncharacterized protein
Female	XLOC_005165	1741.76	-2.53788	0.487563	-5.20523	1.93754e-07	0.00013501	Smp_172880	hypothetical protein
Female	XLOC_005990	143.054	-2.98794	0.576584	-5.18214	2.19355e-07	0.00013501	Smp_164590	Putative collagen alpha-1(V) chain
Female	XLOC_016326	169.996	-3.19968	0.619038	-5.16879	2.3562e-07	0.00013501	Smp_183020	Putative uncharacterized protein
Female	XLOC_016325	67.3456	-3.54808	0.730353	-4.85804	1.18556e-06	0.000566105	Smp_179810	Troponin t, invertebrate, putative
Female	XLOC_014054	1238.23	-2.09247	0.435143	-4.80871	1.5191e-06	0.000576314	Smp_179810	Troponin t, invertebrate, putative
Female	XLOC_015070	107.986	-3.25265	0.678035	-4.79717	1.60925e-06	0.000576314	Smp_179810	Troponin t, invertebrate, putative
Female	XLOC_005552	181.756	-2.59076	0.543504	-4.76677	1.87204e-06	0.000595931	Smp_197450	Phosphatidylinositol transfer protein
Female	XLOC_001584	75.1038	-3.18037	0.675018	-4.71153	2.45863e-06	0.000704398	Smp_068100	Putative microfibril-associated protein
Female	XLOC_000186	241.918	-2.4111	0.519602	-4.64028	3.47942e-06	0.000906232	Smp_194860	Putative uncharacterized protein
Female	XLOC_000592	136.412	-2.54604	0.57257	-4.44668	8.72056e-06	0.00192188	Smp_194860	Putative uncharacterized protein
Female	XLOC_006301	111.949	-2.72707	0.61282	-4.45003	8.586e-06	0.00192188	Smp_112930	Uncharacterized protein
Female	XLOC_007175	380.453	-2.08914	0.472439	-4.42203	9.77763e-06	0.00200092	Smp_062520	N-terminal acetlytransferase-related
Female	XLOC_000731	80.8483	-2.83201	0.651877	-4.34439	1.39663e-05	0.00266756	Smp_112930	Uncharacterized protein
Female	XLOC_009397	343.791	-2.26592	0.530373	-4.27232	1.93453e-05	0.00346401	Smp_177180	Putative uncharacterized protein
Female	XLOC_007775	100.886	-2.59046	0.617179	-4.19726	2.7016e-05	0.00430004	Smp_150970	Putative rab6-interacting protein 2 (ERC protein 1)
Female	XLOC_001414	158.267	-2.31573	0.554898	-4.17325	3.0028e-05	0.00430151	Smp_170790	Putative uncharacterized protein
Female	XLOC_002398	72.7586	-2.77866	0.665318	-4.17644	2.96106e-05	0.00430151	Smp_172440	Insulinoma-associated protein (Ia-1)-related
Female	XLOC_009123	136.451	-2.25176	0.587409	-3.83337	0.000126397	0.0172442	Smp_131280	Putative bcl-2 homologous antagonist/killer (Bak)
Female	XLOC_015723	102.809	-2.31535	0.611379	-3.7871	0.000152418	0.019849	Smp_199430	Putative uncharacterized protein
Female	XLOC_003527	249.126	-1.98072	0.527041	-3.75819	0.000171146	0.0213188	Smp_170930	Putative intermediate filament proteins
Female	XLOC_000026	373.241	-1.88355	0.50517	-3.72855	0.000192582	0.0229895	Smp_200280	Putative uncharacterized protein
Female	XLOC_006706	147.617	-2.19138	0.593253	-3.69383	0.000220901	0.0253152	Smp_163010	Putative uncharacterized protein
Female	XLOC_010134	84.5155	-2.25688	0.637859	-3.53821	0.000402854	0.0412206	Smp_041280	Bruno-like rna binding protein
