# Supplementary material for: Double impact: natural molluscicide for schistosomiasis vector control also impedes development of Schistosoma mansoni cercariae into adult parasites
Source: PLoS Negl Trop Dis. 2017 Jul 28;11(7):e0005789. doi: 10.1371/journal.pntd.0005789 (PMC5550001; doi:10.1371/journal.pntd.0005789)
Supplement: S3 Table — (XLS) [file pntd.0005789.s004.xls]

## Sheet: Diff_Protein
Male/Female	Spot #	Ratio Exposed/Control	-10logP threshold	Best ID Reference Proteome	Description in database	Gene Name	#Peptides	-10logP Prot.	-10logP Pept. Min	-10logP Pept. Max	Seq coverage	Top BLAST Accession	Top BLAST name (BLASTp)	CDD accession	Conserved domains (analyzed with CDD search)	Expected mass	Expected pI
Male	0007	-6.25	≥26.8	tr|G4VPT6|G4VPT6_SCHMA	Putative calcineurin	Smp_064950	2	55.73	26.81	42.32	0.15	XP_012799928	Calcineurin subunit B type 1 [Schistosoma haematobium]	cd00051	EF-hand, calcium binding motif	19067.8	4.65
Male	0406	3.41	≥17.0	tr|G4VN74|G4VN74_SCHMA	Putative tropomyosin	Smp_031770.4	107	455.61	17.15	122.11	0.92	CAX76350	Tropomyosin-2 [Schistosoma japonicum]	cl12353; pfam00261	TMPIT-like protein; tropomyosin	32696	4.5
Male	1003	-3.57143	≥25.6	tr|G4VN72|G4VN72_SCHMA	Putative tropomyosin	Smp_031770.14	7	122.16	25.61	61.2	0.42	CCD81109	putative tropomyosin [Schistosoma mansoni]	cl16016; pfam00261	Predicted coiled-coil domain-containing protein; tropomyosin	32547.9	4.56
Male	1007	-3.57143	≥25.8	tr|G4LUZ7|G4LUZ7_SCHMA	Ferritin	Smp_087760	3	117.96	53.94	60.99	0.21	AAD02197	putative ferritin-1 heavy chain [Schistosoma japonicum]	cd01056	eukaryotic ferritins; Eukaryotic Ferritin (Euk_Ferritin) domain	20172.7	5.2
Male	1008	-4	≥36.6	tr|G4VA23|G4VA23_SCHMA	Putative 22.6kDa tegument-associated antigen	Smp_086470	4	109.68	36.63	58.59	0.21	ACL54849	tegument-associated antigen [Schistosoma mansoni]	cl08302	EF-hand, calcium binding motif	21624.7	5.18
Male	1009	-4.34783	≥30.8	tr|G4VRC7|G4VRC7_SCHMA	Putative tegumental protein	SmTAL10	5	117.94	30.8	58.88	0.2	CCD82697	putative tegumental protein [Schistosoma mansoni]	cl08302	EF-hand, calcium binding motif	21433.5	5.33
Male	1011	-3.7037	≥21.4	tr|G4LWP3|G4LWP3_SCHMA	Putative uncharacterized protein	Smp_148800	5	99.01	21.4	61.54	0.19	XP_012800281	Cytochrome c oxidase subunit 5A, mitochondrial [Schistosoma haematobium]	cd00923	Cytochrome c oxidase subunit Va	18461.1	4.96
Male	1013	-8.33333	/	/	/		/	/	/	/	/	/	/	/	/	/	/
Male	1207	3.18	≥25.6	tr|G4VD85|G4VD85_SCHMA	Putative sj-Ts4 protein	Smp_011270.3	3	102.27	40.1	61.87	0.13	CCD77860	putative sj-Ts4 protein [Schistosoma mansoni]	/	/	29680.2	6.24
Male	1415	-6.25	≥25.9	tr|G4VJJ1|G4VJJ1_SCHMA	Putative heat shock protein 70 (Hsp70)-interacting protein	Smp_062420.3	10	189.87	26.42	82.99	0.26	XP_012794339	Hsc70-interacting protein [Schistosoma haematobium]	smart00727	Heat shock chaperonin-binding motif	40422.6	4.95
Male	1501	-3.7037	≥19.6	tr|G4VJL0|G4VJL0_SCHMA	Putative dynactin subunit	Smp_062630	4	83.34	20.13	47.37	0.09	CAX74230	Dynactin subunit 2 [Schistosoma japonicum]	pfam04912	Dynamitin; Dynamitin is a subunit of the microtubule-dependent motor complex	46171	5.03
Male	1812	11.51	≥19.6	tr|G4VAG2|G4VAG2_SCHMA	Calpain (C02 family)	Smp_157500	4	114.81	35.49	54.07	0.03	AAA29858	calcium-activated neutral proteinase [Schistosoma mansoni]	pfam00648; cd00051	Calpain family cysteine protease; EF-hand, calcium binding motif	172937	6.28
Male	1814	7.28	≥26.9	tr|G4V9B8|G4V9B8_SCHMA	Putative heat shock protein	Smp_072330.1	4	133.47	30.02	79.14	0.06	CCD76275	putative heat shock protein [Schistosoma mansoni]	pfam00183	Hsp90 protein	80570.5	4.89
Male	1821	-12.5	≥23.4	tr|G4VA73|G4VA73_SCHMA	Putative vacuolar protein sorting 26, vps26	Smp_210780	23	244.81	23.83	89.87	0.25	CCD75413	putative vacuolar protein sorting 26, vps26 [Schistosoma mansoni]	cl00057	Von Willebrand factor type A (vWA) domain	92712.9	5.13
Male	2001	-3.125	≥23.5	tr|G4VDD2|G4VDD2_SCHMA	Eukaryotic translation initiation factor 5A	Smp_039400	3	92.5	45.46	69.77	0.14	CCD77907	Eukaryotic translation initiation factor 5A-1 [Schistosoma haematobium]	cl09927	S1_like: Ribosomal protein S1-like RNA-binding domain	17752.1	5.41
Male	2007	only in control	≥21.0	tr|G4VAQ2|G4VAQ2_SCHMA	Putative uncharacterized protein	Smp_025860	7	145.28	25.58	69.54	0.66	CCD75528	hypothetical protein Smp_025860 [Schistosoma mansoni]	pfam01290	Thymosin beta-4 family	9075.34	5.62
Male	2113	-12.5	≥25.6	tr|G4LX53|G4LX53_SCHMA	26S proteasome non-ATPase regulatory subunit 7 (M67 family)	Smp_026630	1	28.12	28.12	28.12	0.04	XP_012795957	26S proteasome non-ATPase regulatory subunit 7 [Schistosoma haematobium]	PLN03246	26S proteasome regulatory subunit	40243.7	6.13
Male	2609	-3.57143	/	/	/		/	/	/	/	/	/	/	/	/	/	/
Male	3006	only in control	≥25.9	tr|G4VN76|G4VN76_SCHMA	Putative tropomyosin	Smp_031770.7	2	78.74	34.46	52.88	0.11	CAX76349	Tropomyosin-2 [Schistosoma japonicum]	cl12353; pfam00261	TMPIT-like protein; tropomyosin	27225.1	4.49
Male	3107	-3.125	≥24.7	tr|G4VA96|G4VA96_SCHMA	GrpE protein homolog	Smp_062790	3	84.7	26.32	56.07	0.15	XP_012792481	GrpE protein 1, mitochondrial [Schistosoma haematobium]	cd00446; cl12013	nucleotide exchange factor GrpE; The Bin/Amphiphysin/Rvs (BAR) domain, a dimerization module	25042.6	7.1
Male	3502	only in exposed	≥28.8	tr|G4VJJ2|G4VJJ2_SCHMA	Putative heat shock protein 70 (Hsp70)-interacting protein	Smp_062420.1	1	38.31	38.31	38.31	0.04	XP_012794339	Hsc70-interacting protein [Schistosoma haematobium]	cd14438; pfam00515	N-terminal dimerization domain of the Hsp70-interacting protein; Tetratricopeptide repeat;	31138.2	5.18
Male	3503	only in exposed	≥28.8	tr|G4VJJ2|G4VJJ2_SCHMA	Putative heat shock protein 70 (Hsp70)-interacting protein	Smp_062420.1	1	38.31	38.31	38.31	0.04	XP_012794339	Hsc70-interacting protein [Schistosoma haematobium]	cd14438; pfam00515	N-terminal dimerization domain of the Hsp70-interacting protein; Tetratricopeptide repeat;	31138.2	5.18
Male	3505	only in exposed	≥28.8	tr|G4VJJ2|G4VJJ2_SCHMA	Putative heat shock protein 70 (Hsp70)-interacting protein	Smp_062420.1	1	38.31	38.31	38.31	0.04	XP_012794339	Hsc70-interacting protein [Schistosoma haematobium]	cd14438; pfam00515	N-terminal dimerization domain of the Hsp70-interacting protein; Tetratricopeptide repeat;	31138.2	5.18
Male	4304	21.98	≥22.6	tr|G4VRF8|G4VRF8_SCHMA	Putative l-lactate dehydrogenase	Smp_033040	4	129.95	27.18	71.42	0.17	XP_012797298	L-lactate dehydrogenase A chain [Schistosoma haematobium]	TIGR01771	L-lactate dehydrogenase	35713.3	6
Male	4415	-10	≥17.4	tr|G4VQ58|G4VQ58_SCHMA	Phosphopyruvate hydratase	Smp_024110	5	96.26	25.81	46.13	0.15	XP_012793992	Enolase [Schistosoma haematobium]	cd03313	Enolase	47006.9	6.18
Male	5003	-3.7037	≥24.6	tr|G4M131|G4M131_SCHMA	Fatty acid binding protein	Smp_095360.1	11	149.43	25.39	63.04	0.63	1VYF_A	Chain A, Schistosoma Mansoni Fatty Acid Binding Protein In Complex With Oleic Acid	pfam00061	Lipocalin / cytosolic fatty-acid binding protein family	14847.8	7.81
Male	5301	-3.84615	≥20.3	tr|G4V5I1|G4V5I1_SCHMA	Glyceraldehyde-3-phosphate dehydrogenase	Smp_056970.3	3	95.15	26.64	64.76	0.14	CCD75625	glyceraldehyde-3-phosphate dehydrogenase (phosphorylating) [Schistosoma mansoni]	pfam02800	Glyceraldehyde 3-phosphate dehydrogenase	31743.2	7.08
Male	5414	-7.69231	≥32.8	tr|G4LYF7|G4LYF7_SCHMA	Troponin t, invertebrate	Smp_179810	3	107.52	47.22	53.76	0.12	CAX72702	Troponin T [Schistosoma japonicum]	pfam00992	Troponin	37437.7	5.88
Male	5416	-6.25	≥26.8	tr|G4LYF7|G4LYF7_SCHMA	Troponin t, invertebrate	Smp_179810	8	211.72	27.77	98.33	0.27	CAX72702	Troponin T [Schistosoma japonicum]	pfam00992	Troponin	37437.7	5.88
Male	7802	-3.7037	≥27.1	tr|G4VFE1|G4VFE1_SCHMA	Uncharacterized protein	Smp_197370	1	28.84	28.84	28.84	0.01	XP_012795907	Collagen alpha-1(XXIV) chain [Schistosoma haematobium]	pfam01391	Collagen triple helix repeat	125740	8.87
Male	9302	-3.33333	≥23.4	tr|G4VQZ4|G4VQZ4_SCHMA	L-lactate dehydrogenase	Smp_038960	14	196.12	23.43	95.31	0.31	CAX70888	lactate dehydrogenase A [Schistosoma japonicum]	cd05293	A subgroup of L-lactate dehydrogenases	35918.6	8.1
Female	1006	3.88	≥21.1	P32070|SM21_SCHMA	Antigen Sm21.7	SM21.7	5	86.12	27.1	55.55	0.14	XP_012797374	Antigen Sm21.7 [Schistosoma haematobium]	pfam01221; cl08302	Dynein light chain type 1; EF-hand, calcium binding motif	21688.7	6.85
Female	1007	3.94	≥20.0	tr|G4VQS2|G4VQS2_SCHMA	40S ribosomal protein S21	Smp_146190	3	128.59	51.07	97.4	0.27	CCD81534	putative 40s ribosomal protein S21e [Schistosoma mansoni]	pfam01249	Ribosomal protein S21e	10000.4	5.2
Female	3301	7.14	≥17.3	tr|C4PZS5|C4PZS5_SCHMA	60S acidic ribosomal protein	Smp_009690.1	2	81.49	54.16	54.41	0.13	CAZ28666	60S acidic ribosomal protein P0, putative [Schistosoma mansoni]	cd05795; pfam00428	Ribosomal protein L10 family; 60s Acidic ribosomal protein	35029.6	6.12
Female	3406	4.84	≥24.2	tr|Q6WVP6|Q6WVP6_SCHMA	Arginase	Smp_059980	7	155.18	39.86	69.02	0.18	AAP94031	arginase [Schistosoma mansoni]	cd09989	Arginase family	39916.8	5.72
Female	3511	-3.57143	≥20.4	tr|G4VGA3|G4VGA3_SCHMA	Prolyl oligopeptidase (S09 family)	Smp_210740	4	106.46	26.26	65.6	0.08	CCD78962	prolyl oligopeptidase (S09 family) [Schistosoma mansoni]	cl17037	NBD_sugar-kinase_HSP70_actin	62998.2	4.64
Female	3709	-3.7037	≥24.3	tr|G4V8Q6|G4V8Q6_SCHMA	Putative uncharacterized protein	Smp_093220	10	175.09	24.38	85.29	0.17	CCD75153	hypothetical protein Smp_093220 [Schistosoma mansoni]	pfam11904; cd00204	GPCR-chaperone; ankyrin repeats	74223.6	5.55
Female	6105	4.23	≥21.8	P35661|GST27_SCHMA	Glutathione S-transferase class-mu 26 kDa isozyme	Smp_102070	5	75.64	24.29	36.3	0.14	AAB21173	glutathione S-transferase, GST [Schistosoma mansoni, Peptide, 218 aa]	cd03075	GST_N family, Class Mu subfamily	22545.9	6.32
Female	6211	3.79	≥32.1	tr|G4LW37|G4LW37_SCHMA	Putative uncharacterized protein	Smp_138760	7	158.82	33.12	77.79	0.27	XP_012798122	ADP-ribose pyrophosphatase, mitochondrial [Schistosoma haematobium]	cl00447	Nudix hydrolase	29338.9	8.73
Female	6510	-3.22581	≥18.6	tr|G4LZD0|G4LZD0_SCHMA	Citrate synthase	Smp_204770	2	72.17	38.96	43.3	0.05	XP_012795827	putative citrate synthase 2, mitochondrial [Schistosoma haematobium]	cl00416	Citrate synthase (CS), citryl-CoA lyase (CCL)	44544.3	6.5
Female	7503	-4.16667	≥24.9	tr|G4VG20|G4VG20_SCHMA	Phosphoglycerate kinase	Smp_018890	12	174.13	32.1	74.78	0.29	CCD78879	phosphoglycerate kinase [Schistosoma mansoni]	cl00198	Phosphoglycerate kinase (PGK)	25967	5.69
Female	7610	-3.57143	≥27.5	tr|G4VFK1|G4VFK1_SCHMA	Leucine aminopeptidase (M17 family)	Smp_030000	13	165.12	27.56	58.7	0.26	ACQ77148	leucine aminopeptidase 1 [Schistosoma mansoni]	cl21720	Cytosol aminopeptidase family	55676.2	7.58
Female	8009	7.13	≥27.1	tr|G4VTE3|G4VTE3_SCHMA	Putative profilin splice variant 4	PFN1	2	67.29	31.37	40.87	0.14	CCD82009	hypothetical protein Smp_080920.4 [Schistosoma mansoni]	pfam00235	Profilin	15020.1	7.65
Female	8018	4.78	/	/	/		/	/	/	/	/	/	/	/	/	/	/
Female	8102	4.05	≥20.1	tr|G4LUV1|G4LUV1_SCHMA	SmCL2-like peptidase (C01 family)	Smp_139160	4	89.37	21.57	52.92	0.19	CAA83538	cathepsin L [Schistosoma mansoni]	cd02248	Peptidase C1A subfamily (MEROPS database nomenclature)	16870.3	9.14
Female	8206	3.93	≥26.3	tr|G4V6X1|G4V6X1_SCHMA	Sh3 domain grb2-like protein B1 (Endophilin B1)	Smp_003230	6	164.1	45.82	85.21	0.24	XP_012792623	Endophilin-B1 [Schistosoma haematobium]	cl12013	The Bin/Amphiphysin/Rvs (BAR) domain	28304.1	8.56
Female	8211	5.59	≥23.0	tr|G4VFX0|G4VFX0_SCHMA	Putative tropinone reductase	Smp_042680	12	193.42	23.01	72.13	0.39	XP_012794262	Tropinone reductase 2 [Schistosoma haematobium]	cd05364	classical (c) SDR, subgroup 11; SDRs are a functionally diverse family of oxidoreductases	29406.9	6.65
Female	9004	3.21	≥25.8	P32070|SM21_SCHMA	Antigen Sm21.7	SM21.7	4	86.12	27.1	55.55	0.14	XP_012797374	Antigen Sm21.7 [Schistosoma haematobium]	pfam01221; cl08302	Dynein light chain type 1; EF-hand, calcium binding motif	21688.7	6.85
