# Supplementary material for: Double impact: natural molluscicide for schistosomiasis vector control also impedes development of Schistosoma mansoni cercariae into adult parasites
Source: PLoS Negl Trop Dis. 2017 Jul 28;11(7):e0005789. doi: 10.1371/journal.pntd.0005789 (PMC5550001; doi:10.1371/journal.pntd.0005789)
Supplement: S4 Table — (XLS) [file pntd.0005789.s005.xls]

## Sheet: Male GO terms
Biological Process	P-value	Molecular Function	P-value	Cellular Component	P-value	Panther Pathways	Genes envolved	P-value
translational frameshifting	0.00352	adenyl-nucleotide exchange factor activity	0.00352	presequence translocase-associated import motor	0.00352	Glycolysis	9	3.13E-02
regulation of muscle contraction	0.00352	glyceraldehyde-3-phosphate dehydrogenase (NAD+) (phosphorylating) activity	0.00352	phosphopyruvate hydratase complex	0.00703	Cell cycle	14	4.82E-02
positive regulation of translational termination	0.00352	phosphopyruvate hydratase activity	0.00703	troponin complex	0.0105	Huntington disease	110	6.09E-04
positive regulation of translational elongation	0.00352	ceramidase activity	0.00703	mitochondrial respiratory chain complex IV	0.014
mitochondrial electron transport, cytochrome c to oxygen	0.014	actin monomer binding	0.00703	dynactin complex	0.0175
intracellular sequestering of iron ion	0.021	L-lactate dehydrogenase activity	0.00703	transcription factor TFIID complex	0.0278
iron ion transport	0.021	RNA polymerase II transcription factor activity, TBP-class protein binding, involved in preinitiation complex assembly	0.00703	trans-Golgi network	0.0381
glycolytic process	0.000995	U3 snoRNA binding	0.0105	collagen trimer	0.0415
mitotic spindle organization	0.0244	NADP binding	0.0175	dynein complex	0.0157
endonucleolytic cleavage of tricistronic rRNA transcript (SSU-rRNA, 5.8S rRNA, LSU-rRNA)	0.0278	NAD+ binding	0.0175	mitochondrial matrix	0.0289
posttranscriptional gene silencing by RNA	0.0278	transcription factor activity, RNA polymerase II core promoter sequence-specific binding involved in preinitiation complex assembly	0.0244
phospholipid translocation	0.0278	ferric iron binding	0.0244
RNA polymerase II transcriptional preinitiation complex assembly	0.0313	ferroxidase activity	0.0244
protein import into mitochondrial matrix	0.0313	phospholipid-translocating ATPase activity	0.0278
glucose metabolic process	0.0381	extracellular matrix structural constituent	0.0313
protein folding	0.0241	TBP-class protein binding	0.0347
translational initiation	0.0241	chaperone binding	0.0381
microtubule-based process	0.0241	cytochrome-c oxidase activity	0.0449
		protein homodimerization activity	0.0449
		unfolded protein binding	0.0065
		magnesium ion binding	0.0121
		translation initiation factor activity	0.0168
		calcium ion binding	0.00823

## Sheet: Female GO terms
Biological Process	P-value	Molecular Function	P-value	Cellular Component	P-value	Panther Pathways	Genes envolved	P-value
regulation of muscle contraction	0.00334	adenosine-diphosphatase activity	0.00334	microfibril	0.00334	Pyruvate metabolism	7	2.31E-02
sequestering of actin monomers	0.00334	3-oxo-pimeloyl-[acp] methyl ester reductase activity	0.00334	NatA complex	0.00666	TCA cycle	9	2.97E-02
citrate metabolic process	0.00334	citrate (Si)-synthase activity	0.00334	troponin complex	0.00998
endonucleolytic cleavage to generate mature 3'-end of SSU-rRNA from (SSU-rRNA, 5.8S rRNA, LSU-rRNA)	0.00666	arginase activity	0.00334	intermediate filament	0.0133
urea cycle	0.00666	phosphoglycerate kinase activity	0.00666	Arp2/3 protein complex	0.0297
arginine metabolic process	0.00998	actin monomer binding	0.00666	collagen trimer	0.0393
N-terminal peptidyl-methionine acetylation	0.00998	large ribosomal subunit rRNA binding	0.0166	mitochondrial outer membrane	0.0489
endonucleolytic cleavage in ITS1 to separate SSU-rRNA from 5.8S rRNA and LSU-rRNA from tricistronic rRNA transcript (SSU-rRNA, 5.8S rRNA, LSU-rRNA)	0.00998	peptide alpha-N-acetyltransferase activity	0.0199	small ribosomal subunit	0.0127
Arp2/3 complex-mediated actin nucleation	0.0133	glutathione transferase activity	0.0199	cytosolic ribosome	0.0315
positive regulation of apoptotic process	0.0199	manganese ion binding	0.0264	integral component of membrane	0.00483
glycolytic process	0.0297	extracellular matrix structural constituent	0.0297
		protein homodimerization activity	0.0426
		structural constituent of ribosome	0.0147
