# Supplementary material for: Double impact: natural molluscicide for schistosomiasis vector control also impedes development of Schistosoma mansoni cercariae into adult parasites
Source: PLoS Negl Trop Dis. 2017 Jul 28;11(7):e0005789. doi: 10.1371/journal.pntd.0005789 (PMC5550001; doi:10.1371/journal.pntd.0005789)
Supplement: S5 Table — (XLSX) [file pntd.0005789.s006.xlsx]

## Sheet: Male 
Sex	Expression	#pathway ID	pathway description	observed gene count	false discovery rate	matching proteins in your network (IDs)	matching proteins in your network (labels)
Male	Over	3022	Basal transcription factors	11	3.56e-17	Smp_015220__mRNA,Smp_061300__mRNA,Smp_087520__mRNA,Smp_088460__mRNA,Smp_098950__mRNA,Smp_128960__mRNA,Smp_134790__mRNA,Smp_160940__mRNA,Smp_166840__mRNA,Smp_166980__mRNA,Smp_169300__mRNA	Smp_015220,Smp_061300,Smp_087520,Smp_088460,Smp_098950,Smp_128960,Smp_134790,Smp_160940,Smp_166840,Smp_166980,Smp_169300
Male	Over	3008	Ribosome biogenesis in eukaryotes	6	4.84e-05	Smp_012340__mRNA,Smp_099030__mRNA,Smp_100030__mRNA,Smp_126910__mRNA,Smp_144490__mRNA,Smp_166980__mRNA	Smp_012340,Smp_099030,Smp_100030,Smp_126910,Smp_144490,Smp_166980
Male	Over	4141	Protein processing in endoplasmic reticulum	5	0.0035	Smp_035200.4__mRNA,Smp_049550__mRNA,Smp_060940.1__mRNA,Smp_072330.2__mRNA,Smp_186050__mRNA	Smp_035200.4__mRNA,Smp_049550,Smp_060940.1__mRNA,Smp_072330.2__mRNA,Smp_186050
Male	Under	3050	Proteasome	17	2.54e-28	Smp_000030.1__mRNA,Smp_000740.2__mRNA,Smp_012470__mRNA,Smp_026630__mRNA,Smp_034490__mRNA,Smp_042270.2__mRNA,Smp_047740__mRNA,Smp_052870__mRNA,Smp_058650__mRNA,Smp_061650__mRNA,Smp_072340__mRNA,Smp_085310.2__mRNA,Smp_119310__mRNA,Smp_173840__mRNA,Smp_175250__mRNA,Smp_178810__mRNA,Smp_183390__mRNA	RPT5a,S5a,Smp_000030.1__mRNA,Smp_012470,Smp_026630,Smp_034490,Smp_047740,Smp_052870,Smp_058650,Smp_061650,Smp_072340,Smp_085310.2__mRNA,Smp_119310,Smp_173840,Smp_175250,Smp_178810,Smp_183390
Male	Under	10	Glycolysis / Gluconeogenesis	6	7.33e-07	Smp_018890__mRNA,Smp_038960.1__mRNA,Smp_042160.2__mRNA,Smp_056970.1__mRNA,Smp_065610.1__mRNA,Smp_178120__mRNA	Smp_018890,Smp_038960,Smp_042160.2__mRNA,Smp_056970.1__mRNA,Smp_065610.1__mRNA,Smp_178120
Male	Under	1120	Microbial metabolism in diverse environments	6	8.96e-05	Smp_018890__mRNA,Smp_038960.1__mRNA,Smp_042160.2__mRNA,Smp_056970.1__mRNA,Smp_065610.1__mRNA,Smp_178120__mRNA	Smp_018890,Smp_038960,Smp_042160.2__mRNA,Smp_056970.1__mRNA,Smp_065610.1__mRNA,Smp_178120
Male	Under	1230	Biosynthesis of amino acids	5	8.96e-05	Smp_018890__mRNA,Smp_042160.2__mRNA,Smp_056970.1__mRNA,Smp_065610.1__mRNA,Smp_178120__mRNA	Smp_018890,Smp_042160.2__mRNA,Smp_056970.1__mRNA,Smp_065610.1__mRNA,Smp_178120
Male	Under	1200	Carbon metabolism	5	0.000892	Smp_018890__mRNA,Smp_042160.2__mRNA,Smp_056970.1__mRNA,Smp_065610.1__mRNA,Smp_178120__mRNA	Smp_018890,Smp_042160.2__mRNA,Smp_056970.1__mRNA,Smp_065610.1__mRNA,Smp_178120
Male	Under	1100	Metabolic pathways	11	0.00251	Smp_018890__mRNA,Smp_038960.1__mRNA,Smp_042160.2__mRNA,Smp_056970.1__mRNA,Smp_065610.1__mRNA,Smp_066200__mRNA,Smp_128610__mRNA,Smp_144010.1__mRNA,Smp_148800__mRNA,Smp_178120__mRNA,Smp_196110__mRNA	Smp_018890,Smp_038960,Smp_042160.2__mRNA,Smp_056970.1__mRNA,Smp_065610.1__mRNA,Smp_066200,Smp_128610,Smp_144010.1__mRNA,Smp_148800,Smp_178120,Smp_196110
Male	Under	3008	Ribosome biogenesis in eukaryotes	4	0.0108	Smp_023660__mRNA,Smp_100030__mRNA,Smp_126910__mRNA,Smp_144490__mRNA	Smp_023660,Smp_100030,Smp_126910,Smp_144490
Male	Under	190	Oxidative phosphorylation	4	0.0142	Smp_066200__mRNA,Smp_128610__mRNA,Smp_144010.1__mRNA,Smp_148800__mRNA	Smp_066200,Smp_128610,Smp_144010.1__mRNA,Smp_148800
Male	Under	51	Fructose and mannose metabolism	2	0.0471	Smp_042160.2__mRNA,Smp_178120__mRNA	Smp_042160.2__mRNA,Smp_178120
							Smp_003410,Smp_007900.1__mRNA,Smp_009690.1__mRNA,Smp_013200.2__mRNA,Smp_013470.2__mRNA,Smp_021140,Smp_022640,Smp_024850,Smp_026100,Smp_027610,Smp_029820,Smp_031310,Smp_031570,Smp_032260,Smp_041650,Smp_041980,Smp_042090.1__mRNA,Smp_044580,Smp_047200,Smp_050280,Smp_051260,Smp_053130,Smp_053830,Smp_054780,Smp_060090.1__mRNA,Smp_063350,Smp_066990,Smp_073880.1__mRNA,Smp_074470,Smp_074780,Smp_076740,Sm…
							Smp_018890,Smp_022400,Smp_042160.2__mRNA,Smp_056970.1__mRNA,Smp_065610.1__mRNA,Smp_096760,Smp_115090,Smp_178120
							Smp_018890,Smp_042160.2__mRNA,Smp_056970.1__mRNA,Smp_059980,Smp_065610.1__mRNA,Smp_096760,Smp_115090,Smp_178120
							Smp_003630,Smp_032060,Smp_046980,Smp_076880,Smp_105860,Smp_120320.1__mRNA,Smp_137430,Smp_140890,Smp_141630.1__mRNA,Smp_148230
							Smp_018890,Smp_022400,Smp_042160.2__mRNA,Smp_056970.1__mRNA,Smp_065610.1__mRNA,Smp_096760,Smp_115090,Smp_178120
							Smp_018890,Smp_022400,Smp_042160.2__mRNA,Smp_056970.1__mRNA,Smp_065610.1__mRNA,Smp_096760,Smp_115090,Smp_178120
							Smp_000660,Smp_018890,Smp_022400,Smp_030000,Smp_042160.2__mRNA,Smp_056970.1__mRNA,Smp_059980,Smp_065610.1__mRNA,Smp_089100,Smp_096760,Smp_115090,Smp_178120
							Smp_042160.2__mRNA,Smp_178120,Smp_180040

## Sheet: Female
Sex	Expression	#pathway ID	pathway description	observed gene count	false discovery rate	matching proteins in your network (IDs)	matching proteins in your network (labels)
Female	Over	3010	Ribosome	46	1.98e-84	Smp_003410__mRNA,Smp_007900.1__mRNA,Smp_009690.1__mRNA,Smp_013200.2__mRNA,Smp_013470.2__mRNA,Smp_021140__mRNA,Smp_022640__mRNA,Smp_024850__mRNA,Smp_026100__mRNA,Smp_027610__mRNA,Smp_029820__mRNA,Smp_031310__mRNA,Smp_031570__mRNA,Smp_032260__mRNA,Smp_041650__mRNA,Smp_041980__mRNA,Smp_042090.1__mRNA,Smp_044580__mRNA,Smp_047200.3__mRNA,Smp_050280__mRNA,Smp_051260__mRNA,Smp_053130__mRNA,Smp_053830__m…
Female	Under	10	Glycolysis / Gluconeogenesis	8	3.14e-10	Smp_018890__mRNA,Smp_022400__mRNA,Smp_042160.2__mRNA,Smp_056970.1__mRNA,Smp_065610.1__mRNA,Smp_096760__mRNA,Smp_115090__mRNA,Smp_178120__mRNA
Female	Under	1230	Biosynthesis of amino acids	8	2.26e-09	Smp_018890__mRNA,Smp_042160.2__mRNA,Smp_056970.1__mRNA,Smp_059980__mRNA,Smp_065610.1__mRNA,Smp_096760__mRNA,Smp_115090__mRNA,Smp_178120__mRNA
Female	Under	3040	Spliceosome	10	2.11e-08	Smp_003630.1__mRNA,Smp_032060__mRNA,Smp_046980__mRNA,Smp_076880__mRNA,Smp_105860__mRNA,Smp_120320.1__mRNA,Smp_137430__mRNA,Smp_140890__mRNA,Smp_141630.1__mRNA,Smp_148230__mRNA
Female	Under	1200	Carbon metabolism	8	9.43e-08	Smp_018890__mRNA,Smp_022400__mRNA,Smp_042160.2__mRNA,Smp_056970.1__mRNA,Smp_065610.1__mRNA,Smp_096760__mRNA,Smp_115090__mRNA,Smp_178120__mRNA
Female	Under	1120	Microbial metabolism in diverse environments	8	1.29e-07	Smp_018890__mRNA,Smp_022400__mRNA,Smp_042160.2__mRNA,Smp_056970.1__mRNA,Smp_065610.1__mRNA,Smp_096760__mRNA,Smp_115090__mRNA,Smp_178120__mRNA
Female	Under	1100	Metabolic pathways	12	0.000448	Smp_000660__mRNA,Smp_018890__mRNA,Smp_022400__mRNA,Smp_030000__mRNA,Smp_042160.2__mRNA,Smp_056970.1__mRNA,Smp_059980__mRNA,Smp_065610.1__mRNA,Smp_089100__mRNA,Smp_096760__mRNA,Smp_115090__mRNA,Smp_178120__mRNA
Female	Under	51	Fructose and mannose metabolism	3	0.00146	Smp_042160.2__mRNA,Smp_178120__mRNA,Smp_180040__mRNA
