# Supplementary material for: Double impact: natural molluscicide for schistosomiasis vector control also impedes development of Schistosoma mansoni cercariae into adult parasites
Source: PLoS Negl Trop Dis. 2017 Jul 28;11(7):e0005789. doi: 10.1371/journal.pntd.0005789 (PMC5550001; doi:10.1371/journal.pntd.0005789)
Supplement: S1 File — (GFF) [file pntd.0005789.s007.gff]

##gff-version 3
Schisto_mansoni.Chr_1	Cufflinks	gene	65124772	65128167	.	-	.	ID=XLOC_000993;Name=XLOC_000993
Schisto_mansoni.Chr_1	Cufflinks	transcript	65124772	65128180	.	-	.	ID=TCONS_00001656;Parent=XLOC_000993
Schisto_mansoni.Chr_1	Cufflinks	exon	65124772	65125079	.	-	.	Parent=TCONS_00001656
Schisto_mansoni.Chr_1	Cufflinks	exon	65127809	65127892	.	-	.	Parent=TCONS_00001656
Schisto_mansoni.Chr_1	Cufflinks	exon	65127929	65128078	.	-	.	Parent=TCONS_00001656
Schisto_mansoni.Chr_1	Cufflinks	exon	65128112	65128180	.	-	.	Parent=TCONS_00001656
Schisto_mansoni.Chr_1	Cufflinks	transcript	65124772	65128167	.	-	.	ID=TCONS_00001655;Parent=XLOC_000993
Schisto_mansoni.Chr_1	Cufflinks	exon	65124772	65125079	.	-	.	Parent=TCONS_00001655
Schisto_mansoni.Chr_1	Cufflinks	exon	65127809	65127892	.	-	.	Parent=TCONS_00001655
Schisto_mansoni.Chr_1	Cufflinks	exon	65127929	65128080	.	-	.	Parent=TCONS_00001655
Schisto_mansoni.Chr_1	Cufflinks	exon	65128112	65128167	.	-	.	Parent=TCONS_00001655
Schisto_mansoni.Chr_1	Cufflinks	gene	17429342	17431601	.	-	.	ID=XLOC_000628;Name=XLOC_000628
Schisto_mansoni.Chr_1	Cufflinks	transcript	17429342	17431601	.	-	.	ID=TCONS_00001001;Parent=XLOC_000628
Schisto_mansoni.Chr_1	Cufflinks	exon	17429342	17429688	.	-	.	Parent=TCONS_00001001
Schisto_mansoni.Chr_1	Cufflinks	exon	17430873	17430978	.	-	.	Parent=TCONS_00001001
Schisto_mansoni.Chr_1	Cufflinks	exon	17431014	17431169	.	-	.	Parent=TCONS_00001001
Schisto_mansoni.Chr_1	Cufflinks	exon	17431205	17431316	.	-	.	Parent=TCONS_00001001
Schisto_mansoni.Chr_1	Cufflinks	exon	17431355	17431601	.	-	.	Parent=TCONS_00001001
Schisto_mansoni.Chr_1	Cufflinks	gene	8870076	8871307	.	-	.	ID=XLOC_000569;Name=XLOC_000569
Schisto_mansoni.Chr_1	Cufflinks	transcript	8870076	8871307	.	-	.	ID=TCONS_00000886;Parent=XLOC_000569
Schisto_mansoni.Chr_1	Cufflinks	exon	8870076	8870135	.	-	.	Parent=TCONS_00000886
Schisto_mansoni.Chr_1	Cufflinks	exon	8871126	8871307	.	-	.	Parent=TCONS_00000886
Schisto_mansoni.Chr_1	Cufflinks	gene	33377016	33383803	.	-	.	ID=XLOC_000782;Name=XLOC_000782
Schisto_mansoni.Chr_1	Cufflinks	transcript	33377016	33383803	.	-	.	ID=TCONS_00001284;Parent=XLOC_000782
Schisto_mansoni.Chr_1	Cufflinks	exon	33377016	33377253	.	-	.	Parent=TCONS_00001284
Schisto_mansoni.Chr_1	Cufflinks	exon	33377881	33377987	.	-	.	Parent=TCONS_00001284
Schisto_mansoni.Chr_1	Cufflinks	exon	33378077	33378310	.	-	.	Parent=TCONS_00001284
Schisto_mansoni.Chr_1	Cufflinks	exon	33383616	33383803	.	-	.	Parent=TCONS_00001284
Schisto_mansoni.Chr_1	Cufflinks	gene	8578480	8590000	.	-	.	ID=XLOC_000568;Name=XLOC_000568
Schisto_mansoni.Chr_1	Cufflinks	transcript	8578480	8590000	.	-	.	ID=TCONS_00000884;Parent=XLOC_000568
Schisto_mansoni.Chr_1	Cufflinks	exon	8578480	8579700	.	-	.	Parent=TCONS_00000884
Schisto_mansoni.Chr_1	Cufflinks	exon	8585231	8585249	.	-	.	Parent=TCONS_00000884
Schisto_mansoni.Chr_1	Cufflinks	exon	8587472	8587523	.	-	.	Parent=TCONS_00000884
Schisto_mansoni.Chr_1	Cufflinks	exon	8588762	8588844	.	-	.	Parent=TCONS_00000884
Schisto_mansoni.Chr_1	Cufflinks	exon	8589776	8590000	.	-	.	Parent=TCONS_00000884
Schisto_mansoni.Chr_1	Cufflinks	transcript	8578480	8590062	.	-	.	ID=TCONS_00000885;Parent=XLOC_000568
Schisto_mansoni.Chr_1	Cufflinks	exon	8578480	8579700	.	-	.	Parent=TCONS_00000885
Schisto_mansoni.Chr_1	Cufflinks	exon	8585231	8585249	.	-	.	Parent=TCONS_00000885
Schisto_mansoni.Chr_1	Cufflinks	exon	8587472	8587523	.	-	.	Parent=TCONS_00000885
Schisto_mansoni.Chr_1	Cufflinks	exon	8588762	8588841	.	-	.	Parent=TCONS_00000885
Schisto_mansoni.Chr_1	Cufflinks	exon	8589776	8589951	.	-	.	Parent=TCONS_00000885
Schisto_mansoni.Chr_1	Cufflinks	exon	8590026	8590062	.	-	.	Parent=TCONS_00000885
Schisto_mansoni.Chr_1	Cufflinks	gene	44825521	44826024	.	.	.	ID=XLOC_001221;Name=XLOC_001221
Schisto_mansoni.Chr_1	Cufflinks	transcript	44825521	44826024	.	.	.	ID=TCONS_00001885;Parent=XLOC_001221
Schisto_mansoni.Chr_1	Cufflinks	exon	44825521	44826024	.	.	.	Parent=TCONS_00001885
Schisto_mansoni.Chr_1	Cufflinks	gene	50649129	50656867	.	+	.	ID=XLOC_000428;Name=XLOC_000428
Schisto_mansoni.Chr_1	Cufflinks	transcript	50656382	50660902	.	+	.	ID=TCONS_00000659;Parent=XLOC_000428
Schisto_mansoni.Chr_1	Cufflinks	exon	50656382	50656565	.	+	.	Parent=TCONS_00000659
Schisto_mansoni.Chr_1	Cufflinks	exon	50656609	50656809	.	+	.	Parent=TCONS_00000659
Schisto_mansoni.Chr_1	Cufflinks	exon	50658851	50658937	.	+	.	Parent=TCONS_00000659
Schisto_mansoni.Chr_1	Cufflinks	exon	50660645	50660902	.	+	.	Parent=TCONS_00000659
Schisto_mansoni.Chr_1	Cufflinks	transcript	50656382	50660902	.	+	.	ID=TCONS_00000658;Parent=XLOC_000428
Schisto_mansoni.Chr_1	Cufflinks	exon	50656382	50656552	.	+	.	Parent=TCONS_00000658
Schisto_mansoni.Chr_1	Cufflinks	exon	50656590	50656809	.	+	.	Parent=TCONS_00000658
Schisto_mansoni.Chr_1	Cufflinks	exon	50658851	50658931	.	+	.	Parent=TCONS_00000658
Schisto_mansoni.Chr_1	Cufflinks	exon	50660638	50660902	.	+	.	Parent=TCONS_00000658
Schisto_mansoni.Chr_1	Cufflinks	transcript	50649129	50660902	.	+	.	ID=TCONS_00000653;Parent=XLOC_000428
Schisto_mansoni.Chr_1	Cufflinks	exon	50649129	50649208	.	+	.	Parent=TCONS_00000653
Schisto_mansoni.Chr_1	Cufflinks	exon	50649245	50649355	.	+	.	Parent=TCONS_00000653
Schisto_mansoni.Chr_1	Cufflinks	exon	50649397	50649580	.	+	.	Parent=TCONS_00000653
Schisto_mansoni.Chr_1	Cufflinks	exon	50649622	50649767	.	+	.	Parent=TCONS_00000653
Schisto_mansoni.Chr_1	Cufflinks	exon	50654243	50654354	.	+	.	Parent=TCONS_00000653
Schisto_mansoni.Chr_1	Cufflinks	exon	50654398	50654510	.	+	.	Parent=TCONS_00000653
Schisto_mansoni.Chr_1	Cufflinks	exon	50656609	50656809	.	+	.	Parent=TCONS_00000653
Schisto_mansoni.Chr_1	Cufflinks	exon	50658851	50658931	.	+	.	Parent=TCONS_00000653
Schisto_mansoni.Chr_1	Cufflinks	exon	50660639	50660902	.	+	.	Parent=TCONS_00000653
Schisto_mansoni.Chr_1	Cufflinks	transcript	50649129	50660902	.	+	.	ID=TCONS_00000652;Parent=XLOC_000428
Schisto_mansoni.Chr_1	Cufflinks	exon	50649129	50649208	.	+	.	Parent=TCONS_00000652
Schisto_mansoni.Chr_1	Cufflinks	exon	50649245	50649355	.	+	.	Parent=TCONS_00000652
Schisto_mansoni.Chr_1	Cufflinks	exon	50649397	50649580	.	+	.	Parent=TCONS_00000652
Schisto_mansoni.Chr_1	Cufflinks	exon	50649622	50649767	.	+	.	Parent=TCONS_00000652
Schisto_mansoni.Chr_1	Cufflinks	exon	50650969	50651080	.	+	.	Parent=TCONS_00000652
Schisto_mansoni.Chr_1	Cufflinks	exon	50654398	50654510	.	+	.	Parent=TCONS_00000652
Schisto_mansoni.Chr_1	Cufflinks	exon	50656609	50656809	.	+	.	Parent=TCONS_00000652
Schisto_mansoni.Chr_1	Cufflinks	exon	50658851	50658931	.	+	.	Parent=TCONS_00000652
Schisto_mansoni.Chr_1	Cufflinks	exon	50660639	50660902	.	+	.	Parent=TCONS_00000652
Schisto_mansoni.Chr_1	Cufflinks	transcript	50649137	50656867	.	+	.	ID=TCONS_00000655;Parent=XLOC_000428
Schisto_mansoni.Chr_1	Cufflinks	exon	50649137	50649208	.	+	.	Parent=TCONS_00000655
Schisto_mansoni.Chr_1	Cufflinks	exon	50649245	50649355	.	+	.	Parent=TCONS_00000655
Schisto_mansoni.Chr_1	Cufflinks	exon	50649397	50649580	.	+	.	Parent=TCONS_00000655
Schisto_mansoni.Chr_1	Cufflinks	exon	50649622	50649767	.	+	.	Parent=TCONS_00000655
Schisto_mansoni.Chr_1	Cufflinks	exon	50650969	50651080	.	+	.	Parent=TCONS_00000655
Schisto_mansoni.Chr_1	Cufflinks	exon	50651124	50651236	.	+	.	Parent=TCONS_00000655
Schisto_mansoni.Chr_1	Cufflinks	exon	50656609	50656867	.	+	.	Parent=TCONS_00000655
Schisto_mansoni.Chr_1	Cufflinks	transcript	50649129	50660902	.	+	.	ID=TCONS_00000654;Parent=XLOC_000428
Schisto_mansoni.Chr_1	Cufflinks	exon	50649129	50649208	.	+	.	Parent=TCONS_00000654
Schisto_mansoni.Chr_1	Cufflinks	exon	50649239	50649355	.	+	.	Parent=TCONS_00000654
Schisto_mansoni.Chr_1	Cufflinks	exon	50649397	50649580	.	+	.	Parent=TCONS_00000654
Schisto_mansoni.Chr_1	Cufflinks	exon	50649622	50649767	.	+	.	Parent=TCONS_00000654
Schisto_mansoni.Chr_1	Cufflinks	exon	50650969	50651080	.	+	.	Parent=TCONS_00000654
Schisto_mansoni.Chr_1	Cufflinks	exon	50651124	50651236	.	+	.	Parent=TCONS_00000654
Schisto_mansoni.Chr_1	Cufflinks	exon	50656609	50656809	.	+	.	Parent=TCONS_00000654
Schisto_mansoni.Chr_1	Cufflinks	exon	50658851	50658931	.	+	.	Parent=TCONS_00000654
Schisto_mansoni.Chr_1	Cufflinks	exon	50660639	50660902	.	+	.	Parent=TCONS_00000654
Schisto_mansoni.Chr_1	Cufflinks	transcript	50656357	50660902	.	+	.	ID=TCONS_00000657;Parent=XLOC_000428
Schisto_mansoni.Chr_1	Cufflinks	exon	50656357	50656565	.	+	.	Parent=TCONS_00000657
Schisto_mansoni.Chr_1	Cufflinks	exon	50656609	50656809	.	+	.	Parent=TCONS_00000657
Schisto_mansoni.Chr_1	Cufflinks	exon	50658851	50658931	.	+	.	Parent=TCONS_00000657
Schisto_mansoni.Chr_1	Cufflinks	exon	50660639	50660902	.	+	.	Parent=TCONS_00000657
Schisto_mansoni.Chr_1	Cufflinks	transcript	50655459	50660902	.	+	.	ID=TCONS_00000656;Parent=XLOC_000428
Schisto_mansoni.Chr_1	Cufflinks	exon	50655459	50655496	.	+	.	Parent=TCONS_00000656
Schisto_mansoni.Chr_1	Cufflinks	exon	50656609	50656809	.	+	.	Parent=TCONS_00000656
Schisto_mansoni.Chr_1	Cufflinks	exon	50658851	50658931	.	+	.	Parent=TCONS_00000656
Schisto_mansoni.Chr_1	Cufflinks	exon	50660643	50660902	.	+	.	Parent=TCONS_00000656
Schisto_mansoni.Chr_1	Cufflinks	gene	50670961	50682922	.	+	.	ID=XLOC_000429;Name=XLOC_000429
Schisto_mansoni.Chr_1	Cufflinks	transcript	50670961	50682922	.	+	.	ID=TCONS_00000660;Parent=XLOC_000429
Schisto_mansoni.Chr_1	Cufflinks	exon	50670961	50671106	.	+	.	Parent=TCONS_00000660
Schisto_mansoni.Chr_1	Cufflinks	exon	50671141	50671258	.	+	.	Parent=TCONS_00000660
Schisto_mansoni.Chr_1	Cufflinks	exon	50671291	50671404	.	+	.	Parent=TCONS_00000660
Schisto_mansoni.Chr_1	Cufflinks	exon	50671434	50671723	.	+	.	Parent=TCONS_00000660
Schisto_mansoni.Chr_1	Cufflinks	exon	50673512	50673842	.	+	.	Parent=TCONS_00000660
Schisto_mansoni.Chr_1	Cufflinks	exon	50674009	50674330	.	+	.	Parent=TCONS_00000660
Schisto_mansoni.Chr_1	Cufflinks	exon	50679557	50679771	.	+	.	Parent=TCONS_00000660
Schisto_mansoni.Chr_1	Cufflinks	exon	50680415	50680637	.	+	.	Parent=TCONS_00000660
Schisto_mansoni.Chr_1	Cufflinks	exon	50682443	50682922	.	+	.	Parent=TCONS_00000660
Schisto_mansoni.Chr_1	Cufflinks	transcript	50670961	50682922	.	+	.	ID=TCONS_00000661;Parent=XLOC_000429
Schisto_mansoni.Chr_1	Cufflinks	exon	50670961	50671106	.	+	.	Parent=TCONS_00000661
Schisto_mansoni.Chr_1	Cufflinks	exon	50671141	50671258	.	+	.	Parent=TCONS_00000661
Schisto_mansoni.Chr_1	Cufflinks	exon	50671291	50671404	.	+	.	Parent=TCONS_00000661
Schisto_mansoni.Chr_1	Cufflinks	exon	50671434	50671723	.	+	.	Parent=TCONS_00000661
Schisto_mansoni.Chr_1	Cufflinks	exon	50673512	50673842	.	+	.	Parent=TCONS_00000661
Schisto_mansoni.Chr_1	Cufflinks	exon	50674009	50674330	.	+	.	Parent=TCONS_00000661
Schisto_mansoni.Chr_1	Cufflinks	exon	50679557	50679773	.	+	.	Parent=TCONS_00000661
Schisto_mansoni.Chr_1	Cufflinks	exon	50680415	50680637	.	+	.	Parent=TCONS_00000661
Schisto_mansoni.Chr_1	Cufflinks	exon	50682443	50682922	.	+	.	Parent=TCONS_00000661
Schisto_mansoni.Chr_1	Cufflinks	transcript	50670976	50682922	.	+	.	ID=TCONS_00000662;Parent=XLOC_000429
Schisto_mansoni.Chr_1	Cufflinks	exon	50670976	50671106	.	+	.	Parent=TCONS_00000662
Schisto_mansoni.Chr_1	Cufflinks	exon	50671141	50671258	.	+	.	Parent=TCONS_00000662
Schisto_mansoni.Chr_1	Cufflinks	exon	50671291	50671404	.	+	.	Parent=TCONS_00000662
Schisto_mansoni.Chr_1	Cufflinks	exon	50671434	50671725	.	+	.	Parent=TCONS_00000662
Schisto_mansoni.Chr_1	Cufflinks	exon	50673512	50673842	.	+	.	Parent=TCONS_00000662
Schisto_mansoni.Chr_1	Cufflinks	exon	50674009	50674330	.	+	.	Parent=TCONS_00000662
Schisto_mansoni.Chr_1	Cufflinks	exon	50679557	50679773	.	+	.	Parent=TCONS_00000662
Schisto_mansoni.Chr_1	Cufflinks	exon	50680415	50680637	.	+	.	Parent=TCONS_00000662
Schisto_mansoni.Chr_1	Cufflinks	exon	50682443	50682922	.	+	.	Parent=TCONS_00000662
Schisto_mansoni.Chr_1	Cufflinks	gene	44688511	44688827	.	.	.	ID=XLOC_001220;Name=XLOC_001220
Schisto_mansoni.Chr_1	Cufflinks	transcript	44688511	44688827	.	.	.	ID=TCONS_00001884;Parent=XLOC_001220
Schisto_mansoni.Chr_1	Cufflinks	exon	44688511	44688827	.	.	.	Parent=TCONS_00001884
Schisto_mansoni.Chr_1	Cufflinks	gene	50129784	50134634	.	+	.	ID=XLOC_000424;Name=XLOC_000424
Schisto_mansoni.Chr_1	Cufflinks	transcript	50131413	50134634	.	+	.	ID=TCONS_00000648;Parent=XLOC_000424
Schisto_mansoni.Chr_1	Cufflinks	exon	50131413	50131462	.	+	.	Parent=TCONS_00000648
Schisto_mansoni.Chr_1	Cufflinks	exon	50132751	50132810	.	+	.	Parent=TCONS_00000648
Schisto_mansoni.Chr_1	Cufflinks	exon	50132855	50132893	.	+	.	Parent=TCONS_00000648
Schisto_mansoni.Chr_1	Cufflinks	exon	50132934	50134634	.	+	.	Parent=TCONS_00000648
Schisto_mansoni.Chr_1	Cufflinks	transcript	50129784	50134634	.	+	.	ID=TCONS_00000647;Parent=XLOC_000424
Schisto_mansoni.Chr_1	Cufflinks	exon	50129784	50129858	.	+	.	Parent=TCONS_00000647
Schisto_mansoni.Chr_1	Cufflinks	exon	50131380	50131462	.	+	.	Parent=TCONS_00000647
Schisto_mansoni.Chr_1	Cufflinks	exon	50132751	50132810	.	+	.	Parent=TCONS_00000647
Schisto_mansoni.Chr_1	Cufflinks	exon	50132856	50132893	.	+	.	Parent=TCONS_00000647
Schisto_mansoni.Chr_1	Cufflinks	exon	50132934	50134634	.	+	.	Parent=TCONS_00000647
Schisto_mansoni.Chr_1	Cufflinks	gene	50163429	50167129	.	+	.	ID=XLOC_000425;Name=XLOC_000425
Schisto_mansoni.Chr_1	Cufflinks	transcript	50163429	50167129	.	+	.	ID=TCONS_00000649;Parent=XLOC_000425
Schisto_mansoni.Chr_1	Cufflinks	exon	50163429	50163732	.	+	.	Parent=TCONS_00000649
Schisto_mansoni.Chr_1	Cufflinks	exon	50166872	50167129	.	+	.	Parent=TCONS_00000649
Schisto_mansoni.Chr_1	Cufflinks	gene	50182051	50182964	.	+	.	ID=XLOC_000426;Name=XLOC_000426
Schisto_mansoni.Chr_1	Cufflinks	transcript	50182051	50182964	.	+	.	ID=TCONS_00000650;Parent=XLOC_000426
Schisto_mansoni.Chr_1	Cufflinks	exon	50182051	50182341	.	+	.	Parent=TCONS_00000650
Schisto_mansoni.Chr_1	Cufflinks	exon	50182380	50182964	.	+	.	Parent=TCONS_00000650
Schisto_mansoni.Chr_1	Cufflinks	gene	50593668	50597041	.	+	.	ID=XLOC_000427;Name=XLOC_000427
Schisto_mansoni.Chr_1	Cufflinks	transcript	50593668	50597041	.	+	.	ID=TCONS_00000651;Parent=XLOC_000427
Schisto_mansoni.Chr_1	Cufflinks	exon	50593668	50593774	.	+	.	Parent=TCONS_00000651
Schisto_mansoni.Chr_1	Cufflinks	exon	50593810	50593876	.	+	.	Parent=TCONS_00000651
Schisto_mansoni.Chr_1	Cufflinks	exon	50593922	50593988	.	+	.	Parent=TCONS_00000651
Schisto_mansoni.Chr_1	Cufflinks	exon	50594024	50594153	.	+	.	Parent=TCONS_00000651
Schisto_mansoni.Chr_1	Cufflinks	exon	50595495	50595815	.	+	.	Parent=TCONS_00000651
Schisto_mansoni.Chr_1	Cufflinks	exon	50596759	50597041	.	+	.	Parent=TCONS_00000651
Schisto_mansoni.Chr_1	Cufflinks	gene	49814274	49825805	.	+	.	ID=XLOC_000420;Name=XLOC_000420
Schisto_mansoni.Chr_1	Cufflinks	transcript	49817645	49825805	.	+	.	ID=TCONS_00000642;Parent=XLOC_000420
Schisto_mansoni.Chr_1	Cufflinks	exon	49817645	49817738	.	+	.	Parent=TCONS_00000642
Schisto_mansoni.Chr_1	Cufflinks	exon	49820630	49820836	.	+	.	Parent=TCONS_00000642
Schisto_mansoni.Chr_1	Cufflinks	exon	49822290	49822474	.	+	.	Parent=TCONS_00000642
Schisto_mansoni.Chr_1	Cufflinks	exon	49824144	49824321	.	+	.	Parent=TCONS_00000642
Schisto_mansoni.Chr_1	Cufflinks	exon	49825599	49825805	.	+	.	Parent=TCONS_00000642
Schisto_mansoni.Chr_1	Cufflinks	transcript	49814280	49825805	.	+	.	ID=TCONS_00000640;Parent=XLOC_000420
Schisto_mansoni.Chr_1	Cufflinks	exon	49814280	49814299	.	+	.	Parent=TCONS_00000640
Schisto_mansoni.Chr_1	Cufflinks	exon	49816041	49816146	.	+	.	Parent=TCONS_00000640
Schisto_mansoni.Chr_1	Cufflinks	exon	49817624	49817738	.	+	.	Parent=TCONS_00000640
Schisto_mansoni.Chr_1	Cufflinks	exon	49820630	49820836	.	+	.	Parent=TCONS_00000640
Schisto_mansoni.Chr_1	Cufflinks	exon	49822290	49822474	.	+	.	Parent=TCONS_00000640
Schisto_mansoni.Chr_1	Cufflinks	exon	49824144	49824318	.	+	.	Parent=TCONS_00000640
Schisto_mansoni.Chr_1	Cufflinks	exon	49825599	49825805	.	+	.	Parent=TCONS_00000640
Schisto_mansoni.Chr_1	Cufflinks	transcript	49817645	49825805	.	+	.	ID=TCONS_00000641;Parent=XLOC_000420
Schisto_mansoni.Chr_1	Cufflinks	exon	49817645	49817738	.	+	.	Parent=TCONS_00000641
Schisto_mansoni.Chr_1	Cufflinks	exon	49820630	49820836	.	+	.	Parent=TCONS_00000641
Schisto_mansoni.Chr_1	Cufflinks	exon	49822290	49822474	.	+	.	Parent=TCONS_00000641
Schisto_mansoni.Chr_1	Cufflinks	exon	49824144	49824319	.	+	.	Parent=TCONS_00000641
Schisto_mansoni.Chr_1	Cufflinks	exon	49825599	49825805	.	+	.	Parent=TCONS_00000641
Schisto_mansoni.Chr_1	Cufflinks	transcript	49814274	49825805	.	+	.	ID=TCONS_00000639;Parent=XLOC_000420
Schisto_mansoni.Chr_1	Cufflinks	exon	49814274	49814302	.	+	.	Parent=TCONS_00000639
Schisto_mansoni.Chr_1	Cufflinks	exon	49816044	49816146	.	+	.	Parent=TCONS_00000639
Schisto_mansoni.Chr_1	Cufflinks	exon	49817624	49817738	.	+	.	Parent=TCONS_00000639
Schisto_mansoni.Chr_1	Cufflinks	exon	49820630	49820836	.	+	.	Parent=TCONS_00000639
Schisto_mansoni.Chr_1	Cufflinks	exon	49822290	49822474	.	+	.	Parent=TCONS_00000639
Schisto_mansoni.Chr_1	Cufflinks	exon	49824144	49824318	.	+	.	Parent=TCONS_00000639
Schisto_mansoni.Chr_1	Cufflinks	exon	49825599	49825805	.	+	.	Parent=TCONS_00000639
Schisto_mansoni.Chr_1	Cufflinks	gene	49952022	49954199	.	+	.	ID=XLOC_000421;Name=XLOC_000421
Schisto_mansoni.Chr_1	Cufflinks	transcript	49952022	49954199	.	+	.	ID=TCONS_00000643;Parent=XLOC_000421
Schisto_mansoni.Chr_1	Cufflinks	exon	49952022	49952193	.	+	.	Parent=TCONS_00000643
Schisto_mansoni.Chr_1	Cufflinks	exon	49952231	49952551	.	+	.	Parent=TCONS_00000643
Schisto_mansoni.Chr_1	Cufflinks	exon	49953546	49954199	.	+	.	Parent=TCONS_00000643
Schisto_mansoni.Chr_1	Cufflinks	transcript	49952022	49954199	.	+	.	ID=TCONS_00000644;Parent=XLOC_000421
Schisto_mansoni.Chr_1	Cufflinks	exon	49952022	49952193	.	+	.	Parent=TCONS_00000644
Schisto_mansoni.Chr_1	Cufflinks	exon	49952231	49954199	.	+	.	Parent=TCONS_00000644
Schisto_mansoni.Chr_1	Cufflinks	gene	50005440	50008035	.	+	.	ID=XLOC_000422;Name=XLOC_000422
Schisto_mansoni.Chr_1	Cufflinks	transcript	50005440	50008035	.	+	.	ID=TCONS_00000645;Parent=XLOC_000422
Schisto_mansoni.Chr_1	Cufflinks	exon	50005440	50005519	.	+	.	Parent=TCONS_00000645
Schisto_mansoni.Chr_1	Cufflinks	exon	50007435	50008035	.	+	.	Parent=TCONS_00000645
Schisto_mansoni.Chr_1	Cufflinks	gene	50031882	50035800	.	+	.	ID=XLOC_000423;Name=XLOC_000423
Schisto_mansoni.Chr_1	Cufflinks	transcript	50031882	50035800	.	+	.	ID=TCONS_00000646;Parent=XLOC_000423
Schisto_mansoni.Chr_1	Cufflinks	exon	50031882	50032273	.	+	.	Parent=TCONS_00000646
Schisto_mansoni.Chr_1	Cufflinks	exon	50034578	50034601	.	+	.	Parent=TCONS_00000646
Schisto_mansoni.Chr_1	Cufflinks	exon	50035501	50035800	.	+	.	Parent=TCONS_00000646
Schisto_mansoni.Chr_1	Cufflinks	gene	11540605	11543147	.	.	.	ID=XLOC_001042;Name=XLOC_001042
Schisto_mansoni.Chr_1	Cufflinks	transcript	11540605	11543147	.	.	.	ID=TCONS_00001706;Parent=XLOC_001042
Schisto_mansoni.Chr_1	Cufflinks	exon	11540605	11543147	.	.	.	Parent=TCONS_00001706
Schisto_mansoni.Chr_1	Cufflinks	gene	44878083	44878719	.	.	.	ID=XLOC_001222;Name=XLOC_001222
Schisto_mansoni.Chr_1	Cufflinks	transcript	44878083	44878719	.	.	.	ID=TCONS_00001886;Parent=XLOC_001222
Schisto_mansoni.Chr_1	Cufflinks	exon	44878083	44878719	.	.	.	Parent=TCONS_00001886
Schisto_mansoni.Chr_1	Cufflinks	gene	34931700	34937676	.	-	.	ID=XLOC_000789;Name=XLOC_000789
Schisto_mansoni.Chr_1	Cufflinks	transcript	34931700	34937676	.	-	.	ID=TCONS_00001294;Parent=XLOC_000789
Schisto_mansoni.Chr_1	Cufflinks	exon	34931700	34932038	.	-	.	Parent=TCONS_00001294
Schisto_mansoni.Chr_1	Cufflinks	exon	34936005	34936331	.	-	.	Parent=TCONS_00001294
Schisto_mansoni.Chr_1	Cufflinks	exon	34936758	34936886	.	-	.	Parent=TCONS_00001294
Schisto_mansoni.Chr_1	Cufflinks	exon	34937423	34937676	.	-	.	Parent=TCONS_00001294
Schisto_mansoni.Chr_1	Cufflinks	transcript	34931700	34937676	.	-	.	ID=TCONS_00001293;Parent=XLOC_000789
Schisto_mansoni.Chr_1	Cufflinks	exon	34931700	34932036	.	-	.	Parent=TCONS_00001293
Schisto_mansoni.Chr_1	Cufflinks	exon	34936005	34936331	.	-	.	Parent=TCONS_00001293
Schisto_mansoni.Chr_1	Cufflinks	exon	34936758	34936886	.	-	.	Parent=TCONS_00001293
Schisto_mansoni.Chr_1	Cufflinks	exon	34937423	34937676	.	-	.	Parent=TCONS_00001293
Schisto_mansoni.Chr_1	Cufflinks	gene	4047276	4048064	.	.	.	ID=XLOC_001015;Name=XLOC_001015
Schisto_mansoni.Chr_1	Cufflinks	transcript	4047276	4048064	.	.	.	ID=TCONS_00001679;Parent=XLOC_001015
Schisto_mansoni.Chr_1	Cufflinks	exon	4047276	4048064	.	.	.	Parent=TCONS_00001679
Schisto_mansoni.Chr_1	Cufflinks	gene	40112423	40112857	.	-	.	ID=XLOC_000832;Name=XLOC_000832
Schisto_mansoni.Chr_1	Cufflinks	transcript	40112423	40113202	.	-	.	ID=TCONS_00001375;Parent=XLOC_000832
Schisto_mansoni.Chr_1	Cufflinks	exon	40112423	40112690	.	-	.	Parent=TCONS_00001375
Schisto_mansoni.Chr_1	Cufflinks	exon	40112725	40112797	.	-	.	Parent=TCONS_00001375
Schisto_mansoni.Chr_1	Cufflinks	exon	40112831	40113054	.	-	.	Parent=TCONS_00001375
Schisto_mansoni.Chr_1	Cufflinks	exon	40113091	40113202	.	-	.	Parent=TCONS_00001375
Schisto_mansoni.Chr_1	Cufflinks	transcript	40112423	40112857	.	-	.	ID=TCONS_00001374;Parent=XLOC_000832
Schisto_mansoni.Chr_1	Cufflinks	exon	40112423	40112690	.	-	.	Parent=TCONS_00001374
Schisto_mansoni.Chr_1	Cufflinks	exon	40112725	40112804	.	-	.	Parent=TCONS_00001374
Schisto_mansoni.Chr_1	Cufflinks	exon	40112838	40112857	.	-	.	Parent=TCONS_00001374
Schisto_mansoni.Chr_1	Cufflinks	gene	34873988	34875936	.	-	.	ID=XLOC_000788;Name=XLOC_000788
Schisto_mansoni.Chr_1	Cufflinks	transcript	34873988	34875936	.	-	.	ID=TCONS_00001292;Parent=XLOC_000788
Schisto_mansoni.Chr_1	Cufflinks	exon	34873988	34874158	.	-	.	Parent=TCONS_00001292
Schisto_mansoni.Chr_1	Cufflinks	exon	34875701	34875936	.	-	.	Parent=TCONS_00001292
Schisto_mansoni.Chr_1	Cufflinks	gene	43440977	43465338	.	-	.	ID=XLOC_000854;Name=XLOC_000854
Schisto_mansoni.Chr_1	Cufflinks	transcript	43440977	43465338	.	-	.	ID=TCONS_00001411;Parent=XLOC_000854
Schisto_mansoni.Chr_1	Cufflinks	exon	43440977	43441051	.	-	.	Parent=TCONS_00001411
Schisto_mansoni.Chr_1	Cufflinks	exon	43443352	43443994	.	-	.	Parent=TCONS_00001411
Schisto_mansoni.Chr_1	Cufflinks	exon	43465065	43465338	.	-	.	Parent=TCONS_00001411
Schisto_mansoni.Chr_1	Cufflinks	gene	44020720	44031075	.	+	.	ID=XLOC_000368;Name=XLOC_000368
Schisto_mansoni.Chr_1	Cufflinks	transcript	44020720	44031075	.	+	.	ID=TCONS_00000561;Parent=XLOC_000368
Schisto_mansoni.Chr_1	Cufflinks	exon	44020720	44020750	.	+	.	Parent=TCONS_00000561
Schisto_mansoni.Chr_1	Cufflinks	exon	44030554	44030669	.	+	.	Parent=TCONS_00000561
Schisto_mansoni.Chr_1	Cufflinks	exon	44030712	44031075	.	+	.	Parent=TCONS_00000561
Schisto_mansoni.Chr_1	Cufflinks	gene	46004592	46005103	.	.	.	ID=XLOC_001227;Name=XLOC_001227
Schisto_mansoni.Chr_1	Cufflinks	transcript	46004592	46005103	.	.	.	ID=TCONS_00001891;Parent=XLOC_001227
Schisto_mansoni.Chr_1	Cufflinks	exon	46004592	46005103	.	.	.	Parent=TCONS_00001891
Schisto_mansoni.Chr_1	Cufflinks	gene	45833154	45833597	.	.	.	ID=XLOC_001226;Name=XLOC_001226
Schisto_mansoni.Chr_1	Cufflinks	transcript	45833154	45833597	.	.	.	ID=TCONS_00001890;Parent=XLOC_001226
Schisto_mansoni.Chr_1	Cufflinks	exon	45833154	45833597	.	.	.	Parent=TCONS_00001890
Schisto_mansoni.Chr_1	Cufflinks	gene	8301126	8303155	.	+	.	ID=XLOC_000059;Name=XLOC_000059
Schisto_mansoni.Chr_1	Cufflinks	transcript	8301126	8303155	.	+	.	ID=TCONS_00000091;Parent=XLOC_000059
Schisto_mansoni.Chr_1	Cufflinks	exon	8301126	8301185	.	+	.	Parent=TCONS_00000091
Schisto_mansoni.Chr_1	Cufflinks	exon	8302730	8303155	.	+	.	Parent=TCONS_00000091
Schisto_mansoni.Chr_1	Cufflinks	gene	33383909	33386696	.	-	.	ID=XLOC_000783;Name=XLOC_000783
Schisto_mansoni.Chr_1	Cufflinks	transcript	33383909	33386696	.	-	.	ID=TCONS_00001285;Parent=XLOC_000783
Schisto_mansoni.Chr_1	Cufflinks	exon	33383909	33384067	.	-	.	Parent=TCONS_00001285
Schisto_mansoni.Chr_1	Cufflinks	exon	33386351	33386696	.	-	.	Parent=TCONS_00001285
Schisto_mansoni.Chr_1	Cufflinks	gene	45458838	45460613	.	-	.	ID=XLOC_000869;Name=XLOC_000869
Schisto_mansoni.Chr_1	Cufflinks	transcript	45458838	45460613	.	-	.	ID=TCONS_00001438;Parent=XLOC_000869
Schisto_mansoni.Chr_1	Cufflinks	exon	45458838	45459199	.	-	.	Parent=TCONS_00001438
Schisto_mansoni.Chr_1	Cufflinks	exon	45460472	45460613	.	-	.	Parent=TCONS_00001438
Schisto_mansoni.Chr_1	Cufflinks	gene	17823816	17823971	.	.	.	ID=XLOC_001069;Name=XLOC_001069
Schisto_mansoni.Chr_1	Cufflinks	transcript	17823816	17823971	.	.	.	ID=TCONS_00001733;Parent=XLOC_001069
Schisto_mansoni.Chr_1	Cufflinks	exon	17823816	17823971	.	.	.	Parent=TCONS_00001733
Schisto_mansoni.Chr_1	Cufflinks	gene	8285861	8288425	.	+	.	ID=XLOC_000058;Name=XLOC_000058
Schisto_mansoni.Chr_1	Cufflinks	transcript	8285861	8288425	.	+	.	ID=TCONS_00000090;Parent=XLOC_000058
Schisto_mansoni.Chr_1	Cufflinks	exon	8285861	8285991	.	+	.	Parent=TCONS_00000090
Schisto_mansoni.Chr_1	Cufflinks	exon	8288101	8288197	.	+	.	Parent=TCONS_00000090
Schisto_mansoni.Chr_1	Cufflinks	exon	8288237	8288425	.	+	.	Parent=TCONS_00000090
Schisto_mansoni.Chr_1	Cufflinks	gene	44907448	44926034	.	-	.	ID=XLOC_000864;Name=XLOC_000864
Schisto_mansoni.Chr_1	Cufflinks	transcript	44920406	44928060	.	-	.	ID=TCONS_00001429;Parent=XLOC_000864
Schisto_mansoni.Chr_1	Cufflinks	exon	44920406	44920547	.	-	.	Parent=TCONS_00001429
Schisto_mansoni.Chr_1	Cufflinks	exon	44924949	44925101	.	-	.	Parent=TCONS_00001429
Schisto_mansoni.Chr_1	Cufflinks	exon	44925994	44926111	.	-	.	Parent=TCONS_00001429
Schisto_mansoni.Chr_1	Cufflinks	exon	44927983	44928060	.	-	.	Parent=TCONS_00001429
Schisto_mansoni.Chr_1	Cufflinks	transcript	44920406	44926034	.	-	.	ID=TCONS_00001428;Parent=XLOC_000864
Schisto_mansoni.Chr_1	Cufflinks	exon	44920406	44920547	.	-	.	Parent=TCONS_00001428
Schisto_mansoni.Chr_1	Cufflinks	exon	44924949	44925111	.	-	.	Parent=TCONS_00001428
Schisto_mansoni.Chr_1	Cufflinks	exon	44926004	44926034	.	-	.	Parent=TCONS_00001428
Schisto_mansoni.Chr_1	Cufflinks	transcript	44907448	44933177	.	-	.	ID=TCONS_00001425;Parent=XLOC_000864
Schisto_mansoni.Chr_1	Cufflinks	exon	44907448	44908660	.	-	.	Parent=TCONS_00001425
Schisto_mansoni.Chr_1	Cufflinks	exon	44917992	44918050	.	-	.	Parent=TCONS_00001425
Schisto_mansoni.Chr_1	Cufflinks	exon	44920403	44920547	.	-	.	Parent=TCONS_00001425
Schisto_mansoni.Chr_1	Cufflinks	exon	44924949	44925101	.	-	.	Parent=TCONS_00001425
Schisto_mansoni.Chr_1	Cufflinks	exon	44925994	44926111	.	-	.	Parent=TCONS_00001425
Schisto_mansoni.Chr_1	Cufflinks	exon	44929539	44929587	.	-	.	Parent=TCONS_00001425
Schisto_mansoni.Chr_1	Cufflinks	exon	44933042	44933098	.	-	.	Parent=TCONS_00001425
Schisto_mansoni.Chr_1	Cufflinks	exon	44933135	44933177	.	-	.	Parent=TCONS_00001425
Schisto_mansoni.Chr_1	Cufflinks	transcript	44908786	44933298	.	-	.	ID=TCONS_00001427;Parent=XLOC_000864
Schisto_mansoni.Chr_1	Cufflinks	exon	44908786	44908819	.	-	.	Parent=TCONS_00001427
Schisto_mansoni.Chr_1	Cufflinks	exon	44917992	44918050	.	-	.	Parent=TCONS_00001427
Schisto_mansoni.Chr_1	Cufflinks	exon	44920403	44920547	.	-	.	Parent=TCONS_00001427
Schisto_mansoni.Chr_1	Cufflinks	exon	44924949	44925101	.	-	.	Parent=TCONS_00001427
Schisto_mansoni.Chr_1	Cufflinks	exon	44925994	44926111	.	-	.	Parent=TCONS_00001427
Schisto_mansoni.Chr_1	Cufflinks	exon	44929539	44929587	.	-	.	Parent=TCONS_00001427
Schisto_mansoni.Chr_1	Cufflinks	exon	44933042	44933085	.	-	.	Parent=TCONS_00001427
Schisto_mansoni.Chr_1	Cufflinks	exon	44933120	44933194	.	-	.	Parent=TCONS_00001427
Schisto_mansoni.Chr_1	Cufflinks	exon	44933245	44933298	.	-	.	Parent=TCONS_00001427
Schisto_mansoni.Chr_1	Cufflinks	transcript	44907448	44933298	.	-	.	ID=TCONS_00001426;Parent=XLOC_000864
Schisto_mansoni.Chr_1	Cufflinks	exon	44907448	44908660	.	-	.	Parent=TCONS_00001426
Schisto_mansoni.Chr_1	Cufflinks	exon	44917992	44918050	.	-	.	Parent=TCONS_00001426
Schisto_mansoni.Chr_1	Cufflinks	exon	44920403	44920547	.	-	.	Parent=TCONS_00001426
Schisto_mansoni.Chr_1	Cufflinks	exon	44924949	44925101	.	-	.	Parent=TCONS_00001426
Schisto_mansoni.Chr_1	Cufflinks	exon	44925994	44926111	.	-	.	Parent=TCONS_00001426
Schisto_mansoni.Chr_1	Cufflinks	exon	44929539	44929587	.	-	.	Parent=TCONS_00001426
Schisto_mansoni.Chr_1	Cufflinks	exon	44933042	44933083	.	-	.	Parent=TCONS_00001426
Schisto_mansoni.Chr_1	Cufflinks	exon	44933120	44933194	.	-	.	Parent=TCONS_00001426
Schisto_mansoni.Chr_1	Cufflinks	exon	44933245	44933298	.	-	.	Parent=TCONS_00001426
Schisto_mansoni.Chr_1	Cufflinks	gene	45110196	45113669	.	-	.	ID=XLOC_000865;Name=XLOC_000865
Schisto_mansoni.Chr_1	Cufflinks	transcript	45110196	45114048	.	-	.	ID=TCONS_00001432;Parent=XLOC_000865
Schisto_mansoni.Chr_1	Cufflinks	exon	45110196	45110551	.	-	.	Parent=TCONS_00001432
Schisto_mansoni.Chr_1	Cufflinks	exon	45111573	45111785	.	-	.	Parent=TCONS_00001432
Schisto_mansoni.Chr_1	Cufflinks	exon	45112635	45112820	.	-	.	Parent=TCONS_00001432
Schisto_mansoni.Chr_1	Cufflinks	exon	45113630	45113734	.	-	.	Parent=TCONS_00001432
Schisto_mansoni.Chr_1	Cufflinks	exon	45113975	45114048	.	-	.	Parent=TCONS_00001432
Schisto_mansoni.Chr_1	Cufflinks	transcript	45110196	45113669	.	-	.	ID=TCONS_00001430;Parent=XLOC_000865
Schisto_mansoni.Chr_1	Cufflinks	exon	45110196	45110551	.	-	.	Parent=TCONS_00001430
Schisto_mansoni.Chr_1	Cufflinks	exon	45111573	45111785	.	-	.	Parent=TCONS_00001430
Schisto_mansoni.Chr_1	Cufflinks	exon	45112635	45112822	.	-	.	Parent=TCONS_00001430
Schisto_mansoni.Chr_1	Cufflinks	exon	45113630	45113669	.	-	.	Parent=TCONS_00001430
Schisto_mansoni.Chr_1	Cufflinks	transcript	45110196	45113688	.	-	.	ID=TCONS_00001431;Parent=XLOC_000865
Schisto_mansoni.Chr_1	Cufflinks	exon	45110196	45110551	.	-	.	Parent=TCONS_00001431
Schisto_mansoni.Chr_1	Cufflinks	exon	45111573	45111785	.	-	.	Parent=TCONS_00001431
Schisto_mansoni.Chr_1	Cufflinks	exon	45112635	45112823	.	-	.	Parent=TCONS_00001431
Schisto_mansoni.Chr_1	Cufflinks	exon	45113630	45113688	.	-	.	Parent=TCONS_00001431
Schisto_mansoni.Chr_1	Cufflinks	gene	45122343	45125889	.	-	.	ID=XLOC_000866;Name=XLOC_000866
Schisto_mansoni.Chr_1	Cufflinks	transcript	45122343	45125889	.	-	.	ID=TCONS_00001433;Parent=XLOC_000866
Schisto_mansoni.Chr_1	Cufflinks	exon	45122343	45123034	.	-	.	Parent=TCONS_00001433
Schisto_mansoni.Chr_1	Cufflinks	exon	45125879	45125889	.	-	.	Parent=TCONS_00001433
Schisto_mansoni.Chr_1	Cufflinks	gene	45294693	45303212	.	-	.	ID=XLOC_000867;Name=XLOC_000867
Schisto_mansoni.Chr_1	Cufflinks	transcript	45294693	45303212	.	-	.	ID=TCONS_00001434;Parent=XLOC_000867
Schisto_mansoni.Chr_1	Cufflinks	exon	45294693	45295140	.	-	.	Parent=TCONS_00001434
Schisto_mansoni.Chr_1	Cufflinks	exon	45297382	45298042	.	-	.	Parent=TCONS_00001434
Schisto_mansoni.Chr_1	Cufflinks	exon	45303045	45303212	.	-	.	Parent=TCONS_00001434
Schisto_mansoni.Chr_1	Cufflinks	transcript	45294693	45303364	.	-	.	ID=TCONS_00001435;Parent=XLOC_000867
Schisto_mansoni.Chr_1	Cufflinks	exon	45294693	45295139	.	-	.	Parent=TCONS_00001435
Schisto_mansoni.Chr_1	Cufflinks	exon	45297382	45298042	.	-	.	Parent=TCONS_00001435
Schisto_mansoni.Chr_1	Cufflinks	exon	45303045	45303364	.	-	.	Parent=TCONS_00001435
Schisto_mansoni.Chr_1	Cufflinks	gene	44347333	44353591	.	-	.	ID=XLOC_000860;Name=XLOC_000860
Schisto_mansoni.Chr_1	Cufflinks	transcript	44347333	44353591	.	-	.	ID=TCONS_00001421;Parent=XLOC_000860
Schisto_mansoni.Chr_1	Cufflinks	exon	44347333	44347580	.	-	.	Parent=TCONS_00001421
Schisto_mansoni.Chr_1	Cufflinks	exon	44348150	44348237	.	-	.	Parent=TCONS_00001421
Schisto_mansoni.Chr_1	Cufflinks	exon	44349827	44349897	.	-	.	Parent=TCONS_00001421
Schisto_mansoni.Chr_1	Cufflinks	exon	44351695	44351767	.	-	.	Parent=TCONS_00001421
Schisto_mansoni.Chr_1	Cufflinks	exon	44353561	44353591	.	-	.	Parent=TCONS_00001421
Schisto_mansoni.Chr_1	Cufflinks	gene	44363957	44367184	.	-	.	ID=XLOC_000861;Name=XLOC_000861
Schisto_mansoni.Chr_1	Cufflinks	transcript	44363957	44367184	.	-	.	ID=TCONS_00001422;Parent=XLOC_000861
Schisto_mansoni.Chr_1	Cufflinks	exon	44363957	44364024	.	-	.	Parent=TCONS_00001422
Schisto_mansoni.Chr_1	Cufflinks	exon	44365844	44366035	.	-	.	Parent=TCONS_00001422
Schisto_mansoni.Chr_1	Cufflinks	exon	44366880	44367184	.	-	.	Parent=TCONS_00001422
Schisto_mansoni.Chr_1	Cufflinks	gene	44373009	44374447	.	-	.	ID=XLOC_000862;Name=XLOC_000862
Schisto_mansoni.Chr_1	Cufflinks	transcript	44373009	44374447	.	-	.	ID=TCONS_00001423;Parent=XLOC_000862
Schisto_mansoni.Chr_1	Cufflinks	exon	44373009	44373307	.	-	.	Parent=TCONS_00001423
Schisto_mansoni.Chr_1	Cufflinks	exon	44374279	44374447	.	-	.	Parent=TCONS_00001423
Schisto_mansoni.Chr_1	Cufflinks	gene	44886551	44889116	.	-	.	ID=XLOC_000863;Name=XLOC_000863
Schisto_mansoni.Chr_1	Cufflinks	transcript	44886551	44889116	.	-	.	ID=TCONS_00001424;Parent=XLOC_000863
Schisto_mansoni.Chr_1	Cufflinks	exon	44886551	44887039	.	-	.	Parent=TCONS_00001424
Schisto_mansoni.Chr_1	Cufflinks	exon	44888981	44889116	.	-	.	Parent=TCONS_00001424
Schisto_mansoni.Chr_1	Cufflinks	gene	46887417	46888330	.	+	.	ID=XLOC_000396;Name=XLOC_000396
Schisto_mansoni.Chr_1	Cufflinks	transcript	46887417	46888330	.	+	.	ID=TCONS_00000598;Parent=XLOC_000396
Schisto_mansoni.Chr_1	Cufflinks	exon	46887417	46887842	.	+	.	Parent=TCONS_00000598
Schisto_mansoni.Chr_1	Cufflinks	exon	46887878	46888330	.	+	.	Parent=TCONS_00000598
Schisto_mansoni.Chr_1	Cufflinks	gene	46916323	46925440	.	+	.	ID=XLOC_000397;Name=XLOC_000397
Schisto_mansoni.Chr_1	Cufflinks	transcript	46916323	46925440	.	+	.	ID=TCONS_00000599;Parent=XLOC_000397
Schisto_mansoni.Chr_1	Cufflinks	exon	46916323	46916424	.	+	.	Parent=TCONS_00000599
Schisto_mansoni.Chr_1	Cufflinks	exon	46920742	46920933	.	+	.	Parent=TCONS_00000599
Schisto_mansoni.Chr_1	Cufflinks	exon	46920987	46921106	.	+	.	Parent=TCONS_00000599
Schisto_mansoni.Chr_1	Cufflinks	exon	46921142	46921275	.	+	.	Parent=TCONS_00000599
Schisto_mansoni.Chr_1	Cufflinks	exon	46925031	46925440	.	+	.	Parent=TCONS_00000599
Schisto_mansoni.Chr_1	Cufflinks	gene	46591846	46609105	.	+	.	ID=XLOC_000394;Name=XLOC_000394
Schisto_mansoni.Chr_1	Cufflinks	transcript	46599986	46609105	.	+	.	ID=TCONS_00000596;Parent=XLOC_000394
Schisto_mansoni.Chr_1	Cufflinks	exon	46599986	46600235	.	+	.	Parent=TCONS_00000596
Schisto_mansoni.Chr_1	Cufflinks	exon	46606927	46607120	.	+	.	Parent=TCONS_00000596
Schisto_mansoni.Chr_1	Cufflinks	exon	46607825	46608033	.	+	.	Parent=TCONS_00000596
Schisto_mansoni.Chr_1	Cufflinks	exon	46608863	46609105	.	+	.	Parent=TCONS_00000596
Schisto_mansoni.Chr_1	Cufflinks	transcript	46591846	46609105	.	+	.	ID=TCONS_00000594;Parent=XLOC_000394
Schisto_mansoni.Chr_1	Cufflinks	exon	46591846	46592097	.	+	.	Parent=TCONS_00000594
Schisto_mansoni.Chr_1	Cufflinks	exon	46606927	46607120	.	+	.	Parent=TCONS_00000594
Schisto_mansoni.Chr_1	Cufflinks	exon	46607825	46608033	.	+	.	Parent=TCONS_00000594
Schisto_mansoni.Chr_1	Cufflinks	exon	46608863	46609105	.	+	.	Parent=TCONS_00000594
Schisto_mansoni.Chr_1	Cufflinks	transcript	46592000	46609105	.	+	.	ID=TCONS_00000595;Parent=XLOC_000394
Schisto_mansoni.Chr_1	Cufflinks	exon	46592000	46592097	.	+	.	Parent=TCONS_00000595
Schisto_mansoni.Chr_1	Cufflinks	exon	46600045	46600235	.	+	.	Parent=TCONS_00000595
Schisto_mansoni.Chr_1	Cufflinks	exon	46606927	46607106	.	+	.	Parent=TCONS_00000595
Schisto_mansoni.Chr_1	Cufflinks	exon	46607825	46608033	.	+	.	Parent=TCONS_00000595
Schisto_mansoni.Chr_1	Cufflinks	exon	46608863	46609105	.	+	.	Parent=TCONS_00000595
Schisto_mansoni.Chr_1	Cufflinks	gene	46646160	46659806	.	+	.	ID=XLOC_000395;Name=XLOC_000395
Schisto_mansoni.Chr_1	Cufflinks	transcript	46646160	46659806	.	+	.	ID=TCONS_00000597;Parent=XLOC_000395
Schisto_mansoni.Chr_1	Cufflinks	exon	46646160	46646296	.	+	.	Parent=TCONS_00000597
Schisto_mansoni.Chr_1	Cufflinks	exon	46647270	46647461	.	+	.	Parent=TCONS_00000597
Schisto_mansoni.Chr_1	Cufflinks	exon	46649581	46649793	.	+	.	Parent=TCONS_00000597
Schisto_mansoni.Chr_1	Cufflinks	exon	46652236	46652287	.	+	.	Parent=TCONS_00000597
Schisto_mansoni.Chr_1	Cufflinks	exon	46657975	46658153	.	+	.	Parent=TCONS_00000597
Schisto_mansoni.Chr_1	Cufflinks	exon	46659598	46659806	.	+	.	Parent=TCONS_00000597
Schisto_mansoni.Chr_1	Cufflinks	gene	46541872	46545768	.	+	.	ID=XLOC_000392;Name=XLOC_000392
Schisto_mansoni.Chr_1	Cufflinks	transcript	46541872	46545768	.	+	.	ID=TCONS_00000592;Parent=XLOC_000392
Schisto_mansoni.Chr_1	Cufflinks	exon	46541872	46542246	.	+	.	Parent=TCONS_00000592
Schisto_mansoni.Chr_1	Cufflinks	exon	46543502	46543723	.	+	.	Parent=TCONS_00000592
Schisto_mansoni.Chr_1	Cufflinks	exon	46545292	46545768	.	+	.	Parent=TCONS_00000592
Schisto_mansoni.Chr_1	Cufflinks	gene	46587845	46588323	.	+	.	ID=XLOC_000393;Name=XLOC_000393
Schisto_mansoni.Chr_1	Cufflinks	transcript	46587845	46588323	.	+	.	ID=TCONS_00000593;Parent=XLOC_000393
Schisto_mansoni.Chr_1	Cufflinks	exon	46587845	46587959	.	+	.	Parent=TCONS_00000593
Schisto_mansoni.Chr_1	Cufflinks	exon	46587993	46588059	.	+	.	Parent=TCONS_00000593
Schisto_mansoni.Chr_1	Cufflinks	exon	46588097	46588323	.	+	.	Parent=TCONS_00000593
Schisto_mansoni.Chr_1	Cufflinks	gene	32465726	32466400	.	+	.	ID=XLOC_000259;Name=XLOC_000259
Schisto_mansoni.Chr_1	Cufflinks	transcript	32465726	32466400	.	+	.	ID=TCONS_00000398;Parent=XLOC_000259
Schisto_mansoni.Chr_1	Cufflinks	exon	32465726	32465889	.	+	.	Parent=TCONS_00000398
Schisto_mansoni.Chr_1	Cufflinks	exon	32465925	32466182	.	+	.	Parent=TCONS_00000398
Schisto_mansoni.Chr_1	Cufflinks	exon	32466216	32466400	.	+	.	Parent=TCONS_00000398
Schisto_mansoni.Chr_1	Cufflinks	gene	32414360	32424974	.	+	.	ID=XLOC_000258;Name=XLOC_000258
Schisto_mansoni.Chr_1	Cufflinks	transcript	32414360	32424974	.	+	.	ID=TCONS_00000397;Parent=XLOC_000258
Schisto_mansoni.Chr_1	Cufflinks	exon	32414360	32414528	.	+	.	Parent=TCONS_00000397
Schisto_mansoni.Chr_1	Cufflinks	exon	32414563	32415188	.	+	.	Parent=TCONS_00000397
Schisto_mansoni.Chr_1	Cufflinks	exon	32415220	32415571	.	+	.	Parent=TCONS_00000397
Schisto_mansoni.Chr_1	Cufflinks	exon	32415605	32415752	.	+	.	Parent=TCONS_00000397
Schisto_mansoni.Chr_1	Cufflinks	exon	32422069	32422405	.	+	.	Parent=TCONS_00000397
Schisto_mansoni.Chr_1	Cufflinks	exon	32424860	32424974	.	+	.	Parent=TCONS_00000397
Schisto_mansoni.Chr_1	Cufflinks	gene	32310157	32311010	.	+	.	ID=XLOC_000257;Name=XLOC_000257
Schisto_mansoni.Chr_1	Cufflinks	transcript	32310157	32311010	.	+	.	ID=TCONS_00000396;Parent=XLOC_000257
Schisto_mansoni.Chr_1	Cufflinks	exon	32310157	32310178	.	+	.	Parent=TCONS_00000396
Schisto_mansoni.Chr_1	Cufflinks	exon	32310213	32310630	.	+	.	Parent=TCONS_00000396
Schisto_mansoni.Chr_1	Cufflinks	exon	32310668	32311010	.	+	.	Parent=TCONS_00000396
Schisto_mansoni.Chr_1	Cufflinks	gene	32309438	32309719	.	+	.	ID=XLOC_000256;Name=XLOC_000256
Schisto_mansoni.Chr_1	Cufflinks	transcript	32309438	32309719	.	+	.	ID=TCONS_00000395;Parent=XLOC_000256
Schisto_mansoni.Chr_1	Cufflinks	exon	32309438	32309571	.	+	.	Parent=TCONS_00000395
Schisto_mansoni.Chr_1	Cufflinks	exon	32309605	32309719	.	+	.	Parent=TCONS_00000395
Schisto_mansoni.Chr_1	Cufflinks	gene	32105700	32107843	.	+	.	ID=XLOC_000255;Name=XLOC_000255
Schisto_mansoni.Chr_1	Cufflinks	transcript	32105700	32107843	.	+	.	ID=TCONS_00000394;Parent=XLOC_000255
Schisto_mansoni.Chr_1	Cufflinks	exon	32105700	32105944	.	+	.	Parent=TCONS_00000394
Schisto_mansoni.Chr_1	Cufflinks	exon	32106445	32106696	.	+	.	Parent=TCONS_00000394
Schisto_mansoni.Chr_1	Cufflinks	exon	32107523	32107843	.	+	.	Parent=TCONS_00000394
Schisto_mansoni.Chr_1	Cufflinks	gene	32073586	32075740	.	+	.	ID=XLOC_000254;Name=XLOC_000254
Schisto_mansoni.Chr_1	Cufflinks	transcript	32073586	32075740	.	+	.	ID=TCONS_00000393;Parent=XLOC_000254
Schisto_mansoni.Chr_1	Cufflinks	exon	32073586	32073651	.	+	.	Parent=TCONS_00000393
Schisto_mansoni.Chr_1	Cufflinks	exon	32075467	32075740	.	+	.	Parent=TCONS_00000393
Schisto_mansoni.Chr_1	Cufflinks	gene	31905356	31918110	.	+	.	ID=XLOC_000253;Name=XLOC_000253
Schisto_mansoni.Chr_1	Cufflinks	transcript	31905356	31918110	.	+	.	ID=TCONS_00000392;Parent=XLOC_000253
Schisto_mansoni.Chr_1	Cufflinks	exon	31905356	31905442	.	+	.	Parent=TCONS_00000392
Schisto_mansoni.Chr_1	Cufflinks	exon	31905481	31905684	.	+	.	Parent=TCONS_00000392
Schisto_mansoni.Chr_1	Cufflinks	exon	31906725	31907031	.	+	.	Parent=TCONS_00000392
Schisto_mansoni.Chr_1	Cufflinks	exon	31908159	31908260	.	+	.	Parent=TCONS_00000392
Schisto_mansoni.Chr_1	Cufflinks	exon	31909173	31909316	.	+	.	Parent=TCONS_00000392
Schisto_mansoni.Chr_1	Cufflinks	exon	31913847	31913928	.	+	.	Parent=TCONS_00000392
Schisto_mansoni.Chr_1	Cufflinks	exon	31914998	31915055	.	+	.	Parent=TCONS_00000392
Schisto_mansoni.Chr_1	Cufflinks	exon	31917127	31918110	.	+	.	Parent=TCONS_00000392
Schisto_mansoni.Chr_1	Cufflinks	gene	31874929	31888514	.	+	.	ID=XLOC_000252;Name=XLOC_000252
Schisto_mansoni.Chr_1	Cufflinks	transcript	31874929	31892572	.	+	.	ID=TCONS_00000387;Parent=XLOC_000252
Schisto_mansoni.Chr_1	Cufflinks	exon	31874929	31875122	.	+	.	Parent=TCONS_00000387
Schisto_mansoni.Chr_1	Cufflinks	exon	31875159	31875205	.	+	.	Parent=TCONS_00000387
Schisto_mansoni.Chr_1	Cufflinks	exon	31875242	31875355	.	+	.	Parent=TCONS_00000387
Schisto_mansoni.Chr_1	Cufflinks	exon	31875392	31875463	.	+	.	Parent=TCONS_00000387
Schisto_mansoni.Chr_1	Cufflinks	exon	31875499	31875773	.	+	.	Parent=TCONS_00000387
Schisto_mansoni.Chr_1	Cufflinks	exon	31878629	31878717	.	+	.	Parent=TCONS_00000387
Schisto_mansoni.Chr_1	Cufflinks	exon	31879226	31879583	.	+	.	Parent=TCONS_00000387
Schisto_mansoni.Chr_1	Cufflinks	exon	31880047	31880483	.	+	.	Parent=TCONS_00000387
Schisto_mansoni.Chr_1	Cufflinks	exon	31883108	31883344	.	+	.	Parent=TCONS_00000387
Schisto_mansoni.Chr_1	Cufflinks	exon	31888431	31888737	.	+	.	Parent=TCONS_00000387
Schisto_mansoni.Chr_1	Cufflinks	exon	31889979	31890193	.	+	.	Parent=TCONS_00000387
Schisto_mansoni.Chr_1	Cufflinks	exon	31891902	31892572	.	+	.	Parent=TCONS_00000387
Schisto_mansoni.Chr_1	Cufflinks	transcript	31874955	31888514	.	+	.	ID=TCONS_00000389;Parent=XLOC_000252
Schisto_mansoni.Chr_1	Cufflinks	exon	31874955	31875122	.	+	.	Parent=TCONS_00000389
Schisto_mansoni.Chr_1	Cufflinks	exon	31875159	31875205	.	+	.	Parent=TCONS_00000389
Schisto_mansoni.Chr_1	Cufflinks	exon	31875242	31875355	.	+	.	Parent=TCONS_00000389
Schisto_mansoni.Chr_1	Cufflinks	exon	31875392	31875470	.	+	.	Parent=TCONS_00000389
Schisto_mansoni.Chr_1	Cufflinks	exon	31875506	31875773	.	+	.	Parent=TCONS_00000389
Schisto_mansoni.Chr_1	Cufflinks	exon	31878629	31878717	.	+	.	Parent=TCONS_00000389
Schisto_mansoni.Chr_1	Cufflinks	exon	31879226	31879583	.	+	.	Parent=TCONS_00000389
Schisto_mansoni.Chr_1	Cufflinks	exon	31880047	31880483	.	+	.	Parent=TCONS_00000389
Schisto_mansoni.Chr_1	Cufflinks	exon	31883108	31883345	.	+	.	Parent=TCONS_00000389
Schisto_mansoni.Chr_1	Cufflinks	exon	31888431	31888514	.	+	.	Parent=TCONS_00000389
Schisto_mansoni.Chr_1	Cufflinks	transcript	31874955	31888514	.	+	.	ID=TCONS_00000388;Parent=XLOC_000252
Schisto_mansoni.Chr_1	Cufflinks	exon	31874955	31875122	.	+	.	Parent=TCONS_00000388
Schisto_mansoni.Chr_1	Cufflinks	exon	31875159	31875205	.	+	.	Parent=TCONS_00000388
Schisto_mansoni.Chr_1	Cufflinks	exon	31875242	31875355	.	+	.	Parent=TCONS_00000388
Schisto_mansoni.Chr_1	Cufflinks	exon	31875392	31875470	.	+	.	Parent=TCONS_00000388
Schisto_mansoni.Chr_1	Cufflinks	exon	31875506	31875773	.	+	.	Parent=TCONS_00000388
Schisto_mansoni.Chr_1	Cufflinks	exon	31878629	31878717	.	+	.	Parent=TCONS_00000388
Schisto_mansoni.Chr_1	Cufflinks	exon	31879226	31879583	.	+	.	Parent=TCONS_00000388
Schisto_mansoni.Chr_1	Cufflinks	exon	31880047	31880483	.	+	.	Parent=TCONS_00000388
Schisto_mansoni.Chr_1	Cufflinks	exon	31883108	31883344	.	+	.	Parent=TCONS_00000388
Schisto_mansoni.Chr_1	Cufflinks	exon	31888431	31888514	.	+	.	Parent=TCONS_00000388
Schisto_mansoni.Chr_1	Cufflinks	transcript	31878695	31892572	.	+	.	ID=TCONS_00000390;Parent=XLOC_000252
Schisto_mansoni.Chr_1	Cufflinks	exon	31878695	31878717	.	+	.	Parent=TCONS_00000390
Schisto_mansoni.Chr_1	Cufflinks	exon	31880047	31880483	.	+	.	Parent=TCONS_00000390
Schisto_mansoni.Chr_1	Cufflinks	exon	31883108	31883345	.	+	.	Parent=TCONS_00000390
Schisto_mansoni.Chr_1	Cufflinks	exon	31888431	31888752	.	+	.	Parent=TCONS_00000390
Schisto_mansoni.Chr_1	Cufflinks	exon	31889994	31890193	.	+	.	Parent=TCONS_00000390
Schisto_mansoni.Chr_1	Cufflinks	exon	31891902	31892572	.	+	.	Parent=TCONS_00000390
Schisto_mansoni.Chr_1	Cufflinks	transcript	31890132	31892572	.	+	.	ID=TCONS_00000391;Parent=XLOC_000252
Schisto_mansoni.Chr_1	Cufflinks	exon	31890132	31890189	.	+	.	Parent=TCONS_00000391
Schisto_mansoni.Chr_1	Cufflinks	exon	31891902	31892572	.	+	.	Parent=TCONS_00000391
Schisto_mansoni.Chr_1	Cufflinks	gene	31802508	31804285	.	+	.	ID=XLOC_000251;Name=XLOC_000251
Schisto_mansoni.Chr_1	Cufflinks	transcript	31803233	31804285	.	+	.	ID=TCONS_00000386;Parent=XLOC_000251
Schisto_mansoni.Chr_1	Cufflinks	exon	31803233	31804285	.	+	.	Parent=TCONS_00000386
Schisto_mansoni.Chr_1	Cufflinks	transcript	31802508	31804285	.	+	.	ID=TCONS_00000385;Parent=XLOC_000251
Schisto_mansoni.Chr_1	Cufflinks	exon	31802508	31802550	.	+	.	Parent=TCONS_00000385
Schisto_mansoni.Chr_1	Cufflinks	exon	31804028	31804285	.	+	.	Parent=TCONS_00000385
Schisto_mansoni.Chr_1	Cufflinks	gene	31700071	31706023	.	+	.	ID=XLOC_000250;Name=XLOC_000250
Schisto_mansoni.Chr_1	Cufflinks	transcript	31700071	31706023	.	+	.	ID=TCONS_00000384;Parent=XLOC_000250
Schisto_mansoni.Chr_1	Cufflinks	exon	31700071	31700082	.	+	.	Parent=TCONS_00000384
Schisto_mansoni.Chr_1	Cufflinks	exon	31700127	31700290	.	+	.	Parent=TCONS_00000384
Schisto_mansoni.Chr_1	Cufflinks	exon	31705427	31706023	.	+	.	Parent=TCONS_00000384
Schisto_mansoni.Chr_1	Cufflinks	gene	60961294	60964226	.	+	.	ID=XLOC_000499;Name=XLOC_000499
Schisto_mansoni.Chr_1	Cufflinks	transcript	60961294	60964226	.	+	.	ID=TCONS_00000772;Parent=XLOC_000499
Schisto_mansoni.Chr_1	Cufflinks	exon	60961294	60961360	.	+	.	Parent=TCONS_00000772
Schisto_mansoni.Chr_1	Cufflinks	exon	60961785	60961955	.	+	.	Parent=TCONS_00000772
Schisto_mansoni.Chr_1	Cufflinks	exon	60962836	60963081	.	+	.	Parent=TCONS_00000772
Schisto_mansoni.Chr_1	Cufflinks	exon	60963780	60964226	.	+	.	Parent=TCONS_00000772
Schisto_mansoni.Chr_1	Cufflinks	transcript	60963066	60964226	.	+	.	ID=TCONS_00000773;Parent=XLOC_000499
Schisto_mansoni.Chr_1	Cufflinks	exon	60963066	60963081	.	+	.	Parent=TCONS_00000773
Schisto_mansoni.Chr_1	Cufflinks	exon	60963778	60964226	.	+	.	Parent=TCONS_00000773
Schisto_mansoni.Chr_1	Cufflinks	gene	5962312	6004732	.	+	.	ID=XLOC_000039;Name=XLOC_000039
Schisto_mansoni.Chr_1	Cufflinks	transcript	5982821	6004732	.	+	.	ID=TCONS_00000062;Parent=XLOC_000039
Schisto_mansoni.Chr_1	Cufflinks	exon	5982821	5982879	.	+	.	Parent=TCONS_00000062
Schisto_mansoni.Chr_1	Cufflinks	exon	5999966	6000144	.	+	.	Parent=TCONS_00000062
Schisto_mansoni.Chr_1	Cufflinks	exon	6003342	6003441	.	+	.	Parent=TCONS_00000062
Schisto_mansoni.Chr_1	Cufflinks	exon	6004583	6004732	.	+	.	Parent=TCONS_00000062
Schisto_mansoni.Chr_1	Cufflinks	transcript	5962312	6004732	.	+	.	ID=TCONS_00000059;Parent=XLOC_000039
Schisto_mansoni.Chr_1	Cufflinks	exon	5962312	5962399	.	+	.	Parent=TCONS_00000059
Schisto_mansoni.Chr_1	Cufflinks	exon	5982745	5982879	.	+	.	Parent=TCONS_00000059
Schisto_mansoni.Chr_1	Cufflinks	exon	5999966	6000136	.	+	.	Parent=TCONS_00000059
Schisto_mansoni.Chr_1	Cufflinks	exon	6003342	6003440	.	+	.	Parent=TCONS_00000059
Schisto_mansoni.Chr_1	Cufflinks	exon	6004583	6004732	.	+	.	Parent=TCONS_00000059
Schisto_mansoni.Chr_1	Cufflinks	transcript	5971138	6004732	.	+	.	ID=TCONS_00000061;Parent=XLOC_000039
Schisto_mansoni.Chr_1	Cufflinks	exon	5971138	5971276	.	+	.	Parent=TCONS_00000061
Schisto_mansoni.Chr_1	Cufflinks	exon	5973667	5974169	.	+	.	Parent=TCONS_00000061
Schisto_mansoni.Chr_1	Cufflinks	exon	5980921	5981014	.	+	.	Parent=TCONS_00000061
Schisto_mansoni.Chr_1	Cufflinks	exon	5982745	5982879	.	+	.	Parent=TCONS_00000061
Schisto_mansoni.Chr_1	Cufflinks	exon	5999966	6000136	.	+	.	Parent=TCONS_00000061
Schisto_mansoni.Chr_1	Cufflinks	exon	6003342	6003440	.	+	.	Parent=TCONS_00000061
Schisto_mansoni.Chr_1	Cufflinks	exon	6004583	6004732	.	+	.	Parent=TCONS_00000061
Schisto_mansoni.Chr_1	Cufflinks	gene	5855338	5867368	.	-	.	ID=XLOC_000552;Name=XLOC_000552
Schisto_mansoni.Chr_1	Cufflinks	transcript	5855338	5867709	.	-	.	ID=TCONS_00000853;Parent=XLOC_000552
Schisto_mansoni.Chr_1	Cufflinks	exon	5855338	5855792	.	-	.	Parent=TCONS_00000853
Schisto_mansoni.Chr_1	Cufflinks	exon	5858246	5858428	.	-	.	Parent=TCONS_00000853
Schisto_mansoni.Chr_1	Cufflinks	exon	5861298	5861434	.	-	.	Parent=TCONS_00000853
Schisto_mansoni.Chr_1	Cufflinks	exon	5865678	5865762	.	-	.	Parent=TCONS_00000853
Schisto_mansoni.Chr_1	Cufflinks	exon	5867351	5867474	.	-	.	Parent=TCONS_00000853
Schisto_mansoni.Chr_1	Cufflinks	exon	5867516	5867709	.	-	.	Parent=TCONS_00000853
Schisto_mansoni.Chr_1	Cufflinks	transcript	5855338	5867368	.	-	.	ID=TCONS_00000852;Parent=XLOC_000552
Schisto_mansoni.Chr_1	Cufflinks	exon	5855338	5855792	.	-	.	Parent=TCONS_00000852
Schisto_mansoni.Chr_1	Cufflinks	exon	5858246	5858428	.	-	.	Parent=TCONS_00000852
Schisto_mansoni.Chr_1	Cufflinks	exon	5861302	5861434	.	-	.	Parent=TCONS_00000852
Schisto_mansoni.Chr_1	Cufflinks	exon	5865678	5865769	.	-	.	Parent=TCONS_00000852
Schisto_mansoni.Chr_1	Cufflinks	exon	5867358	5867368	.	-	.	Parent=TCONS_00000852
Schisto_mansoni.Chr_1	Cufflinks	transcript	5855338	5867709	.	-	.	ID=TCONS_00000854;Parent=XLOC_000552
Schisto_mansoni.Chr_1	Cufflinks	exon	5855338	5855792	.	-	.	Parent=TCONS_00000854
Schisto_mansoni.Chr_1	Cufflinks	exon	5858246	5858428	.	-	.	Parent=TCONS_00000854
Schisto_mansoni.Chr_1	Cufflinks	exon	5861302	5861434	.	-	.	Parent=TCONS_00000854
Schisto_mansoni.Chr_1	Cufflinks	exon	5865678	5865762	.	-	.	Parent=TCONS_00000854
Schisto_mansoni.Chr_1	Cufflinks	exon	5867351	5867474	.	-	.	Parent=TCONS_00000854
Schisto_mansoni.Chr_1	Cufflinks	exon	5867516	5867709	.	-	.	Parent=TCONS_00000854
Schisto_mansoni.Chr_1	Cufflinks	gene	42722269	42724924	.	+	.	ID=XLOC_000360;Name=XLOC_000360
Schisto_mansoni.Chr_1	Cufflinks	transcript	42722269	42724924	.	+	.	ID=TCONS_00000552;Parent=XLOC_000360
Schisto_mansoni.Chr_1	Cufflinks	exon	42722269	42722376	.	+	.	Parent=TCONS_00000552
Schisto_mansoni.Chr_1	Cufflinks	exon	42723352	42723567	.	+	.	Parent=TCONS_00000552
Schisto_mansoni.Chr_1	Cufflinks	exon	42724586	42724924	.	+	.	Parent=TCONS_00000552
Schisto_mansoni.Chr_1	Cufflinks	gene	6004876	6006707	.	-	.	ID=XLOC_000554;Name=XLOC_000554
Schisto_mansoni.Chr_1	Cufflinks	transcript	6004876	6006707	.	-	.	ID=TCONS_00000859;Parent=XLOC_000554
Schisto_mansoni.Chr_1	Cufflinks	exon	6004876	6005235	.	-	.	Parent=TCONS_00000859
Schisto_mansoni.Chr_1	Cufflinks	exon	6005503	6005625	.	-	.	Parent=TCONS_00000859
Schisto_mansoni.Chr_1	Cufflinks	exon	6006570	6006707	.	-	.	Parent=TCONS_00000859
Schisto_mansoni.Chr_1	Cufflinks	transcript	6004876	6006819	.	-	.	ID=TCONS_00000860;Parent=XLOC_000554
Schisto_mansoni.Chr_1	Cufflinks	exon	6004876	6005234	.	-	.	Parent=TCONS_00000860
Schisto_mansoni.Chr_1	Cufflinks	exon	6005503	6005625	.	-	.	Parent=TCONS_00000860
Schisto_mansoni.Chr_1	Cufflinks	exon	6006570	6006819	.	-	.	Parent=TCONS_00000860
Schisto_mansoni.Chr_1	Cufflinks	gene	6007067	6008591	.	-	.	ID=XLOC_000555;Name=XLOC_000555
Schisto_mansoni.Chr_1	Cufflinks	transcript	6007067	6008591	.	-	.	ID=TCONS_00000861;Parent=XLOC_000555
Schisto_mansoni.Chr_1	Cufflinks	exon	6007067	6007254	.	-	.	Parent=TCONS_00000861
Schisto_mansoni.Chr_1	Cufflinks	exon	6007677	6007892	.	-	.	Parent=TCONS_00000861
Schisto_mansoni.Chr_1	Cufflinks	exon	6008415	6008591	.	-	.	Parent=TCONS_00000861
Schisto_mansoni.Chr_1	Cufflinks	gene	6319120	6323457	.	-	.	ID=XLOC_000556;Name=XLOC_000556
Schisto_mansoni.Chr_1	Cufflinks	transcript	6319120	6323457	.	-	.	ID=TCONS_00000862;Parent=XLOC_000556
Schisto_mansoni.Chr_1	Cufflinks	exon	6319120	6319146	.	-	.	Parent=TCONS_00000862
Schisto_mansoni.Chr_1	Cufflinks	exon	6322459	6322859	.	-	.	Parent=TCONS_00000862
Schisto_mansoni.Chr_1	Cufflinks	exon	6323410	6323457	.	-	.	Parent=TCONS_00000862
Schisto_mansoni.Chr_1	Cufflinks	transcript	6319120	6325152	.	-	.	ID=TCONS_00000863;Parent=XLOC_000556
Schisto_mansoni.Chr_1	Cufflinks	exon	6319120	6319146	.	-	.	Parent=TCONS_00000863
Schisto_mansoni.Chr_1	Cufflinks	exon	6322459	6322860	.	-	.	Parent=TCONS_00000863
Schisto_mansoni.Chr_1	Cufflinks	exon	6323411	6323594	.	-	.	Parent=TCONS_00000863
Schisto_mansoni.Chr_1	Cufflinks	exon	6325122	6325152	.	-	.	Parent=TCONS_00000863
Schisto_mansoni.Chr_1	Cufflinks	gene	6920493	6936268	.	-	.	ID=XLOC_000557;Name=XLOC_000557
Schisto_mansoni.Chr_1	Cufflinks	transcript	6920493	6936268	.	-	.	ID=TCONS_00000864;Parent=XLOC_000557
Schisto_mansoni.Chr_1	Cufflinks	exon	6920493	6920672	.	-	.	Parent=TCONS_00000864
Schisto_mansoni.Chr_1	Cufflinks	exon	6927795	6928026	.	-	.	Parent=TCONS_00000864
Schisto_mansoni.Chr_1	Cufflinks	exon	6931774	6931943	.	-	.	Parent=TCONS_00000864
Schisto_mansoni.Chr_1	Cufflinks	exon	6933720	6933999	.	-	.	Parent=TCONS_00000864
Schisto_mansoni.Chr_1	Cufflinks	exon	6936052	6936268	.	-	.	Parent=TCONS_00000864
Schisto_mansoni.Chr_1	Cufflinks	gene	59963715	59978415	.	+	.	ID=XLOC_000491;Name=XLOC_000491
Schisto_mansoni.Chr_1	Cufflinks	transcript	59967847	59978415	.	+	.	ID=TCONS_00000760;Parent=XLOC_000491
Schisto_mansoni.Chr_1	Cufflinks	exon	59967847	59967917	.	+	.	Parent=TCONS_00000760
Schisto_mansoni.Chr_1	Cufflinks	exon	59968683	59968881	.	+	.	Parent=TCONS_00000760
Schisto_mansoni.Chr_1	Cufflinks	exon	59970341	59970505	.	+	.	Parent=TCONS_00000760
Schisto_mansoni.Chr_1	Cufflinks	exon	59972022	59972204	.	+	.	Parent=TCONS_00000760
Schisto_mansoni.Chr_1	Cufflinks	exon	59974279	59974507	.	+	.	Parent=TCONS_00000760
Schisto_mansoni.Chr_1	Cufflinks	exon	59975033	59975198	.	+	.	Parent=TCONS_00000760
Schisto_mansoni.Chr_1	Cufflinks	exon	59977372	59977555	.	+	.	Parent=TCONS_00000760
Schisto_mansoni.Chr_1	Cufflinks	exon	59978072	59978415	.	+	.	Parent=TCONS_00000760
Schisto_mansoni.Chr_1	Cufflinks	transcript	59963715	59978415	.	+	.	ID=TCONS_00000758;Parent=XLOC_000491
Schisto_mansoni.Chr_1	Cufflinks	exon	59963715	59963945	.	+	.	Parent=TCONS_00000758
Schisto_mansoni.Chr_1	Cufflinks	exon	59964641	59964741	.	+	.	Parent=TCONS_00000758
Schisto_mansoni.Chr_1	Cufflinks	exon	59964831	59965016	.	+	.	Parent=TCONS_00000758
Schisto_mansoni.Chr_1	Cufflinks	exon	59965103	59965227	.	+	.	Parent=TCONS_00000758
Schisto_mansoni.Chr_1	Cufflinks	exon	59966415	59966580	.	+	.	Parent=TCONS_00000758
Schisto_mansoni.Chr_1	Cufflinks	exon	59967771	59967917	.	+	.	Parent=TCONS_00000758
Schisto_mansoni.Chr_1	Cufflinks	exon	59968683	59968881	.	+	.	Parent=TCONS_00000758
Schisto_mansoni.Chr_1	Cufflinks	exon	59970341	59970505	.	+	.	Parent=TCONS_00000758
Schisto_mansoni.Chr_1	Cufflinks	exon	59972022	59972207	.	+	.	Parent=TCONS_00000758
Schisto_mansoni.Chr_1	Cufflinks	exon	59974279	59974507	.	+	.	Parent=TCONS_00000758
Schisto_mansoni.Chr_1	Cufflinks	exon	59975033	59975198	.	+	.	Parent=TCONS_00000758
Schisto_mansoni.Chr_1	Cufflinks	exon	59977372	59977555	.	+	.	Parent=TCONS_00000758
Schisto_mansoni.Chr_1	Cufflinks	exon	59978073	59978415	.	+	.	Parent=TCONS_00000758
Schisto_mansoni.Chr_1	Cufflinks	transcript	59963715	59978415	.	+	.	ID=TCONS_00000759;Parent=XLOC_000491
Schisto_mansoni.Chr_1	Cufflinks	exon	59963715	59963945	.	+	.	Parent=TCONS_00000759
Schisto_mansoni.Chr_1	Cufflinks	exon	59964641	59964741	.	+	.	Parent=TCONS_00000759
Schisto_mansoni.Chr_1	Cufflinks	exon	59964831	59965016	.	+	.	Parent=TCONS_00000759
Schisto_mansoni.Chr_1	Cufflinks	exon	59965103	59965227	.	+	.	Parent=TCONS_00000759
Schisto_mansoni.Chr_1	Cufflinks	exon	59966415	59966580	.	+	.	Parent=TCONS_00000759
Schisto_mansoni.Chr_1	Cufflinks	exon	59967771	59967917	.	+	.	Parent=TCONS_00000759
Schisto_mansoni.Chr_1	Cufflinks	exon	59968683	59968881	.	+	.	Parent=TCONS_00000759
Schisto_mansoni.Chr_1	Cufflinks	exon	59970341	59970505	.	+	.	Parent=TCONS_00000759
Schisto_mansoni.Chr_1	Cufflinks	exon	59972022	59972204	.	+	.	Parent=TCONS_00000759
Schisto_mansoni.Chr_1	Cufflinks	exon	59974279	59974507	.	+	.	Parent=TCONS_00000759
Schisto_mansoni.Chr_1	Cufflinks	exon	59975033	59975198	.	+	.	Parent=TCONS_00000759
Schisto_mansoni.Chr_1	Cufflinks	exon	59977372	59977555	.	+	.	Parent=TCONS_00000759
Schisto_mansoni.Chr_1	Cufflinks	exon	59978073	59978415	.	+	.	Parent=TCONS_00000759
Schisto_mansoni.Chr_1	Cufflinks	gene	59953825	59961149	.	+	.	ID=XLOC_000490;Name=XLOC_000490
Schisto_mansoni.Chr_1	Cufflinks	transcript	59953825	59961149	.	+	.	ID=TCONS_00000757;Parent=XLOC_000490
Schisto_mansoni.Chr_1	Cufflinks	exon	59953825	59953838	.	+	.	Parent=TCONS_00000757
Schisto_mansoni.Chr_1	Cufflinks	exon	59955000	59955116	.	+	.	Parent=TCONS_00000757
Schisto_mansoni.Chr_1	Cufflinks	exon	59957917	59958088	.	+	.	Parent=TCONS_00000757
Schisto_mansoni.Chr_1	Cufflinks	exon	59960927	59961149	.	+	.	Parent=TCONS_00000757
Schisto_mansoni.Chr_1	Cufflinks	gene	60201297	60201965	.	+	.	ID=XLOC_000493;Name=XLOC_000493
Schisto_mansoni.Chr_1	Cufflinks	transcript	60201297	60201965	.	+	.	ID=TCONS_00000762;Parent=XLOC_000493
Schisto_mansoni.Chr_1	Cufflinks	exon	60201297	60201845	.	+	.	Parent=TCONS_00000762
Schisto_mansoni.Chr_1	Cufflinks	exon	60201883	60201965	.	+	.	Parent=TCONS_00000762
Schisto_mansoni.Chr_1	Cufflinks	gene	60200974	60227642	.	+	.	ID=XLOC_000492;Name=XLOC_000492
Schisto_mansoni.Chr_1	Cufflinks	transcript	60200974	60227642	.	+	.	ID=TCONS_00000761;Parent=XLOC_000492
Schisto_mansoni.Chr_1	Cufflinks	exon	60200974	60201036	.	+	.	Parent=TCONS_00000761
Schisto_mansoni.Chr_1	Cufflinks	exon	60206895	60207056	.	+	.	Parent=TCONS_00000761
Schisto_mansoni.Chr_1	Cufflinks	exon	60208548	60208675	.	+	.	Parent=TCONS_00000761
Schisto_mansoni.Chr_1	Cufflinks	exon	60210756	60210879	.	+	.	Parent=TCONS_00000761
Schisto_mansoni.Chr_1	Cufflinks	exon	60227342	60227642	.	+	.	Parent=TCONS_00000761
Schisto_mansoni.Chr_1	Cufflinks	transcript	60202035	60227642	.	+	.	ID=TCONS_00000763;Parent=XLOC_000492
Schisto_mansoni.Chr_1	Cufflinks	exon	60202035	60202095	.	+	.	Parent=TCONS_00000763
Schisto_mansoni.Chr_1	Cufflinks	exon	60206895	60207056	.	+	.	Parent=TCONS_00000763
Schisto_mansoni.Chr_1	Cufflinks	exon	60208548	60208675	.	+	.	Parent=TCONS_00000763
Schisto_mansoni.Chr_1	Cufflinks	exon	60210756	60210879	.	+	.	Parent=TCONS_00000763
Schisto_mansoni.Chr_1	Cufflinks	exon	60227342	60227642	.	+	.	Parent=TCONS_00000763
Schisto_mansoni.Chr_1	Cufflinks	gene	60348645	60349111	.	+	.	ID=XLOC_000495;Name=XLOC_000495
Schisto_mansoni.Chr_1	Cufflinks	transcript	60348645	60349111	.	+	.	ID=TCONS_00000765;Parent=XLOC_000495
Schisto_mansoni.Chr_1	Cufflinks	exon	60348645	60348833	.	+	.	Parent=TCONS_00000765
Schisto_mansoni.Chr_1	Cufflinks	exon	60348870	60349111	.	+	.	Parent=TCONS_00000765
Schisto_mansoni.Chr_1	Cufflinks	gene	60231259	60234768	.	+	.	ID=XLOC_000494;Name=XLOC_000494
Schisto_mansoni.Chr_1	Cufflinks	transcript	60231259	60234768	.	+	.	ID=TCONS_00000764;Parent=XLOC_000494
Schisto_mansoni.Chr_1	Cufflinks	exon	60231259	60231684	.	+	.	Parent=TCONS_00000764
Schisto_mansoni.Chr_1	Cufflinks	exon	60233285	60234768	.	+	.	Parent=TCONS_00000764
Schisto_mansoni.Chr_1	Cufflinks	gene	60696848	60699947	.	+	.	ID=XLOC_000497;Name=XLOC_000497
Schisto_mansoni.Chr_1	Cufflinks	transcript	60696848	60699947	.	+	.	ID=TCONS_00000769;Parent=XLOC_000497
Schisto_mansoni.Chr_1	Cufflinks	exon	60696848	60697036	.	+	.	Parent=TCONS_00000769
Schisto_mansoni.Chr_1	Cufflinks	exon	60697949	60698023	.	+	.	Parent=TCONS_00000769
Schisto_mansoni.Chr_1	Cufflinks	exon	60699668	60699947	.	+	.	Parent=TCONS_00000769
Schisto_mansoni.Chr_1	Cufflinks	gene	60394671	60399696	.	+	.	ID=XLOC_000496;Name=XLOC_000496
Schisto_mansoni.Chr_1	Cufflinks	transcript	60395986	60399696	.	+	.	ID=TCONS_00000768;Parent=XLOC_000496
Schisto_mansoni.Chr_1	Cufflinks	exon	60395986	60396039	.	+	.	Parent=TCONS_00000768
Schisto_mansoni.Chr_1	Cufflinks	exon	60396077	60396194	.	+	.	Parent=TCONS_00000768
Schisto_mansoni.Chr_1	Cufflinks	exon	60396801	60396961	.	+	.	Parent=TCONS_00000768
Schisto_mansoni.Chr_1	Cufflinks	exon	60399315	60399696	.	+	.	Parent=TCONS_00000768
Schisto_mansoni.Chr_1	Cufflinks	transcript	60395603	60399696	.	+	.	ID=TCONS_00000767;Parent=XLOC_000496
Schisto_mansoni.Chr_1	Cufflinks	exon	60395603	60396039	.	+	.	Parent=TCONS_00000767
Schisto_mansoni.Chr_1	Cufflinks	exon	60396078	60396193	.	+	.	Parent=TCONS_00000767
Schisto_mansoni.Chr_1	Cufflinks	exon	60396801	60396965	.	+	.	Parent=TCONS_00000767
Schisto_mansoni.Chr_1	Cufflinks	exon	60399315	60399696	.	+	.	Parent=TCONS_00000767
Schisto_mansoni.Chr_1	Cufflinks	transcript	60394671	60399696	.	+	.	ID=TCONS_00000766;Parent=XLOC_000496
Schisto_mansoni.Chr_1	Cufflinks	exon	60394671	60395054	.	+	.	Parent=TCONS_00000766
Schisto_mansoni.Chr_1	Cufflinks	exon	60395596	60396039	.	+	.	Parent=TCONS_00000766
Schisto_mansoni.Chr_1	Cufflinks	exon	60396078	60396193	.	+	.	Parent=TCONS_00000766
Schisto_mansoni.Chr_1	Cufflinks	exon	60396801	60396961	.	+	.	Parent=TCONS_00000766
Schisto_mansoni.Chr_1	Cufflinks	exon	60399315	60399696	.	+	.	Parent=TCONS_00000766
Schisto_mansoni.Chr_1	Cufflinks	gene	7424729	7443245	.	+	.	ID=XLOC_000051;Name=XLOC_000051
Schisto_mansoni.Chr_1	Cufflinks	transcript	7424729	7443245	.	+	.	ID=TCONS_00000083;Parent=XLOC_000051
Schisto_mansoni.Chr_1	Cufflinks	exon	7424729	7424834	.	+	.	Parent=TCONS_00000083
Schisto_mansoni.Chr_1	Cufflinks	exon	7443071	7443245	.	+	.	Parent=TCONS_00000083
Schisto_mansoni.Chr_1	Cufflinks	gene	7236609	7247796	.	+	.	ID=XLOC_000050;Name=XLOC_000050
Schisto_mansoni.Chr_1	Cufflinks	transcript	7236609	7247796	.	+	.	ID=TCONS_00000082;Parent=XLOC_000050
Schisto_mansoni.Chr_1	Cufflinks	exon	7236609	7236651	.	+	.	Parent=TCONS_00000082
Schisto_mansoni.Chr_1	Cufflinks	exon	7238111	7238349	.	+	.	Parent=TCONS_00000082
Schisto_mansoni.Chr_1	Cufflinks	exon	7247783	7247796	.	+	.	Parent=TCONS_00000082
Schisto_mansoni.Chr_1	Cufflinks	gene	27789626	27790119	.	.	.	ID=XLOC_001132;Name=XLOC_001132
Schisto_mansoni.Chr_1	Cufflinks	transcript	27789626	27790119	.	.	.	ID=TCONS_00001796;Parent=XLOC_001132
Schisto_mansoni.Chr_1	Cufflinks	exon	27789626	27790119	.	.	.	Parent=TCONS_00001796
Schisto_mansoni.Chr_1	Cufflinks	gene	5939371	5946338	.	+	.	ID=XLOC_000038;Name=XLOC_000038
Schisto_mansoni.Chr_1	Cufflinks	transcript	5939371	5946338	.	+	.	ID=TCONS_00000058;Parent=XLOC_000038
Schisto_mansoni.Chr_1	Cufflinks	exon	5939371	5939408	.	+	.	Parent=TCONS_00000058
Schisto_mansoni.Chr_1	Cufflinks	exon	5941999	5942067	.	+	.	Parent=TCONS_00000058
Schisto_mansoni.Chr_1	Cufflinks	exon	5943265	5943340	.	+	.	Parent=TCONS_00000058
Schisto_mansoni.Chr_1	Cufflinks	exon	5944637	5944812	.	+	.	Parent=TCONS_00000058
Schisto_mansoni.Chr_1	Cufflinks	exon	5946161	5946338	.	+	.	Parent=TCONS_00000058
Schisto_mansoni.Chr_1	Cufflinks	gene	24777479	24778034	.	-	.	ID=XLOC_000699;Name=XLOC_000699
Schisto_mansoni.Chr_1	Cufflinks	transcript	24777479	24778080	.	-	.	ID=TCONS_00001132;Parent=XLOC_000699
Schisto_mansoni.Chr_1	Cufflinks	exon	24777479	24777553	.	-	.	Parent=TCONS_00001132
Schisto_mansoni.Chr_1	Cufflinks	exon	24777598	24777730	.	-	.	Parent=TCONS_00001132
Schisto_mansoni.Chr_1	Cufflinks	exon	24777767	24778080	.	-	.	Parent=TCONS_00001132
Schisto_mansoni.Chr_1	Cufflinks	transcript	24777479	24778034	.	-	.	ID=TCONS_00001131;Parent=XLOC_000699
Schisto_mansoni.Chr_1	Cufflinks	exon	24777479	24777553	.	-	.	Parent=TCONS_00001131
Schisto_mansoni.Chr_1	Cufflinks	exon	24777598	24777731	.	-	.	Parent=TCONS_00001131
Schisto_mansoni.Chr_1	Cufflinks	exon	24777767	24778034	.	-	.	Parent=TCONS_00001131
Schisto_mansoni.Chr_1	Cufflinks	gene	24767387	24771817	.	-	.	ID=XLOC_000698;Name=XLOC_000698
Schisto_mansoni.Chr_1	Cufflinks	transcript	24767387	24771817	.	-	.	ID=TCONS_00001128;Parent=XLOC_000698
Schisto_mansoni.Chr_1	Cufflinks	exon	24767387	24767410	.	-	.	Parent=TCONS_00001128
Schisto_mansoni.Chr_1	Cufflinks	exon	24767658	24768241	.	-	.	Parent=TCONS_00001128
Schisto_mansoni.Chr_1	Cufflinks	exon	24770303	24770401	.	-	.	Parent=TCONS_00001128
Schisto_mansoni.Chr_1	Cufflinks	exon	24771748	24771817	.	-	.	Parent=TCONS_00001128
Schisto_mansoni.Chr_1	Cufflinks	transcript	24767387	24788531	.	-	.	ID=TCONS_00001129;Parent=XLOC_000698
Schisto_mansoni.Chr_1	Cufflinks	exon	24767387	24767409	.	-	.	Parent=TCONS_00001129
Schisto_mansoni.Chr_1	Cufflinks	exon	24767657	24768241	.	-	.	Parent=TCONS_00001129
Schisto_mansoni.Chr_1	Cufflinks	exon	24770303	24770401	.	-	.	Parent=TCONS_00001129
Schisto_mansoni.Chr_1	Cufflinks	exon	24788462	24788531	.	-	.	Parent=TCONS_00001129
Schisto_mansoni.Chr_1	Cufflinks	transcript	24767581	24788533	.	-	.	ID=TCONS_00001130;Parent=XLOC_000698
Schisto_mansoni.Chr_1	Cufflinks	exon	24767581	24768241	.	-	.	Parent=TCONS_00001130
Schisto_mansoni.Chr_1	Cufflinks	exon	24787017	24787115	.	-	.	Parent=TCONS_00001130
Schisto_mansoni.Chr_1	Cufflinks	exon	24788462	24788533	.	-	.	Parent=TCONS_00001130
Schisto_mansoni.Chr_1	Cufflinks	gene	24705080	24711842	.	-	.	ID=XLOC_000697;Name=XLOC_000697
Schisto_mansoni.Chr_1	Cufflinks	transcript	24705080	24711842	.	-	.	ID=TCONS_00001127;Parent=XLOC_000697
Schisto_mansoni.Chr_1	Cufflinks	exon	24705080	24705442	.	-	.	Parent=TCONS_00001127
Schisto_mansoni.Chr_1	Cufflinks	exon	24709658	24710373	.	-	.	Parent=TCONS_00001127
Schisto_mansoni.Chr_1	Cufflinks	exon	24711479	24711630	.	-	.	Parent=TCONS_00001127
Schisto_mansoni.Chr_1	Cufflinks	exon	24711768	24711842	.	-	.	Parent=TCONS_00001127
Schisto_mansoni.Chr_1	Cufflinks	gene	24692409	24694446	.	-	.	ID=XLOC_000696;Name=XLOC_000696
Schisto_mansoni.Chr_1	Cufflinks	transcript	24692409	24694446	.	-	.	ID=TCONS_00001126;Parent=XLOC_000696
Schisto_mansoni.Chr_1	Cufflinks	exon	24692409	24693101	.	-	.	Parent=TCONS_00001126
Schisto_mansoni.Chr_1	Cufflinks	exon	24694309	24694446	.	-	.	Parent=TCONS_00001126
Schisto_mansoni.Chr_1	Cufflinks	gene	24675386	24675877	.	-	.	ID=XLOC_000695;Name=XLOC_000695
Schisto_mansoni.Chr_1	Cufflinks	transcript	24675386	24675877	.	-	.	ID=TCONS_00001123;Parent=XLOC_000695
Schisto_mansoni.Chr_1	Cufflinks	exon	24675386	24675599	.	-	.	Parent=TCONS_00001123
Schisto_mansoni.Chr_1	Cufflinks	exon	24675636	24675720	.	-	.	Parent=TCONS_00001123
Schisto_mansoni.Chr_1	Cufflinks	exon	24675765	24675877	.	-	.	Parent=TCONS_00001123
Schisto_mansoni.Chr_1	Cufflinks	transcript	24675386	24675896	.	-	.	ID=TCONS_00001124;Parent=XLOC_000695
Schisto_mansoni.Chr_1	Cufflinks	exon	24675386	24675592	.	-	.	Parent=TCONS_00001124
Schisto_mansoni.Chr_1	Cufflinks	exon	24675636	24675718	.	-	.	Parent=TCONS_00001124
Schisto_mansoni.Chr_1	Cufflinks	exon	24675765	24675896	.	-	.	Parent=TCONS_00001124
Schisto_mansoni.Chr_1	Cufflinks	transcript	24675386	24675915	.	-	.	ID=TCONS_00001125;Parent=XLOC_000695
Schisto_mansoni.Chr_1	Cufflinks	exon	24675386	24675599	.	-	.	Parent=TCONS_00001125
Schisto_mansoni.Chr_1	Cufflinks	exon	24675636	24675718	.	-	.	Parent=TCONS_00001125
Schisto_mansoni.Chr_1	Cufflinks	exon	24675765	24675846	.	-	.	Parent=TCONS_00001125
Schisto_mansoni.Chr_1	Cufflinks	exon	24675883	24675915	.	-	.	Parent=TCONS_00001125
Schisto_mansoni.Chr_1	Cufflinks	gene	24664766	24669907	.	-	.	ID=XLOC_000694;Name=XLOC_000694
Schisto_mansoni.Chr_1	Cufflinks	transcript	24664766	24669907	.	-	.	ID=TCONS_00001122;Parent=XLOC_000694
Schisto_mansoni.Chr_1	Cufflinks	exon	24664766	24665429	.	-	.	Parent=TCONS_00001122
Schisto_mansoni.Chr_1	Cufflinks	exon	24669881	24669907	.	-	.	Parent=TCONS_00001122
Schisto_mansoni.Chr_1	Cufflinks	gene	24583873	24590285	.	-	.	ID=XLOC_000693;Name=XLOC_000693
Schisto_mansoni.Chr_1	Cufflinks	transcript	24583873	24590285	.	-	.	ID=TCONS_00001121;Parent=XLOC_000693
Schisto_mansoni.Chr_1	Cufflinks	exon	24583873	24584056	.	-	.	Parent=TCONS_00001121
Schisto_mansoni.Chr_1	Cufflinks	exon	24590173	24590285	.	-	.	Parent=TCONS_00001121
Schisto_mansoni.Chr_1	Cufflinks	gene	24539688	24542558	.	-	.	ID=XLOC_000692;Name=XLOC_000692
Schisto_mansoni.Chr_1	Cufflinks	transcript	24539688	24542558	.	-	.	ID=TCONS_00001120;Parent=XLOC_000692
Schisto_mansoni.Chr_1	Cufflinks	exon	24539688	24540466	.	-	.	Parent=TCONS_00001120
Schisto_mansoni.Chr_1	Cufflinks	exon	24541293	24541514	.	-	.	Parent=TCONS_00001120
Schisto_mansoni.Chr_1	Cufflinks	exon	24542340	24542558	.	-	.	Parent=TCONS_00001120
Schisto_mansoni.Chr_1	Cufflinks	gene	24512401	24518120	.	-	.	ID=XLOC_000691;Name=XLOC_000691
Schisto_mansoni.Chr_1	Cufflinks	transcript	24512401	24520002	.	-	.	ID=TCONS_00001119;Parent=XLOC_000691
Schisto_mansoni.Chr_1	Cufflinks	exon	24512401	24513421	.	-	.	Parent=TCONS_00001119
Schisto_mansoni.Chr_1	Cufflinks	exon	24514408	24514857	.	-	.	Parent=TCONS_00001119
Schisto_mansoni.Chr_1	Cufflinks	exon	24515053	24515222	.	-	.	Parent=TCONS_00001119
Schisto_mansoni.Chr_1	Cufflinks	exon	24516047	24516323	.	-	.	Parent=TCONS_00001119
Schisto_mansoni.Chr_1	Cufflinks	exon	24517489	24517859	.	-	.	Parent=TCONS_00001119
Schisto_mansoni.Chr_1	Cufflinks	exon	24519116	24519422	.	-	.	Parent=TCONS_00001119
Schisto_mansoni.Chr_1	Cufflinks	exon	24519845	24520002	.	-	.	Parent=TCONS_00001119
Schisto_mansoni.Chr_1	Cufflinks	transcript	24512401	24518120	.	-	.	ID=TCONS_00001118;Parent=XLOC_000691
Schisto_mansoni.Chr_1	Cufflinks	exon	24512401	24513421	.	-	.	Parent=TCONS_00001118
Schisto_mansoni.Chr_1	Cufflinks	exon	24514408	24514857	.	-	.	Parent=TCONS_00001118
Schisto_mansoni.Chr_1	Cufflinks	exon	24515053	24515222	.	-	.	Parent=TCONS_00001118
Schisto_mansoni.Chr_1	Cufflinks	exon	24516047	24516323	.	-	.	Parent=TCONS_00001118
Schisto_mansoni.Chr_1	Cufflinks	exon	24517489	24517859	.	-	.	Parent=TCONS_00001118
Schisto_mansoni.Chr_1	Cufflinks	exon	24517986	24518120	.	-	.	Parent=TCONS_00001118
Schisto_mansoni.Chr_1	Cufflinks	gene	24402266	24402691	.	-	.	ID=XLOC_000690;Name=XLOC_000690
Schisto_mansoni.Chr_1	Cufflinks	transcript	24402266	24402691	.	-	.	ID=TCONS_00001117;Parent=XLOC_000690
Schisto_mansoni.Chr_1	Cufflinks	exon	24402266	24402289	.	-	.	Parent=TCONS_00001117
Schisto_mansoni.Chr_1	Cufflinks	exon	24402325	24402519	.	-	.	Parent=TCONS_00001117
Schisto_mansoni.Chr_1	Cufflinks	exon	24402552	24402691	.	-	.	Parent=TCONS_00001117
Schisto_mansoni.Chr_1	Cufflinks	gene	50956979	50964356	.	-	.	ID=XLOC_000910;Name=XLOC_000910
Schisto_mansoni.Chr_1	Cufflinks	transcript	50956979	50964356	.	-	.	ID=TCONS_00001510;Parent=XLOC_000910
Schisto_mansoni.Chr_1	Cufflinks	exon	50956979	50957862	.	-	.	Parent=TCONS_00001510
Schisto_mansoni.Chr_1	Cufflinks	exon	50959789	50959938	.	-	.	Parent=TCONS_00001510
Schisto_mansoni.Chr_1	Cufflinks	exon	50964326	50964356	.	-	.	Parent=TCONS_00001510
Schisto_mansoni.Chr_1	Cufflinks	gene	51021939	51024978	.	-	.	ID=XLOC_000911;Name=XLOC_000911
Schisto_mansoni.Chr_1	Cufflinks	transcript	51021939	51024978	.	-	.	ID=TCONS_00001511;Parent=XLOC_000911
Schisto_mansoni.Chr_1	Cufflinks	exon	51021939	51022525	.	-	.	Parent=TCONS_00001511
Schisto_mansoni.Chr_1	Cufflinks	exon	51024965	51024978	.	-	.	Parent=TCONS_00001511
Schisto_mansoni.Chr_1	Cufflinks	gene	11827292	11829966	.	+	.	ID=XLOC_000088;Name=XLOC_000088
Schisto_mansoni.Chr_1	Cufflinks	transcript	11827292	11829966	.	+	.	ID=TCONS_00000131;Parent=XLOC_000088
Schisto_mansoni.Chr_1	Cufflinks	exon	11827292	11827527	.	+	.	Parent=TCONS_00000131
Schisto_mansoni.Chr_1	Cufflinks	exon	11827561	11827664	.	+	.	Parent=TCONS_00000131
Schisto_mansoni.Chr_1	Cufflinks	exon	11828460	11829021	.	+	.	Parent=TCONS_00000131
Schisto_mansoni.Chr_1	Cufflinks	exon	11829608	11829966	.	+	.	Parent=TCONS_00000131
Schisto_mansoni.Chr_1	Cufflinks	gene	11954614	11960152	.	+	.	ID=XLOC_000089;Name=XLOC_000089
Schisto_mansoni.Chr_1	Cufflinks	transcript	11954614	11960152	.	+	.	ID=TCONS_00000132;Parent=XLOC_000089
Schisto_mansoni.Chr_1	Cufflinks	exon	11954614	11954656	.	+	.	Parent=TCONS_00000132
Schisto_mansoni.Chr_1	Cufflinks	exon	11955277	11955353	.	+	.	Parent=TCONS_00000132
Schisto_mansoni.Chr_1	Cufflinks	exon	11955387	11955521	.	+	.	Parent=TCONS_00000132
Schisto_mansoni.Chr_1	Cufflinks	exon	11955554	11955713	.	+	.	Parent=TCONS_00000132
Schisto_mansoni.Chr_1	Cufflinks	exon	11958306	11958452	.	+	.	Parent=TCONS_00000132
Schisto_mansoni.Chr_1	Cufflinks	exon	11960136	11960152	.	+	.	Parent=TCONS_00000132
Schisto_mansoni.Chr_1	Cufflinks	gene	51912968	51931202	.	-	.	ID=XLOC_000914;Name=XLOC_000914
Schisto_mansoni.Chr_1	Cufflinks	transcript	51912968	51931202	.	-	.	ID=TCONS_00001515;Parent=XLOC_000914
Schisto_mansoni.Chr_1	Cufflinks	exon	51912968	51913722	.	-	.	Parent=TCONS_00001515
Schisto_mansoni.Chr_1	Cufflinks	exon	51915491	51915630	.	-	.	Parent=TCONS_00001515
Schisto_mansoni.Chr_1	Cufflinks	exon	51918956	51919158	.	-	.	Parent=TCONS_00001515
Schisto_mansoni.Chr_1	Cufflinks	exon	51921386	51921515	.	-	.	Parent=TCONS_00001515
Schisto_mansoni.Chr_1	Cufflinks	exon	51924064	51924210	.	-	.	Parent=TCONS_00001515
Schisto_mansoni.Chr_1	Cufflinks	exon	51927806	51927967	.	-	.	Parent=TCONS_00001515
Schisto_mansoni.Chr_1	Cufflinks	exon	51931103	51931202	.	-	.	Parent=TCONS_00001515
Schisto_mansoni.Chr_1	Cufflinks	transcript	51912968	51931291	.	-	.	ID=TCONS_00001517;Parent=XLOC_000914
Schisto_mansoni.Chr_1	Cufflinks	exon	51912968	51913722	.	-	.	Parent=TCONS_00001517
Schisto_mansoni.Chr_1	Cufflinks	exon	51915491	51915630	.	-	.	Parent=TCONS_00001517
Schisto_mansoni.Chr_1	Cufflinks	exon	51918956	51919158	.	-	.	Parent=TCONS_00001517
Schisto_mansoni.Chr_1	Cufflinks	exon	51921386	51921513	.	-	.	Parent=TCONS_00001517
Schisto_mansoni.Chr_1	Cufflinks	exon	51924064	51924210	.	-	.	Parent=TCONS_00001517
Schisto_mansoni.Chr_1	Cufflinks	exon	51927806	51927967	.	-	.	Parent=TCONS_00001517
Schisto_mansoni.Chr_1	Cufflinks	exon	51931103	51931291	.	-	.	Parent=TCONS_00001517
Schisto_mansoni.Chr_1	Cufflinks	transcript	51912968	51931291	.	-	.	ID=TCONS_00001516;Parent=XLOC_000914
Schisto_mansoni.Chr_1	Cufflinks	exon	51912968	51913722	.	-	.	Parent=TCONS_00001516
Schisto_mansoni.Chr_1	Cufflinks	exon	51915491	51915630	.	-	.	Parent=TCONS_00001516
Schisto_mansoni.Chr_1	Cufflinks	exon	51918956	51919159	.	-	.	Parent=TCONS_00001516
Schisto_mansoni.Chr_1	Cufflinks	exon	51921387	51921513	.	-	.	Parent=TCONS_00001516
Schisto_mansoni.Chr_1	Cufflinks	exon	51924064	51924210	.	-	.	Parent=TCONS_00001516
Schisto_mansoni.Chr_1	Cufflinks	exon	51927806	51927967	.	-	.	Parent=TCONS_00001516
Schisto_mansoni.Chr_1	Cufflinks	exon	51931103	51931291	.	-	.	Parent=TCONS_00001516
Schisto_mansoni.Chr_1	Cufflinks	gene	51953101	51967961	.	-	.	ID=XLOC_000915;Name=XLOC_000915
Schisto_mansoni.Chr_1	Cufflinks	transcript	51953101	51967961	.	-	.	ID=TCONS_00001518;Parent=XLOC_000915
Schisto_mansoni.Chr_1	Cufflinks	exon	51953101	51953142	.	-	.	Parent=TCONS_00001518
Schisto_mansoni.Chr_1	Cufflinks	exon	51957938	51958243	.	-	.	Parent=TCONS_00001518
Schisto_mansoni.Chr_1	Cufflinks	exon	51959182	51959411	.	-	.	Parent=TCONS_00001518
Schisto_mansoni.Chr_1	Cufflinks	exon	51964234	51964438	.	-	.	Parent=TCONS_00001518
Schisto_mansoni.Chr_1	Cufflinks	exon	51966834	51967126	.	-	.	Parent=TCONS_00001518
Schisto_mansoni.Chr_1	Cufflinks	exon	51967760	51967961	.	-	.	Parent=TCONS_00001518
Schisto_mansoni.Chr_1	Cufflinks	gene	52012691	52015419	.	-	.	ID=XLOC_000916;Name=XLOC_000916
Schisto_mansoni.Chr_1	Cufflinks	transcript	52012691	52015419	.	-	.	ID=TCONS_00001519;Parent=XLOC_000916
Schisto_mansoni.Chr_1	Cufflinks	exon	52012691	52013029	.	-	.	Parent=TCONS_00001519
Schisto_mansoni.Chr_1	Cufflinks	exon	52014047	52014203	.	-	.	Parent=TCONS_00001519
Schisto_mansoni.Chr_1	Cufflinks	exon	52015046	52015419	.	-	.	Parent=TCONS_00001519
Schisto_mansoni.Chr_1	Cufflinks	transcript	52012691	52031850	.	-	.	ID=TCONS_00001520;Parent=XLOC_000916
Schisto_mansoni.Chr_1	Cufflinks	exon	52012691	52013029	.	-	.	Parent=TCONS_00001520
Schisto_mansoni.Chr_1	Cufflinks	exon	52014047	52014201	.	-	.	Parent=TCONS_00001520
Schisto_mansoni.Chr_1	Cufflinks	exon	52015044	52015443	.	-	.	Parent=TCONS_00001520
Schisto_mansoni.Chr_1	Cufflinks	exon	52016221	52016353	.	-	.	Parent=TCONS_00001520
Schisto_mansoni.Chr_1	Cufflinks	exon	52017547	52017717	.	-	.	Parent=TCONS_00001520
Schisto_mansoni.Chr_1	Cufflinks	exon	52022646	52022835	.	-	.	Parent=TCONS_00001520
Schisto_mansoni.Chr_1	Cufflinks	exon	52025444	52025621	.	-	.	Parent=TCONS_00001520
Schisto_mansoni.Chr_1	Cufflinks	exon	52031704	52031850	.	-	.	Parent=TCONS_00001520
Schisto_mansoni.Chr_1	Cufflinks	transcript	52012691	52031905	.	-	.	ID=TCONS_00001521;Parent=XLOC_000916
Schisto_mansoni.Chr_1	Cufflinks	exon	52012691	52013029	.	-	.	Parent=TCONS_00001521
Schisto_mansoni.Chr_1	Cufflinks	exon	52014047	52014201	.	-	.	Parent=TCONS_00001521
Schisto_mansoni.Chr_1	Cufflinks	exon	52015046	52015443	.	-	.	Parent=TCONS_00001521
Schisto_mansoni.Chr_1	Cufflinks	exon	52016221	52016353	.	-	.	Parent=TCONS_00001521
Schisto_mansoni.Chr_1	Cufflinks	exon	52017547	52017717	.	-	.	Parent=TCONS_00001521
Schisto_mansoni.Chr_1	Cufflinks	exon	52022646	52022834	.	-	.	Parent=TCONS_00001521
Schisto_mansoni.Chr_1	Cufflinks	exon	52025444	52025621	.	-	.	Parent=TCONS_00001521
Schisto_mansoni.Chr_1	Cufflinks	exon	52031704	52031905	.	-	.	Parent=TCONS_00001521
Schisto_mansoni.Chr_1	Cufflinks	gene	52039386	52055781	.	-	.	ID=XLOC_000917;Name=XLOC_000917
Schisto_mansoni.Chr_1	Cufflinks	transcript	52039386	52055813	.	-	.	ID=TCONS_00001524;Parent=XLOC_000917
Schisto_mansoni.Chr_1	Cufflinks	exon	52039386	52039604	.	-	.	Parent=TCONS_00001524
Schisto_mansoni.Chr_1	Cufflinks	exon	52041829	52042012	.	-	.	Parent=TCONS_00001524
Schisto_mansoni.Chr_1	Cufflinks	exon	52043680	52043752	.	-	.	Parent=TCONS_00001524
Schisto_mansoni.Chr_1	Cufflinks	exon	52045225	52045545	.	-	.	Parent=TCONS_00001524
Schisto_mansoni.Chr_1	Cufflinks	exon	52047202	52047298	.	-	.	Parent=TCONS_00001524
Schisto_mansoni.Chr_1	Cufflinks	exon	52048720	52048834	.	-	.	Parent=TCONS_00001524
Schisto_mansoni.Chr_1	Cufflinks	exon	52053610	52053857	.	-	.	Parent=TCONS_00001524
Schisto_mansoni.Chr_1	Cufflinks	exon	52053894	52054084	.	-	.	Parent=TCONS_00001524
Schisto_mansoni.Chr_1	Cufflinks	exon	52055769	52055813	.	-	.	Parent=TCONS_00001524
Schisto_mansoni.Chr_1	Cufflinks	transcript	52039386	52055813	.	-	.	ID=TCONS_00001525;Parent=XLOC_000917
Schisto_mansoni.Chr_1	Cufflinks	exon	52039386	52039604	.	-	.	Parent=TCONS_00001525
Schisto_mansoni.Chr_1	Cufflinks	exon	52041829	52042011	.	-	.	Parent=TCONS_00001525
Schisto_mansoni.Chr_1	Cufflinks	exon	52043680	52043752	.	-	.	Parent=TCONS_00001525
Schisto_mansoni.Chr_1	Cufflinks	exon	52045225	52045532	.	-	.	Parent=TCONS_00001525
Schisto_mansoni.Chr_1	Cufflinks	exon	52047189	52047298	.	-	.	Parent=TCONS_00001525
Schisto_mansoni.Chr_1	Cufflinks	exon	52048720	52048834	.	-	.	Parent=TCONS_00001525
Schisto_mansoni.Chr_1	Cufflinks	exon	52053610	52053695	.	-	.	Parent=TCONS_00001525
Schisto_mansoni.Chr_1	Cufflinks	exon	52053731	52053857	.	-	.	Parent=TCONS_00001525
Schisto_mansoni.Chr_1	Cufflinks	exon	52053894	52054084	.	-	.	Parent=TCONS_00001525
Schisto_mansoni.Chr_1	Cufflinks	exon	52055769	52055813	.	-	.	Parent=TCONS_00001525
Schisto_mansoni.Chr_1	Cufflinks	transcript	52039386	52055781	.	-	.	ID=TCONS_00001522;Parent=XLOC_000917
Schisto_mansoni.Chr_1	Cufflinks	exon	52039386	52039604	.	-	.	Parent=TCONS_00001522
Schisto_mansoni.Chr_1	Cufflinks	exon	52041829	52042011	.	-	.	Parent=TCONS_00001522
Schisto_mansoni.Chr_1	Cufflinks	exon	52043680	52043752	.	-	.	Parent=TCONS_00001522
Schisto_mansoni.Chr_1	Cufflinks	exon	52045225	52045532	.	-	.	Parent=TCONS_00001522
Schisto_mansoni.Chr_1	Cufflinks	exon	52047189	52047298	.	-	.	Parent=TCONS_00001522
Schisto_mansoni.Chr_1	Cufflinks	exon	52048720	52048834	.	-	.	Parent=TCONS_00001522
Schisto_mansoni.Chr_1	Cufflinks	exon	52053610	52053697	.	-	.	Parent=TCONS_00001522
Schisto_mansoni.Chr_1	Cufflinks	exon	52053731	52053857	.	-	.	Parent=TCONS_00001522
Schisto_mansoni.Chr_1	Cufflinks	exon	52053894	52054084	.	-	.	Parent=TCONS_00001522
Schisto_mansoni.Chr_1	Cufflinks	exon	52055769	52055781	.	-	.	Parent=TCONS_00001522
Schisto_mansoni.Chr_1	Cufflinks	transcript	52039386	52055781	.	-	.	ID=TCONS_00001523;Parent=XLOC_000917
Schisto_mansoni.Chr_1	Cufflinks	exon	52039386	52039604	.	-	.	Parent=TCONS_00001523
Schisto_mansoni.Chr_1	Cufflinks	exon	52041829	52042011	.	-	.	Parent=TCONS_00001523
Schisto_mansoni.Chr_1	Cufflinks	exon	52043680	52043753	.	-	.	Parent=TCONS_00001523
Schisto_mansoni.Chr_1	Cufflinks	exon	52045225	52045532	.	-	.	Parent=TCONS_00001523
Schisto_mansoni.Chr_1	Cufflinks	exon	52047189	52047298	.	-	.	Parent=TCONS_00001523
Schisto_mansoni.Chr_1	Cufflinks	exon	52048720	52048834	.	-	.	Parent=TCONS_00001523
Schisto_mansoni.Chr_1	Cufflinks	exon	52053610	52053697	.	-	.	Parent=TCONS_00001523
Schisto_mansoni.Chr_1	Cufflinks	exon	52053731	52053857	.	-	.	Parent=TCONS_00001523
Schisto_mansoni.Chr_1	Cufflinks	exon	52053894	52054084	.	-	.	Parent=TCONS_00001523
Schisto_mansoni.Chr_1	Cufflinks	exon	52055769	52055781	.	-	.	Parent=TCONS_00001523
Schisto_mansoni.Chr_1	Cufflinks	gene	10721210	10725495	.	+	.	ID=XLOC_000082;Name=XLOC_000082
Schisto_mansoni.Chr_1	Cufflinks	transcript	10721210	10725495	.	+	.	ID=TCONS_00000123;Parent=XLOC_000082
Schisto_mansoni.Chr_1	Cufflinks	exon	10721210	10721235	.	+	.	Parent=TCONS_00000123
Schisto_mansoni.Chr_1	Cufflinks	exon	10722531	10722739	.	+	.	Parent=TCONS_00000123
Schisto_mansoni.Chr_1	Cufflinks	exon	10723604	10723820	.	+	.	Parent=TCONS_00000123
Schisto_mansoni.Chr_1	Cufflinks	exon	10724973	10725043	.	+	.	Parent=TCONS_00000123
Schisto_mansoni.Chr_1	Cufflinks	exon	10725224	10725495	.	+	.	Parent=TCONS_00000123
Schisto_mansoni.Chr_1	Cufflinks	gene	10821374	10824076	.	+	.	ID=XLOC_000083;Name=XLOC_000083
Schisto_mansoni.Chr_1	Cufflinks	transcript	10821681	10824076	.	+	.	ID=TCONS_00000125;Parent=XLOC_000083
Schisto_mansoni.Chr_1	Cufflinks	exon	10821681	10821722	.	+	.	Parent=TCONS_00000125
Schisto_mansoni.Chr_1	Cufflinks	exon	10821756	10821831	.	+	.	Parent=TCONS_00000125
Schisto_mansoni.Chr_1	Cufflinks	exon	10821864	10821988	.	+	.	Parent=TCONS_00000125
Schisto_mansoni.Chr_1	Cufflinks	exon	10823707	10824076	.	+	.	Parent=TCONS_00000125
Schisto_mansoni.Chr_1	Cufflinks	transcript	10821374	10824076	.	+	.	ID=TCONS_00000124;Parent=XLOC_000083
Schisto_mansoni.Chr_1	Cufflinks	exon	10821374	10821560	.	+	.	Parent=TCONS_00000124
Schisto_mansoni.Chr_1	Cufflinks	exon	10821609	10821722	.	+	.	Parent=TCONS_00000124
Schisto_mansoni.Chr_1	Cufflinks	exon	10821759	10821829	.	+	.	Parent=TCONS_00000124
Schisto_mansoni.Chr_1	Cufflinks	exon	10821862	10821988	.	+	.	Parent=TCONS_00000124
Schisto_mansoni.Chr_1	Cufflinks	exon	10823707	10824076	.	+	.	Parent=TCONS_00000124
Schisto_mansoni.Chr_1	Cufflinks	gene	10411072	10417981	.	+	.	ID=XLOC_000080;Name=XLOC_000080
Schisto_mansoni.Chr_1	Cufflinks	transcript	10411072	10417981	.	+	.	ID=TCONS_00000121;Parent=XLOC_000080
Schisto_mansoni.Chr_1	Cufflinks	exon	10411072	10411232	.	+	.	Parent=TCONS_00000121
Schisto_mansoni.Chr_1	Cufflinks	exon	10411281	10411508	.	+	.	Parent=TCONS_00000121
Schisto_mansoni.Chr_1	Cufflinks	exon	10412459	10412594	.	+	.	Parent=TCONS_00000121
Schisto_mansoni.Chr_1	Cufflinks	exon	10413843	10414178	.	+	.	Parent=TCONS_00000121
Schisto_mansoni.Chr_1	Cufflinks	exon	10415264	10415533	.	+	.	Parent=TCONS_00000121
Schisto_mansoni.Chr_1	Cufflinks	exon	10417852	10417981	.	+	.	Parent=TCONS_00000121
Schisto_mansoni.Chr_1	Cufflinks	gene	10422658	10425882	.	+	.	ID=XLOC_000081;Name=XLOC_000081
Schisto_mansoni.Chr_1	Cufflinks	transcript	10422658	10425882	.	+	.	ID=TCONS_00000122;Parent=XLOC_000081
Schisto_mansoni.Chr_1	Cufflinks	exon	10422658	10422990	.	+	.	Parent=TCONS_00000122
Schisto_mansoni.Chr_1	Cufflinks	exon	10425858	10425882	.	+	.	Parent=TCONS_00000122
Schisto_mansoni.Chr_1	Cufflinks	gene	11527758	11530281	.	+	.	ID=XLOC_000086;Name=XLOC_000086
Schisto_mansoni.Chr_1	Cufflinks	transcript	11527758	11530281	.	+	.	ID=TCONS_00000128;Parent=XLOC_000086
Schisto_mansoni.Chr_1	Cufflinks	exon	11527758	11527844	.	+	.	Parent=TCONS_00000128
Schisto_mansoni.Chr_1	Cufflinks	exon	11530131	11530281	.	+	.	Parent=TCONS_00000128
Schisto_mansoni.Chr_1	Cufflinks	gene	11543410	11548384	.	+	.	ID=XLOC_000087;Name=XLOC_000087
Schisto_mansoni.Chr_1	Cufflinks	transcript	11543410	11548384	.	+	.	ID=TCONS_00000129;Parent=XLOC_000087
Schisto_mansoni.Chr_1	Cufflinks	exon	11543410	11543433	.	+	.	Parent=TCONS_00000129
Schisto_mansoni.Chr_1	Cufflinks	exon	11543473	11543550	.	+	.	Parent=TCONS_00000129
Schisto_mansoni.Chr_1	Cufflinks	exon	11547898	11547922	.	+	.	Parent=TCONS_00000129
Schisto_mansoni.Chr_1	Cufflinks	exon	11547991	11548126	.	+	.	Parent=TCONS_00000129
Schisto_mansoni.Chr_1	Cufflinks	exon	11548185	11548384	.	+	.	Parent=TCONS_00000129
Schisto_mansoni.Chr_1	Cufflinks	transcript	11543492	11548384	.	+	.	ID=TCONS_00000130;Parent=XLOC_000087
Schisto_mansoni.Chr_1	Cufflinks	exon	11543492	11543550	.	+	.	Parent=TCONS_00000130
Schisto_mansoni.Chr_1	Cufflinks	exon	11547898	11547922	.	+	.	Parent=TCONS_00000130
Schisto_mansoni.Chr_1	Cufflinks	exon	11547991	11548116	.	+	.	Parent=TCONS_00000130
Schisto_mansoni.Chr_1	Cufflinks	exon	11548185	11548384	.	+	.	Parent=TCONS_00000130
Schisto_mansoni.Chr_1	Cufflinks	gene	10865220	10866659	.	+	.	ID=XLOC_000084;Name=XLOC_000084
Schisto_mansoni.Chr_1	Cufflinks	transcript	10865220	10866659	.	+	.	ID=TCONS_00000126;Parent=XLOC_000084
Schisto_mansoni.Chr_1	Cufflinks	exon	10865220	10865380	.	+	.	Parent=TCONS_00000126
Schisto_mansoni.Chr_1	Cufflinks	exon	10865415	10865712	.	+	.	Parent=TCONS_00000126
Schisto_mansoni.Chr_1	Cufflinks	exon	10865747	10866059	.	+	.	Parent=TCONS_00000126
Schisto_mansoni.Chr_1	Cufflinks	exon	10866093	10866200	.	+	.	Parent=TCONS_00000126
Schisto_mansoni.Chr_1	Cufflinks	exon	10866241	10866267	.	+	.	Parent=TCONS_00000126
Schisto_mansoni.Chr_1	Cufflinks	exon	10866448	10866659	.	+	.	Parent=TCONS_00000126
Schisto_mansoni.Chr_1	Cufflinks	gene	10877411	10898033	.	+	.	ID=XLOC_000085;Name=XLOC_000085
Schisto_mansoni.Chr_1	Cufflinks	transcript	10877411	10898033	.	+	.	ID=TCONS_00000127;Parent=XLOC_000085
Schisto_mansoni.Chr_1	Cufflinks	exon	10877411	10877589	.	+	.	Parent=TCONS_00000127
Schisto_mansoni.Chr_1	Cufflinks	exon	10884363	10884484	.	+	.	Parent=TCONS_00000127
Schisto_mansoni.Chr_1	Cufflinks	exon	10897435	10898033	.	+	.	Parent=TCONS_00000127
Schisto_mansoni.Chr_1	Cufflinks	gene	59383837	59389962	.	-	.	ID=XLOC_000968;Name=XLOC_000968
Schisto_mansoni.Chr_1	Cufflinks	transcript	59383837	59395937	.	-	.	ID=TCONS_00001612;Parent=XLOC_000968
Schisto_mansoni.Chr_1	Cufflinks	exon	59383837	59383906	.	-	.	Parent=TCONS_00001612
Schisto_mansoni.Chr_1	Cufflinks	exon	59385337	59385476	.	-	.	Parent=TCONS_00001612
Schisto_mansoni.Chr_1	Cufflinks	exon	59386124	59386266	.	-	.	Parent=TCONS_00001612
Schisto_mansoni.Chr_1	Cufflinks	exon	59389736	59389785	.	-	.	Parent=TCONS_00001612
Schisto_mansoni.Chr_1	Cufflinks	exon	59389824	59389953	.	-	.	Parent=TCONS_00001612
Schisto_mansoni.Chr_1	Cufflinks	exon	59389992	59390057	.	-	.	Parent=TCONS_00001612
Schisto_mansoni.Chr_1	Cufflinks	exon	59395193	59395374	.	-	.	Parent=TCONS_00001612
Schisto_mansoni.Chr_1	Cufflinks	exon	59395410	59395491	.	-	.	Parent=TCONS_00001612
Schisto_mansoni.Chr_1	Cufflinks	exon	59395522	59395624	.	-	.	Parent=TCONS_00001612
Schisto_mansoni.Chr_1	Cufflinks	exon	59395659	59395730	.	-	.	Parent=TCONS_00001612
Schisto_mansoni.Chr_1	Cufflinks	exon	59395761	59395833	.	-	.	Parent=TCONS_00001612
Schisto_mansoni.Chr_1	Cufflinks	exon	59395865	59395937	.	-	.	Parent=TCONS_00001612
Schisto_mansoni.Chr_1	Cufflinks	transcript	59383837	59395968	.	-	.	ID=TCONS_00001613;Parent=XLOC_000968
Schisto_mansoni.Chr_1	Cufflinks	exon	59383837	59383906	.	-	.	Parent=TCONS_00001613
Schisto_mansoni.Chr_1	Cufflinks	exon	59385337	59385476	.	-	.	Parent=TCONS_00001613
Schisto_mansoni.Chr_1	Cufflinks	exon	59386124	59386266	.	-	.	Parent=TCONS_00001613
Schisto_mansoni.Chr_1	Cufflinks	exon	59389736	59389785	.	-	.	Parent=TCONS_00001613
Schisto_mansoni.Chr_1	Cufflinks	exon	59389824	59389947	.	-	.	Parent=TCONS_00001613
Schisto_mansoni.Chr_1	Cufflinks	exon	59389992	59390051	.	-	.	Parent=TCONS_00001613
Schisto_mansoni.Chr_1	Cufflinks	exon	59395187	59395374	.	-	.	Parent=TCONS_00001613
Schisto_mansoni.Chr_1	Cufflinks	exon	59395410	59395491	.	-	.	Parent=TCONS_00001613
Schisto_mansoni.Chr_1	Cufflinks	exon	59395522	59395625	.	-	.	Parent=TCONS_00001613
Schisto_mansoni.Chr_1	Cufflinks	exon	59395659	59395730	.	-	.	Parent=TCONS_00001613
Schisto_mansoni.Chr_1	Cufflinks	exon	59395761	59395835	.	-	.	Parent=TCONS_00001613
Schisto_mansoni.Chr_1	Cufflinks	exon	59395867	59395968	.	-	.	Parent=TCONS_00001613
Schisto_mansoni.Chr_1	Cufflinks	transcript	59383837	59389962	.	-	.	ID=TCONS_00001610;Parent=XLOC_000968
Schisto_mansoni.Chr_1	Cufflinks	exon	59383837	59383906	.	-	.	Parent=TCONS_00001610
Schisto_mansoni.Chr_1	Cufflinks	exon	59385335	59385476	.	-	.	Parent=TCONS_00001610
Schisto_mansoni.Chr_1	Cufflinks	exon	59386124	59386266	.	-	.	Parent=TCONS_00001610
Schisto_mansoni.Chr_1	Cufflinks	exon	59389736	59389785	.	-	.	Parent=TCONS_00001610
Schisto_mansoni.Chr_1	Cufflinks	exon	59389824	59389962	.	-	.	Parent=TCONS_00001610
Schisto_mansoni.Chr_1	Cufflinks	transcript	59383837	59390005	.	-	.	ID=TCONS_00001611;Parent=XLOC_000968
Schisto_mansoni.Chr_1	Cufflinks	exon	59383837	59383906	.	-	.	Parent=TCONS_00001611
Schisto_mansoni.Chr_1	Cufflinks	exon	59385337	59385476	.	-	.	Parent=TCONS_00001611
Schisto_mansoni.Chr_1	Cufflinks	exon	59386124	59386266	.	-	.	Parent=TCONS_00001611
Schisto_mansoni.Chr_1	Cufflinks	exon	59389736	59389785	.	-	.	Parent=TCONS_00001611
Schisto_mansoni.Chr_1	Cufflinks	exon	59389824	59389948	.	-	.	Parent=TCONS_00001611
Schisto_mansoni.Chr_1	Cufflinks	exon	59389992	59390005	.	-	.	Parent=TCONS_00001611
Schisto_mansoni.Chr_1	Cufflinks	transcript	59383837	59395987	.	-	.	ID=TCONS_00001614;Parent=XLOC_000968
Schisto_mansoni.Chr_1	Cufflinks	exon	59383837	59383906	.	-	.	Parent=TCONS_00001614
Schisto_mansoni.Chr_1	Cufflinks	exon	59385337	59385476	.	-	.	Parent=TCONS_00001614
Schisto_mansoni.Chr_1	Cufflinks	exon	59386124	59386266	.	-	.	Parent=TCONS_00001614
Schisto_mansoni.Chr_1	Cufflinks	exon	59389736	59389785	.	-	.	Parent=TCONS_00001614
Schisto_mansoni.Chr_1	Cufflinks	exon	59389824	59389947	.	-	.	Parent=TCONS_00001614
Schisto_mansoni.Chr_1	Cufflinks	exon	59389992	59390051	.	-	.	Parent=TCONS_00001614
Schisto_mansoni.Chr_1	Cufflinks	exon	59395187	59395374	.	-	.	Parent=TCONS_00001614
Schisto_mansoni.Chr_1	Cufflinks	exon	59395410	59395491	.	-	.	Parent=TCONS_00001614
Schisto_mansoni.Chr_1	Cufflinks	exon	59395522	59395624	.	-	.	Parent=TCONS_00001614
Schisto_mansoni.Chr_1	Cufflinks	exon	59395659	59395730	.	-	.	Parent=TCONS_00001614
Schisto_mansoni.Chr_1	Cufflinks	exon	59395761	59395833	.	-	.	Parent=TCONS_00001614
Schisto_mansoni.Chr_1	Cufflinks	exon	59395865	59395987	.	-	.	Parent=TCONS_00001614
Schisto_mansoni.Chr_1	Cufflinks	gene	61783985	61784340	.	.	.	ID=XLOC_001288;Name=XLOC_001288
Schisto_mansoni.Chr_1	Cufflinks	transcript	61783985	61784340	.	.	.	ID=TCONS_00001952;Parent=XLOC_001288
Schisto_mansoni.Chr_1	Cufflinks	exon	61783985	61784340	.	.	.	Parent=TCONS_00001952
Schisto_mansoni.Chr_1	Cufflinks	gene	48749420	48749940	.	.	.	ID=XLOC_001235;Name=XLOC_001235
Schisto_mansoni.Chr_1	Cufflinks	transcript	48749420	48749940	.	.	.	ID=TCONS_00001899;Parent=XLOC_001235
Schisto_mansoni.Chr_1	Cufflinks	exon	48749420	48749940	.	.	.	Parent=TCONS_00001899
Schisto_mansoni.Chr_1	Cufflinks	gene	41627319	41627911	.	+	.	ID=XLOC_000350;Name=XLOC_000350
Schisto_mansoni.Chr_1	Cufflinks	transcript	41627319	41627911	.	+	.	ID=TCONS_00000542;Parent=XLOC_000350
Schisto_mansoni.Chr_1	Cufflinks	exon	41627319	41627419	.	+	.	Parent=TCONS_00000542
Schisto_mansoni.Chr_1	Cufflinks	exon	41627461	41627911	.	+	.	Parent=TCONS_00000542
Schisto_mansoni.Chr_1	Cufflinks	gene	41343672	41343963	.	.	.	ID=XLOC_001204;Name=XLOC_001204
Schisto_mansoni.Chr_1	Cufflinks	transcript	41343672	41343963	.	.	.	ID=TCONS_00001868;Parent=XLOC_001204
Schisto_mansoni.Chr_1	Cufflinks	exon	41343672	41343963	.	.	.	Parent=TCONS_00001868
Schisto_mansoni.Chr_1	Cufflinks	gene	63298136	63298383	.	.	.	ID=XLOC_001293;Name=XLOC_001293
Schisto_mansoni.Chr_1	Cufflinks	transcript	63298136	63298383	.	.	.	ID=TCONS_00001957;Parent=XLOC_001293
Schisto_mansoni.Chr_1	Cufflinks	exon	63298136	63298383	.	.	.	Parent=TCONS_00001957
Schisto_mansoni.Chr_1	Cufflinks	gene	61695525	61695928	.	.	.	ID=XLOC_001287;Name=XLOC_001287
Schisto_mansoni.Chr_1	Cufflinks	transcript	61695525	61695928	.	.	.	ID=TCONS_00001951;Parent=XLOC_001287
Schisto_mansoni.Chr_1	Cufflinks	exon	61695525	61695928	.	.	.	Parent=TCONS_00001951
Schisto_mansoni.Chr_1	Cufflinks	gene	41760786	41763491	.	+	.	ID=XLOC_000351;Name=XLOC_000351
Schisto_mansoni.Chr_1	Cufflinks	transcript	41760786	41763491	.	+	.	ID=TCONS_00000543;Parent=XLOC_000351
Schisto_mansoni.Chr_1	Cufflinks	exon	41760786	41760823	.	+	.	Parent=TCONS_00000543
Schisto_mansoni.Chr_1	Cufflinks	exon	41762620	41763491	.	+	.	Parent=TCONS_00000543
Schisto_mansoni.Chr_1	Cufflinks	gene	30903460	30903783	.	.	.	ID=XLOC_001152;Name=XLOC_001152
Schisto_mansoni.Chr_1	Cufflinks	transcript	30903460	30903783	.	.	.	ID=TCONS_00001816;Parent=XLOC_001152
Schisto_mansoni.Chr_1	Cufflinks	exon	30903460	30903783	.	.	.	Parent=TCONS_00001816
Schisto_mansoni.Chr_1	Cufflinks	gene	32650703	32650975	.	.	.	ID=XLOC_001161;Name=XLOC_001161
Schisto_mansoni.Chr_1	Cufflinks	transcript	32650703	32650975	.	.	.	ID=TCONS_00001825;Parent=XLOC_001161
Schisto_mansoni.Chr_1	Cufflinks	exon	32650703	32650975	.	.	.	Parent=TCONS_00001825
Schisto_mansoni.Chr_1	Cufflinks	gene	57493602	57494094	.	.	.	ID=XLOC_001269;Name=XLOC_001269
Schisto_mansoni.Chr_1	Cufflinks	transcript	57493602	57494094	.	.	.	ID=TCONS_00001933;Parent=XLOC_001269
Schisto_mansoni.Chr_1	Cufflinks	exon	57493602	57494094	.	.	.	Parent=TCONS_00001933
Schisto_mansoni.Chr_1	Cufflinks	gene	61200944	61201274	.	.	.	ID=XLOC_001285;Name=XLOC_001285
Schisto_mansoni.Chr_1	Cufflinks	transcript	61200944	61201274	.	.	.	ID=TCONS_00001949;Parent=XLOC_001285
Schisto_mansoni.Chr_1	Cufflinks	exon	61200944	61201274	.	.	.	Parent=TCONS_00001949
Schisto_mansoni.Chr_1	Cufflinks	gene	53407610	53407811	.	.	.	ID=XLOC_001257;Name=XLOC_001257
Schisto_mansoni.Chr_1	Cufflinks	transcript	53407610	53407811	.	.	.	ID=TCONS_00001921;Parent=XLOC_001257
Schisto_mansoni.Chr_1	Cufflinks	exon	53407610	53407811	.	.	.	Parent=TCONS_00001921
Schisto_mansoni.Chr_1	Cufflinks	gene	42616506	42617832	.	+	.	ID=XLOC_000357;Name=XLOC_000357
Schisto_mansoni.Chr_1	Cufflinks	transcript	42616506	42617832	.	+	.	ID=TCONS_00000549;Parent=XLOC_000357
Schisto_mansoni.Chr_1	Cufflinks	exon	42616506	42617166	.	+	.	Parent=TCONS_00000549
Schisto_mansoni.Chr_1	Cufflinks	exon	42617201	42617619	.	+	.	Parent=TCONS_00000549
Schisto_mansoni.Chr_1	Cufflinks	exon	42617654	42617832	.	+	.	Parent=TCONS_00000549
Schisto_mansoni.Chr_1	Cufflinks	gene	21716047	21716475	.	.	.	ID=XLOC_001092;Name=XLOC_001092
Schisto_mansoni.Chr_1	Cufflinks	transcript	21716047	21716475	.	.	.	ID=TCONS_00001756;Parent=XLOC_001092
Schisto_mansoni.Chr_1	Cufflinks	exon	21716047	21716475	.	.	.	Parent=TCONS_00001756
Schisto_mansoni.Chr_1	Cufflinks	gene	61088241	61088354	.	.	.	ID=XLOC_001284;Name=XLOC_001284
Schisto_mansoni.Chr_1	Cufflinks	transcript	61088241	61088354	.	.	.	ID=TCONS_00001948;Parent=XLOC_001284
Schisto_mansoni.Chr_1	Cufflinks	exon	61088241	61088354	.	.	.	Parent=TCONS_00001948
Schisto_mansoni.Chr_1	Cufflinks	gene	61216592	61222411	.	-	.	ID=XLOC_000980;Name=XLOC_000980
Schisto_mansoni.Chr_1	Cufflinks	transcript	61216592	61222411	.	-	.	ID=TCONS_00001632;Parent=XLOC_000980
Schisto_mansoni.Chr_1	Cufflinks	exon	61216592	61217209	.	-	.	Parent=TCONS_00001632
Schisto_mansoni.Chr_1	Cufflinks	exon	61222393	61222411	.	-	.	Parent=TCONS_00001632
Schisto_mansoni.Chr_1	Cufflinks	transcript	61216592	61222491	.	-	.	ID=TCONS_00001633;Parent=XLOC_000980
Schisto_mansoni.Chr_1	Cufflinks	exon	61216592	61217209	.	-	.	Parent=TCONS_00001633
Schisto_mansoni.Chr_1	Cufflinks	exon	61219264	61219373	.	-	.	Parent=TCONS_00001633
Schisto_mansoni.Chr_1	Cufflinks	exon	61222393	61222491	.	-	.	Parent=TCONS_00001633
Schisto_mansoni.Chr_1	Cufflinks	gene	22906853	22909266	.	-	.	ID=XLOC_000680;Name=XLOC_000680
Schisto_mansoni.Chr_1	Cufflinks	transcript	22906853	22909266	.	-	.	ID=TCONS_00001104;Parent=XLOC_000680
Schisto_mansoni.Chr_1	Cufflinks	exon	22906853	22906924	.	-	.	Parent=TCONS_00001104
Schisto_mansoni.Chr_1	Cufflinks	exon	22906975	22907060	.	-	.	Parent=TCONS_00001104
Schisto_mansoni.Chr_1	Cufflinks	exon	22907111	22907173	.	-	.	Parent=TCONS_00001104
Schisto_mansoni.Chr_1	Cufflinks	exon	22907209	22907285	.	-	.	Parent=TCONS_00001104
Schisto_mansoni.Chr_1	Cufflinks	exon	22909232	22909266	.	-	.	Parent=TCONS_00001104
Schisto_mansoni.Chr_1	Cufflinks	gene	48572358	48572724	.	.	.	ID=XLOC_001232;Name=XLOC_001232
Schisto_mansoni.Chr_1	Cufflinks	transcript	48572358	48572724	.	.	.	ID=TCONS_00001896;Parent=XLOC_001232
Schisto_mansoni.Chr_1	Cufflinks	exon	48572358	48572724	.	.	.	Parent=TCONS_00001896
Schisto_mansoni.Chr_1	Cufflinks	gene	60969466	60970146	.	.	.	ID=XLOC_001282;Name=XLOC_001282
Schisto_mansoni.Chr_1	Cufflinks	transcript	60969466	60970146	.	.	.	ID=TCONS_00001946;Parent=XLOC_001282
Schisto_mansoni.Chr_1	Cufflinks	exon	60969466	60970146	.	.	.	Parent=TCONS_00001946
Schisto_mansoni.Chr_1	Cufflinks	gene	30796009	30796532	.	.	.	ID=XLOC_001151;Name=XLOC_001151
Schisto_mansoni.Chr_1	Cufflinks	transcript	30796009	30796532	.	.	.	ID=TCONS_00001815;Parent=XLOC_001151
Schisto_mansoni.Chr_1	Cufflinks	exon	30796009	30796532	.	.	.	Parent=TCONS_00001815
Schisto_mansoni.Chr_1	Cufflinks	gene	60733494	60733686	.	.	.	ID=XLOC_001281;Name=XLOC_001281
Schisto_mansoni.Chr_1	Cufflinks	transcript	60733494	60733686	.	.	.	ID=TCONS_00001945;Parent=XLOC_001281
Schisto_mansoni.Chr_1	Cufflinks	exon	60733494	60733686	.	.	.	Parent=TCONS_00001945
Schisto_mansoni.Chr_1	Cufflinks	gene	60170047	60171216	.	.	.	ID=XLOC_001280;Name=XLOC_001280
Schisto_mansoni.Chr_1	Cufflinks	transcript	60170047	60171216	.	.	.	ID=TCONS_00001944;Parent=XLOC_001280
Schisto_mansoni.Chr_1	Cufflinks	exon	60170047	60171216	.	.	.	Parent=TCONS_00001944
Schisto_mansoni.Chr_1	Cufflinks	gene	42653254	42656944	.	+	.	ID=XLOC_000358;Name=XLOC_000358
Schisto_mansoni.Chr_1	Cufflinks	transcript	42653254	42656944	.	+	.	ID=TCONS_00000550;Parent=XLOC_000358
Schisto_mansoni.Chr_1	Cufflinks	exon	42653254	42653389	.	+	.	Parent=TCONS_00000550
Schisto_mansoni.Chr_1	Cufflinks	exon	42656030	42656236	.	+	.	Parent=TCONS_00000550
Schisto_mansoni.Chr_1	Cufflinks	exon	42656800	42656944	.	+	.	Parent=TCONS_00000550
Schisto_mansoni.Chr_1	Cufflinks	gene	22251946	22252386	.	.	.	ID=XLOC_001097;Name=XLOC_001097
Schisto_mansoni.Chr_1	Cufflinks	transcript	22251946	22252386	.	.	.	ID=TCONS_00001761;Parent=XLOC_001097
Schisto_mansoni.Chr_1	Cufflinks	exon	22251946	22252386	.	.	.	Parent=TCONS_00001761
Schisto_mansoni.Chr_1	Cufflinks	gene	14138652	14143207	.	-	.	ID=XLOC_000604;Name=XLOC_000604
Schisto_mansoni.Chr_1	Cufflinks	transcript	14138652	14143207	.	-	.	ID=TCONS_00000952;Parent=XLOC_000604
Schisto_mansoni.Chr_1	Cufflinks	exon	14138652	14139103	.	-	.	Parent=TCONS_00000952
Schisto_mansoni.Chr_1	Cufflinks	exon	14141738	14141877	.	-	.	Parent=TCONS_00000952
Schisto_mansoni.Chr_1	Cufflinks	exon	14143190	14143207	.	-	.	Parent=TCONS_00000952
Schisto_mansoni.Chr_1	Cufflinks	transcript	14138652	14147038	.	-	.	ID=TCONS_00000953;Parent=XLOC_000604
Schisto_mansoni.Chr_1	Cufflinks	exon	14138652	14139102	.	-	.	Parent=TCONS_00000953
Schisto_mansoni.Chr_1	Cufflinks	exon	14141737	14141868	.	-	.	Parent=TCONS_00000953
Schisto_mansoni.Chr_1	Cufflinks	exon	14143181	14143402	.	-	.	Parent=TCONS_00000953
Schisto_mansoni.Chr_1	Cufflinks	exon	14146897	14147038	.	-	.	Parent=TCONS_00000953
Schisto_mansoni.Chr_1	Cufflinks	gene	14284876	14291227	.	-	.	ID=XLOC_000605;Name=XLOC_000605
Schisto_mansoni.Chr_1	Cufflinks	transcript	14284876	14291227	.	-	.	ID=TCONS_00000954;Parent=XLOC_000605
Schisto_mansoni.Chr_1	Cufflinks	exon	14284876	14285621	.	-	.	Parent=TCONS_00000954
Schisto_mansoni.Chr_1	Cufflinks	exon	14286857	14287100	.	-	.	Parent=TCONS_00000954
Schisto_mansoni.Chr_1	Cufflinks	exon	14289622	14289921	.	-	.	Parent=TCONS_00000954
Schisto_mansoni.Chr_1	Cufflinks	exon	14290645	14291227	.	-	.	Parent=TCONS_00000954
Schisto_mansoni.Chr_1	Cufflinks	gene	14322990	14331817	.	-	.	ID=XLOC_000606;Name=XLOC_000606
Schisto_mansoni.Chr_1	Cufflinks	transcript	14322990	14331857	.	-	.	ID=TCONS_00000956;Parent=XLOC_000606
Schisto_mansoni.Chr_1	Cufflinks	exon	14322990	14323301	.	-	.	Parent=TCONS_00000956
Schisto_mansoni.Chr_1	Cufflinks	exon	14323932	14324030	.	-	.	Parent=TCONS_00000956
Schisto_mansoni.Chr_1	Cufflinks	exon	14324641	14324737	.	-	.	Parent=TCONS_00000956
Schisto_mansoni.Chr_1	Cufflinks	exon	14324780	14324828	.	-	.	Parent=TCONS_00000956
Schisto_mansoni.Chr_1	Cufflinks	exon	14325703	14325878	.	-	.	Parent=TCONS_00000956
Schisto_mansoni.Chr_1	Cufflinks	exon	14329046	14329108	.	-	.	Parent=TCONS_00000956
Schisto_mansoni.Chr_1	Cufflinks	exon	14331756	14331857	.	-	.	Parent=TCONS_00000956
Schisto_mansoni.Chr_1	Cufflinks	transcript	14322990	14334043	.	-	.	ID=TCONS_00000957;Parent=XLOC_000606
Schisto_mansoni.Chr_1	Cufflinks	exon	14322990	14323301	.	-	.	Parent=TCONS_00000957
Schisto_mansoni.Chr_1	Cufflinks	exon	14323932	14324030	.	-	.	Parent=TCONS_00000957
Schisto_mansoni.Chr_1	Cufflinks	exon	14324641	14324737	.	-	.	Parent=TCONS_00000957
Schisto_mansoni.Chr_1	Cufflinks	exon	14324780	14324827	.	-	.	Parent=TCONS_00000957
Schisto_mansoni.Chr_1	Cufflinks	exon	14325702	14325877	.	-	.	Parent=TCONS_00000957
Schisto_mansoni.Chr_1	Cufflinks	exon	14329045	14329107	.	-	.	Parent=TCONS_00000957
Schisto_mansoni.Chr_1	Cufflinks	exon	14331755	14332038	.	-	.	Parent=TCONS_00000957
Schisto_mansoni.Chr_1	Cufflinks	exon	14333969	14334043	.	-	.	Parent=TCONS_00000957
Schisto_mansoni.Chr_1	Cufflinks	transcript	14322990	14331817	.	-	.	ID=TCONS_00000955;Parent=XLOC_000606
Schisto_mansoni.Chr_1	Cufflinks	exon	14322990	14323301	.	-	.	Parent=TCONS_00000955
Schisto_mansoni.Chr_1	Cufflinks	exon	14323932	14324030	.	-	.	Parent=TCONS_00000955
Schisto_mansoni.Chr_1	Cufflinks	exon	14324641	14324737	.	-	.	Parent=TCONS_00000955
Schisto_mansoni.Chr_1	Cufflinks	exon	14324780	14324828	.	-	.	Parent=TCONS_00000955
Schisto_mansoni.Chr_1	Cufflinks	exon	14325703	14325877	.	-	.	Parent=TCONS_00000955
Schisto_mansoni.Chr_1	Cufflinks	exon	14329045	14329107	.	-	.	Parent=TCONS_00000955
Schisto_mansoni.Chr_1	Cufflinks	exon	14331755	14331817	.	-	.	Parent=TCONS_00000955
Schisto_mansoni.Chr_1	Cufflinks	gene	42661391	42663640	.	+	.	ID=XLOC_000359;Name=XLOC_000359
Schisto_mansoni.Chr_1	Cufflinks	transcript	42661391	42663640	.	+	.	ID=TCONS_00000551;Parent=XLOC_000359
Schisto_mansoni.Chr_1	Cufflinks	exon	42661391	42661585	.	+	.	Parent=TCONS_00000551
Schisto_mansoni.Chr_1	Cufflinks	exon	42663427	42663640	.	+	.	Parent=TCONS_00000551
Schisto_mansoni.Chr_1	Cufflinks	gene	13298000	13313073	.	-	.	ID=XLOC_000600;Name=XLOC_000600
Schisto_mansoni.Chr_1	Cufflinks	transcript	13298000	13313073	.	-	.	ID=TCONS_00000941;Parent=XLOC_000600
Schisto_mansoni.Chr_1	Cufflinks	exon	13298000	13298181	.	-	.	Parent=TCONS_00000941
Schisto_mansoni.Chr_1	Cufflinks	exon	13299845	13299892	.	-	.	Parent=TCONS_00000941
Schisto_mansoni.Chr_1	Cufflinks	exon	13300434	13300498	.	-	.	Parent=TCONS_00000941
Schisto_mansoni.Chr_1	Cufflinks	exon	13302701	13302918	.	-	.	Parent=TCONS_00000941
Schisto_mansoni.Chr_1	Cufflinks	exon	13306470	13306599	.	-	.	Parent=TCONS_00000941
Schisto_mansoni.Chr_1	Cufflinks	exon	13308679	13308775	.	-	.	Parent=TCONS_00000941
Schisto_mansoni.Chr_1	Cufflinks	exon	13309952	13310059	.	-	.	Parent=TCONS_00000941
Schisto_mansoni.Chr_1	Cufflinks	exon	13312977	13313073	.	-	.	Parent=TCONS_00000941
Schisto_mansoni.Chr_1	Cufflinks	gene	13730052	13738501	.	-	.	ID=XLOC_000601;Name=XLOC_000601
Schisto_mansoni.Chr_1	Cufflinks	transcript	13730052	13753269	.	-	.	ID=TCONS_00000945;Parent=XLOC_000601
Schisto_mansoni.Chr_1	Cufflinks	exon	13730052	13731348	.	-	.	Parent=TCONS_00000945
Schisto_mansoni.Chr_1	Cufflinks	exon	13732883	13733114	.	-	.	Parent=TCONS_00000945
Schisto_mansoni.Chr_1	Cufflinks	exon	13735331	13735560	.	-	.	Parent=TCONS_00000945
Schisto_mansoni.Chr_1	Cufflinks	exon	13753131	13753269	.	-	.	Parent=TCONS_00000945
Schisto_mansoni.Chr_1	Cufflinks	transcript	13730052	13738658	.	-	.	ID=TCONS_00000944;Parent=XLOC_000601
Schisto_mansoni.Chr_1	Cufflinks	exon	13730052	13731342	.	-	.	Parent=TCONS_00000944
Schisto_mansoni.Chr_1	Cufflinks	exon	13732883	13733114	.	-	.	Parent=TCONS_00000944
Schisto_mansoni.Chr_1	Cufflinks	exon	13735331	13735565	.	-	.	Parent=TCONS_00000944
Schisto_mansoni.Chr_1	Cufflinks	exon	13738473	13738658	.	-	.	Parent=TCONS_00000944
Schisto_mansoni.Chr_1	Cufflinks	transcript	13730052	13738628	.	-	.	ID=TCONS_00000943;Parent=XLOC_000601
Schisto_mansoni.Chr_1	Cufflinks	exon	13730052	13731348	.	-	.	Parent=TCONS_00000943
Schisto_mansoni.Chr_1	Cufflinks	exon	13732883	13733114	.	-	.	Parent=TCONS_00000943
Schisto_mansoni.Chr_1	Cufflinks	exon	13735331	13735560	.	-	.	Parent=TCONS_00000943
Schisto_mansoni.Chr_1	Cufflinks	exon	13738473	13738628	.	-	.	Parent=TCONS_00000943
Schisto_mansoni.Chr_1	Cufflinks	transcript	13730052	13738501	.	-	.	ID=TCONS_00000942;Parent=XLOC_000601
Schisto_mansoni.Chr_1	Cufflinks	exon	13730052	13731345	.	-	.	Parent=TCONS_00000942
Schisto_mansoni.Chr_1	Cufflinks	exon	13732883	13733114	.	-	.	Parent=TCONS_00000942
Schisto_mansoni.Chr_1	Cufflinks	exon	13735331	13735560	.	-	.	Parent=TCONS_00000942
Schisto_mansoni.Chr_1	Cufflinks	exon	13738473	13738501	.	-	.	Parent=TCONS_00000942
Schisto_mansoni.Chr_1	Cufflinks	gene	23390458	23402988	.	+	.	ID=XLOC_000178;Name=XLOC_000178
Schisto_mansoni.Chr_1	Cufflinks	transcript	23390458	23402988	.	+	.	ID=TCONS_00000269;Parent=XLOC_000178
Schisto_mansoni.Chr_1	Cufflinks	exon	23390458	23390489	.	+	.	Parent=TCONS_00000269
Schisto_mansoni.Chr_1	Cufflinks	exon	23390569	23390859	.	+	.	Parent=TCONS_00000269
Schisto_mansoni.Chr_1	Cufflinks	exon	23390901	23391114	.	+	.	Parent=TCONS_00000269
Schisto_mansoni.Chr_1	Cufflinks	exon	23394956	23395159	.	+	.	Parent=TCONS_00000269
Schisto_mansoni.Chr_1	Cufflinks	exon	23396436	23397070	.	+	.	Parent=TCONS_00000269
Schisto_mansoni.Chr_1	Cufflinks	exon	23398434	23398621	.	+	.	Parent=TCONS_00000269
Schisto_mansoni.Chr_1	Cufflinks	exon	23400574	23400766	.	+	.	Parent=TCONS_00000269
Schisto_mansoni.Chr_1	Cufflinks	exon	23401190	23401533	.	+	.	Parent=TCONS_00000269
Schisto_mansoni.Chr_1	Cufflinks	exon	23402003	23402988	.	+	.	Parent=TCONS_00000269
Schisto_mansoni.Chr_1	Cufflinks	transcript	23394999	23402988	.	+	.	ID=TCONS_00000270;Parent=XLOC_000178
Schisto_mansoni.Chr_1	Cufflinks	exon	23394999	23395162	.	+	.	Parent=TCONS_00000270
Schisto_mansoni.Chr_1	Cufflinks	exon	23396436	23397070	.	+	.	Parent=TCONS_00000270
Schisto_mansoni.Chr_1	Cufflinks	exon	23398434	23398621	.	+	.	Parent=TCONS_00000270
Schisto_mansoni.Chr_1	Cufflinks	exon	23400574	23400766	.	+	.	Parent=TCONS_00000270
Schisto_mansoni.Chr_1	Cufflinks	exon	23401190	23401533	.	+	.	Parent=TCONS_00000270
Schisto_mansoni.Chr_1	Cufflinks	exon	23402003	23402988	.	+	.	Parent=TCONS_00000270
Schisto_mansoni.Chr_1	Cufflinks	gene	23592469	23599014	.	+	.	ID=XLOC_000179;Name=XLOC_000179
Schisto_mansoni.Chr_1	Cufflinks	transcript	23595892	23599014	.	+	.	ID=TCONS_00000272;Parent=XLOC_000179
Schisto_mansoni.Chr_1	Cufflinks	exon	23595892	23595952	.	+	.	Parent=TCONS_00000272
Schisto_mansoni.Chr_1	Cufflinks	exon	23597603	23597797	.	+	.	Parent=TCONS_00000272
Schisto_mansoni.Chr_1	Cufflinks	exon	23598690	23599014	.	+	.	Parent=TCONS_00000272
Schisto_mansoni.Chr_1	Cufflinks	transcript	23592469	23599014	.	+	.	ID=TCONS_00000271;Parent=XLOC_000179
Schisto_mansoni.Chr_1	Cufflinks	exon	23592469	23592638	.	+	.	Parent=TCONS_00000271
Schisto_mansoni.Chr_1	Cufflinks	exon	23592677	23592885	.	+	.	Parent=TCONS_00000271
Schisto_mansoni.Chr_1	Cufflinks	exon	23594539	23594797	.	+	.	Parent=TCONS_00000271
Schisto_mansoni.Chr_1	Cufflinks	exon	23595887	23595952	.	+	.	Parent=TCONS_00000271
Schisto_mansoni.Chr_1	Cufflinks	exon	23597603	23597797	.	+	.	Parent=TCONS_00000271
Schisto_mansoni.Chr_1	Cufflinks	exon	23598698	23599014	.	+	.	Parent=TCONS_00000271
Schisto_mansoni.Chr_1	Cufflinks	gene	23274112	23277230	.	+	.	ID=XLOC_000176;Name=XLOC_000176
Schisto_mansoni.Chr_1	Cufflinks	transcript	23274112	23277230	.	+	.	ID=TCONS_00000267;Parent=XLOC_000176
Schisto_mansoni.Chr_1	Cufflinks	exon	23274112	23274378	.	+	.	Parent=TCONS_00000267
Schisto_mansoni.Chr_1	Cufflinks	exon	23277145	23277230	.	+	.	Parent=TCONS_00000267
Schisto_mansoni.Chr_1	Cufflinks	gene	23297760	23305784	.	+	.	ID=XLOC_000177;Name=XLOC_000177
Schisto_mansoni.Chr_1	Cufflinks	transcript	23297760	23305784	.	+	.	ID=TCONS_00000268;Parent=XLOC_000177
Schisto_mansoni.Chr_1	Cufflinks	exon	23297760	23297949	.	+	.	Parent=TCONS_00000268
Schisto_mansoni.Chr_1	Cufflinks	exon	23301939	23302186	.	+	.	Parent=TCONS_00000268
Schisto_mansoni.Chr_1	Cufflinks	exon	23305604	23305784	.	+	.	Parent=TCONS_00000268
Schisto_mansoni.Chr_1	Cufflinks	gene	23202088	23214361	.	+	.	ID=XLOC_000174;Name=XLOC_000174
Schisto_mansoni.Chr_1	Cufflinks	transcript	23202088	23214361	.	+	.	ID=TCONS_00000265;Parent=XLOC_000174
Schisto_mansoni.Chr_1	Cufflinks	exon	23202088	23202102	.	+	.	Parent=TCONS_00000265
Schisto_mansoni.Chr_1	Cufflinks	exon	23202135	23202332	.	+	.	Parent=TCONS_00000265
Schisto_mansoni.Chr_1	Cufflinks	exon	23202608	23202756	.	+	.	Parent=TCONS_00000265
Schisto_mansoni.Chr_1	Cufflinks	exon	23203337	23203692	.	+	.	Parent=TCONS_00000265
Schisto_mansoni.Chr_1	Cufflinks	exon	23208917	23209340	.	+	.	Parent=TCONS_00000265
Schisto_mansoni.Chr_1	Cufflinks	exon	23213658	23214361	.	+	.	Parent=TCONS_00000265
Schisto_mansoni.Chr_1	Cufflinks	gene	23228921	23243100	.	+	.	ID=XLOC_000175;Name=XLOC_000175
Schisto_mansoni.Chr_1	Cufflinks	transcript	23228921	23243100	.	+	.	ID=TCONS_00000266;Parent=XLOC_000175
Schisto_mansoni.Chr_1	Cufflinks	exon	23228921	23229004	.	+	.	Parent=TCONS_00000266
Schisto_mansoni.Chr_1	Cufflinks	exon	23232354	23232517	.	+	.	Parent=TCONS_00000266
Schisto_mansoni.Chr_1	Cufflinks	exon	23235657	23235773	.	+	.	Parent=TCONS_00000266
Schisto_mansoni.Chr_1	Cufflinks	exon	23240168	23240359	.	+	.	Parent=TCONS_00000266
Schisto_mansoni.Chr_1	Cufflinks	exon	23243001	23243100	.	+	.	Parent=TCONS_00000266
Schisto_mansoni.Chr_1	Cufflinks	gene	23032933	23043484	.	+	.	ID=XLOC_000172;Name=XLOC_000172
Schisto_mansoni.Chr_1	Cufflinks	transcript	23032933	23043484	.	+	.	ID=TCONS_00000261;Parent=XLOC_000172
Schisto_mansoni.Chr_1	Cufflinks	exon	23032933	23032981	.	+	.	Parent=TCONS_00000261
Schisto_mansoni.Chr_1	Cufflinks	exon	23033157	23033331	.	+	.	Parent=TCONS_00000261
Schisto_mansoni.Chr_1	Cufflinks	exon	23033365	23033742	.	+	.	Parent=TCONS_00000261
Schisto_mansoni.Chr_1	Cufflinks	exon	23034961	23035383	.	+	.	Parent=TCONS_00000261
Schisto_mansoni.Chr_1	Cufflinks	exon	23035424	23035838	.	+	.	Parent=TCONS_00000261
Schisto_mansoni.Chr_1	Cufflinks	exon	23042768	23043484	.	+	.	Parent=TCONS_00000261
Schisto_mansoni.Chr_1	Cufflinks	transcript	23033199	23043484	.	+	.	ID=TCONS_00000262;Parent=XLOC_000172
Schisto_mansoni.Chr_1	Cufflinks	exon	23033199	23033331	.	+	.	Parent=TCONS_00000262
Schisto_mansoni.Chr_1	Cufflinks	exon	23033365	23033742	.	+	.	Parent=TCONS_00000262
Schisto_mansoni.Chr_1	Cufflinks	exon	23034961	23035383	.	+	.	Parent=TCONS_00000262
Schisto_mansoni.Chr_1	Cufflinks	exon	23035419	23035838	.	+	.	Parent=TCONS_00000262
Schisto_mansoni.Chr_1	Cufflinks	exon	23042768	23043484	.	+	.	Parent=TCONS_00000262
Schisto_mansoni.Chr_1	Cufflinks	gene	23185006	23190644	.	+	.	ID=XLOC_000173;Name=XLOC_000173
Schisto_mansoni.Chr_1	Cufflinks	transcript	23185006	23190644	.	+	.	ID=TCONS_00000263;Parent=XLOC_000173
Schisto_mansoni.Chr_1	Cufflinks	exon	23185006	23185170	.	+	.	Parent=TCONS_00000263
Schisto_mansoni.Chr_1	Cufflinks	exon	23185205	23185325	.	+	.	Parent=TCONS_00000263
Schisto_mansoni.Chr_1	Cufflinks	exon	23185373	23185633	.	+	.	Parent=TCONS_00000263
Schisto_mansoni.Chr_1	Cufflinks	exon	23188564	23188836	.	+	.	Parent=TCONS_00000263
Schisto_mansoni.Chr_1	Cufflinks	exon	23189992	23190644	.	+	.	Parent=TCONS_00000263
Schisto_mansoni.Chr_1	Cufflinks	transcript	23188546	23190644	.	+	.	ID=TCONS_00000264;Parent=XLOC_000173
Schisto_mansoni.Chr_1	Cufflinks	exon	23188546	23188837	.	+	.	Parent=TCONS_00000264
Schisto_mansoni.Chr_1	Cufflinks	exon	23189992	23190644	.	+	.	Parent=TCONS_00000264
Schisto_mansoni.Chr_1	Cufflinks	gene	22661679	22670360	.	+	.	ID=XLOC_000170;Name=XLOC_000170
Schisto_mansoni.Chr_1	Cufflinks	transcript	22661679	22670360	.	+	.	ID=TCONS_00000258;Parent=XLOC_000170
Schisto_mansoni.Chr_1	Cufflinks	exon	22661679	22661797	.	+	.	Parent=TCONS_00000258
Schisto_mansoni.Chr_1	Cufflinks	exon	22661877	22662048	.	+	.	Parent=TCONS_00000258
Schisto_mansoni.Chr_1	Cufflinks	exon	22662864	22663047	.	+	.	Parent=TCONS_00000258
Schisto_mansoni.Chr_1	Cufflinks	exon	22669998	22670360	.	+	.	Parent=TCONS_00000258
Schisto_mansoni.Chr_1	Cufflinks	gene	22892811	22897686	.	+	.	ID=XLOC_000171;Name=XLOC_000171
Schisto_mansoni.Chr_1	Cufflinks	transcript	22893597	22897686	.	+	.	ID=TCONS_00000260;Parent=XLOC_000171
Schisto_mansoni.Chr_1	Cufflinks	exon	22893597	22893606	.	+	.	Parent=TCONS_00000260
Schisto_mansoni.Chr_1	Cufflinks	exon	22893641	22893763	.	+	.	Parent=TCONS_00000260
Schisto_mansoni.Chr_1	Cufflinks	exon	22897274	22897686	.	+	.	Parent=TCONS_00000260
Schisto_mansoni.Chr_1	Cufflinks	transcript	22892811	22897686	.	+	.	ID=TCONS_00000259;Parent=XLOC_000171
Schisto_mansoni.Chr_1	Cufflinks	exon	22892811	22892894	.	+	.	Parent=TCONS_00000259
Schisto_mansoni.Chr_1	Cufflinks	exon	22892940	22893161	.	+	.	Parent=TCONS_00000259
Schisto_mansoni.Chr_1	Cufflinks	exon	22893197	22893326	.	+	.	Parent=TCONS_00000259
Schisto_mansoni.Chr_1	Cufflinks	exon	22893360	22893487	.	+	.	Parent=TCONS_00000259
Schisto_mansoni.Chr_1	Cufflinks	exon	22893522	22893606	.	+	.	Parent=TCONS_00000259
Schisto_mansoni.Chr_1	Cufflinks	exon	22893642	22893763	.	+	.	Parent=TCONS_00000259
Schisto_mansoni.Chr_1	Cufflinks	exon	22897274	22897686	.	+	.	Parent=TCONS_00000259
Schisto_mansoni.Chr_1	Cufflinks	gene	10330083	10332769	.	+	.	ID=XLOC_000077;Name=XLOC_000077
Schisto_mansoni.Chr_1	Cufflinks	transcript	10330083	10332769	.	+	.	ID=TCONS_00000118;Parent=XLOC_000077
Schisto_mansoni.Chr_1	Cufflinks	exon	10330083	10330124	.	+	.	Parent=TCONS_00000118
Schisto_mansoni.Chr_1	Cufflinks	exon	10330982	10331091	.	+	.	Parent=TCONS_00000118
Schisto_mansoni.Chr_1	Cufflinks	exon	10332363	10332769	.	+	.	Parent=TCONS_00000118
Schisto_mansoni.Chr_1	Cufflinks	gene	10211010	10215925	.	+	.	ID=XLOC_000076;Name=XLOC_000076
Schisto_mansoni.Chr_1	Cufflinks	transcript	10211010	10215925	.	+	.	ID=TCONS_00000117;Parent=XLOC_000076
Schisto_mansoni.Chr_1	Cufflinks	exon	10211010	10211055	.	+	.	Parent=TCONS_00000117
Schisto_mansoni.Chr_1	Cufflinks	exon	10213546	10213801	.	+	.	Parent=TCONS_00000117
Schisto_mansoni.Chr_1	Cufflinks	exon	10213843	10214023	.	+	.	Parent=TCONS_00000117
Schisto_mansoni.Chr_1	Cufflinks	exon	10214062	10214337	.	+	.	Parent=TCONS_00000117
Schisto_mansoni.Chr_1	Cufflinks	exon	10215324	10215925	.	+	.	Parent=TCONS_00000117
Schisto_mansoni.Chr_1	Cufflinks	gene	10186830	10194657	.	+	.	ID=XLOC_000075;Name=XLOC_000075
Schisto_mansoni.Chr_1	Cufflinks	transcript	10192650	10194657	.	+	.	ID=TCONS_00000116;Parent=XLOC_000075
Schisto_mansoni.Chr_1	Cufflinks	exon	10192650	10192695	.	+	.	Parent=TCONS_00000116
Schisto_mansoni.Chr_1	Cufflinks	exon	10192855	10193077	.	+	.	Parent=TCONS_00000116
Schisto_mansoni.Chr_1	Cufflinks	exon	10194497	10194657	.	+	.	Parent=TCONS_00000116
Schisto_mansoni.Chr_1	Cufflinks	transcript	10186830	10194657	.	+	.	ID=TCONS_00000115;Parent=XLOC_000075
Schisto_mansoni.Chr_1	Cufflinks	exon	10186830	10186873	.	+	.	Parent=TCONS_00000115
Schisto_mansoni.Chr_1	Cufflinks	exon	10189510	10189628	.	+	.	Parent=TCONS_00000115
Schisto_mansoni.Chr_1	Cufflinks	exon	10190820	10191064	.	+	.	Parent=TCONS_00000115
Schisto_mansoni.Chr_1	Cufflinks	exon	10192543	10192695	.	+	.	Parent=TCONS_00000115
Schisto_mansoni.Chr_1	Cufflinks	exon	10192857	10193075	.	+	.	Parent=TCONS_00000115
Schisto_mansoni.Chr_1	Cufflinks	exon	10194497	10194657	.	+	.	Parent=TCONS_00000115
Schisto_mansoni.Chr_1	Cufflinks	gene	10101235	10110067	.	+	.	ID=XLOC_000074;Name=XLOC_000074
Schisto_mansoni.Chr_1	Cufflinks	transcript	10101235	10110067	.	+	.	ID=TCONS_00000114;Parent=XLOC_000074
Schisto_mansoni.Chr_1	Cufflinks	exon	10101235	10101570	.	+	.	Parent=TCONS_00000114
Schisto_mansoni.Chr_1	Cufflinks	exon	10102115	10102258	.	+	.	Parent=TCONS_00000114
Schisto_mansoni.Chr_1	Cufflinks	exon	10106345	10106430	.	+	.	Parent=TCONS_00000114
Schisto_mansoni.Chr_1	Cufflinks	exon	10109922	10110067	.	+	.	Parent=TCONS_00000114
Schisto_mansoni.Chr_1	Cufflinks	gene	10067237	10068377	.	+	.	ID=XLOC_000073;Name=XLOC_000073
Schisto_mansoni.Chr_1	Cufflinks	transcript	10067237	10068377	.	+	.	ID=TCONS_00000113;Parent=XLOC_000073
Schisto_mansoni.Chr_1	Cufflinks	exon	10067237	10067637	.	+	.	Parent=TCONS_00000113
Schisto_mansoni.Chr_1	Cufflinks	exon	10067675	10068377	.	+	.	Parent=TCONS_00000113
Schisto_mansoni.Chr_1	Cufflinks	gene	10030999	10034578	.	+	.	ID=XLOC_000072;Name=XLOC_000072
Schisto_mansoni.Chr_1	Cufflinks	transcript	10030999	10034578	.	+	.	ID=TCONS_00000112;Parent=XLOC_000072
Schisto_mansoni.Chr_1	Cufflinks	exon	10030999	10031604	.	+	.	Parent=TCONS_00000112
Schisto_mansoni.Chr_1	Cufflinks	exon	10032581	10032830	.	+	.	Parent=TCONS_00000112
Schisto_mansoni.Chr_1	Cufflinks	exon	10033950	10034107	.	+	.	Parent=TCONS_00000112
Schisto_mansoni.Chr_1	Cufflinks	exon	10034405	10034578	.	+	.	Parent=TCONS_00000112
Schisto_mansoni.Chr_1	Cufflinks	gene	9998764	10003758	.	+	.	ID=XLOC_000071;Name=XLOC_000071
Schisto_mansoni.Chr_1	Cufflinks	transcript	9998764	10003758	.	+	.	ID=TCONS_00000111;Parent=XLOC_000071
Schisto_mansoni.Chr_1	Cufflinks	exon	9998764	9998795	.	+	.	Parent=TCONS_00000111
Schisto_mansoni.Chr_1	Cufflinks	exon	9999958	10000129	.	+	.	Parent=TCONS_00000111
Schisto_mansoni.Chr_1	Cufflinks	exon	10000165	10000275	.	+	.	Parent=TCONS_00000111
Schisto_mansoni.Chr_1	Cufflinks	exon	10001996	10002189	.	+	.	Parent=TCONS_00000111
Schisto_mansoni.Chr_1	Cufflinks	exon	10002307	10002553	.	+	.	Parent=TCONS_00000111
Schisto_mansoni.Chr_1	Cufflinks	exon	10003531	10003758	.	+	.	Parent=TCONS_00000111
Schisto_mansoni.Chr_1	Cufflinks	gene	9848299	9854834	.	+	.	ID=XLOC_000070;Name=XLOC_000070
Schisto_mansoni.Chr_1	Cufflinks	transcript	9848685	9854834	.	+	.	ID=TCONS_00000109;Parent=XLOC_000070
Schisto_mansoni.Chr_1	Cufflinks	exon	9848685	9848771	.	+	.	Parent=TCONS_00000109
Schisto_mansoni.Chr_1	Cufflinks	exon	9848869	9849004	.	+	.	Parent=TCONS_00000109
Schisto_mansoni.Chr_1	Cufflinks	exon	9850801	9851044	.	+	.	Parent=TCONS_00000109
Schisto_mansoni.Chr_1	Cufflinks	exon	9851954	9852057	.	+	.	Parent=TCONS_00000109
Schisto_mansoni.Chr_1	Cufflinks	exon	9852858	9852957	.	+	.	Parent=TCONS_00000109
Schisto_mansoni.Chr_1	Cufflinks	exon	9854706	9854834	.	+	.	Parent=TCONS_00000109
Schisto_mansoni.Chr_1	Cufflinks	transcript	9848685	9854834	.	+	.	ID=TCONS_00000108;Parent=XLOC_000070
Schisto_mansoni.Chr_1	Cufflinks	exon	9848685	9848771	.	+	.	Parent=TCONS_00000108
Schisto_mansoni.Chr_1	Cufflinks	exon	9848869	9849004	.	+	.	Parent=TCONS_00000108
Schisto_mansoni.Chr_1	Cufflinks	exon	9850801	9851044	.	+	.	Parent=TCONS_00000108
Schisto_mansoni.Chr_1	Cufflinks	exon	9851954	9852057	.	+	.	Parent=TCONS_00000108
Schisto_mansoni.Chr_1	Cufflinks	exon	9852858	9852952	.	+	.	Parent=TCONS_00000108
Schisto_mansoni.Chr_1	Cufflinks	exon	9854706	9854834	.	+	.	Parent=TCONS_00000108
Schisto_mansoni.Chr_1	Cufflinks	transcript	9848713	9986099	.	+	.	ID=TCONS_00000110;Parent=XLOC_000070
Schisto_mansoni.Chr_1	Cufflinks	exon	9848713	9848771	.	+	.	Parent=TCONS_00000110
Schisto_mansoni.Chr_1	Cufflinks	exon	9848869	9849004	.	+	.	Parent=TCONS_00000110
Schisto_mansoni.Chr_1	Cufflinks	exon	9986091	9986099	.	+	.	Parent=TCONS_00000110
Schisto_mansoni.Chr_1	Cufflinks	transcript	9848299	9854834	.	+	.	ID=TCONS_00000107;Parent=XLOC_000070
Schisto_mansoni.Chr_1	Cufflinks	exon	9848299	9848327	.	+	.	Parent=TCONS_00000107
Schisto_mansoni.Chr_1	Cufflinks	exon	9848869	9849004	.	+	.	Parent=TCONS_00000107
Schisto_mansoni.Chr_1	Cufflinks	exon	9850801	9851044	.	+	.	Parent=TCONS_00000107
Schisto_mansoni.Chr_1	Cufflinks	exon	9851954	9852057	.	+	.	Parent=TCONS_00000107
Schisto_mansoni.Chr_1	Cufflinks	exon	9852858	9852952	.	+	.	Parent=TCONS_00000107
Schisto_mansoni.Chr_1	Cufflinks	exon	9854706	9854834	.	+	.	Parent=TCONS_00000107
Schisto_mansoni.Chr_1	Cufflinks	gene	44178160	44178945	.	+	.	ID=XLOC_000370;Name=XLOC_000370
Schisto_mansoni.Chr_1	Cufflinks	transcript	44178160	44178945	.	+	.	ID=TCONS_00000563;Parent=XLOC_000370
Schisto_mansoni.Chr_1	Cufflinks	exon	44178160	44178384	.	+	.	Parent=TCONS_00000563
Schisto_mansoni.Chr_1	Cufflinks	exon	44178703	44178945	.	+	.	Parent=TCONS_00000563
Schisto_mansoni.Chr_1	Cufflinks	gene	44415234	44419953	.	+	.	ID=XLOC_000371;Name=XLOC_000371
Schisto_mansoni.Chr_1	Cufflinks	transcript	44415234	44419953	.	+	.	ID=TCONS_00000564;Parent=XLOC_000371
Schisto_mansoni.Chr_1	Cufflinks	exon	44415234	44415301	.	+	.	Parent=TCONS_00000564
Schisto_mansoni.Chr_1	Cufflinks	exon	44419595	44419953	.	+	.	Parent=TCONS_00000564
Schisto_mansoni.Chr_1	Cufflinks	gene	44624125	44639861	.	+	.	ID=XLOC_000372;Name=XLOC_000372
Schisto_mansoni.Chr_1	Cufflinks	transcript	44624125	44639861	.	+	.	ID=TCONS_00000565;Parent=XLOC_000372
Schisto_mansoni.Chr_1	Cufflinks	exon	44624125	44624187	.	+	.	Parent=TCONS_00000565
Schisto_mansoni.Chr_1	Cufflinks	exon	44638915	44639861	.	+	.	Parent=TCONS_00000565
Schisto_mansoni.Chr_1	Cufflinks	gene	44647477	44653034	.	+	.	ID=XLOC_000373;Name=XLOC_000373
Schisto_mansoni.Chr_1	Cufflinks	transcript	44647477	44653034	.	+	.	ID=TCONS_00000566;Parent=XLOC_000373
Schisto_mansoni.Chr_1	Cufflinks	exon	44647477	44647688	.	+	.	Parent=TCONS_00000566
Schisto_mansoni.Chr_1	Cufflinks	exon	44651789	44651869	.	+	.	Parent=TCONS_00000566
Schisto_mansoni.Chr_1	Cufflinks	exon	44652860	44653034	.	+	.	Parent=TCONS_00000566
Schisto_mansoni.Chr_1	Cufflinks	gene	44669303	44670344	.	+	.	ID=XLOC_000374;Name=XLOC_000374
Schisto_mansoni.Chr_1	Cufflinks	transcript	44669303	44670344	.	+	.	ID=TCONS_00000567;Parent=XLOC_000374
Schisto_mansoni.Chr_1	Cufflinks	exon	44669303	44669407	.	+	.	Parent=TCONS_00000567
Schisto_mansoni.Chr_1	Cufflinks	exon	44670223	44670344	.	+	.	Parent=TCONS_00000567
Schisto_mansoni.Chr_1	Cufflinks	gene	44769400	44771565	.	+	.	ID=XLOC_000375;Name=XLOC_000375
Schisto_mansoni.Chr_1	Cufflinks	transcript	44769400	44771565	.	+	.	ID=TCONS_00000568;Parent=XLOC_000375
Schisto_mansoni.Chr_1	Cufflinks	exon	44769400	44769410	.	+	.	Parent=TCONS_00000568
Schisto_mansoni.Chr_1	Cufflinks	exon	44770869	44771565	.	+	.	Parent=TCONS_00000568
Schisto_mansoni.Chr_1	Cufflinks	gene	10391761	10392846	.	+	.	ID=XLOC_000079;Name=XLOC_000079
Schisto_mansoni.Chr_1	Cufflinks	transcript	10391761	10392846	.	+	.	ID=TCONS_00000120;Parent=XLOC_000079
Schisto_mansoni.Chr_1	Cufflinks	exon	10391761	10392105	.	+	.	Parent=TCONS_00000120
Schisto_mansoni.Chr_1	Cufflinks	exon	10392143	10392456	.	+	.	Parent=TCONS_00000120
Schisto_mansoni.Chr_1	Cufflinks	exon	10392488	10392658	.	+	.	Parent=TCONS_00000120
Schisto_mansoni.Chr_1	Cufflinks	exon	10392691	10392846	.	+	.	Parent=TCONS_00000120
Schisto_mansoni.Chr_1	Cufflinks	gene	10361486	10370269	.	+	.	ID=XLOC_000078;Name=XLOC_000078
Schisto_mansoni.Chr_1	Cufflinks	transcript	10361486	10370269	.	+	.	ID=TCONS_00000119;Parent=XLOC_000078
Schisto_mansoni.Chr_1	Cufflinks	exon	10361486	10361631	.	+	.	Parent=TCONS_00000119
Schisto_mansoni.Chr_1	Cufflinks	exon	10363504	10363757	.	+	.	Parent=TCONS_00000119
Schisto_mansoni.Chr_1	Cufflinks	exon	10365695	10365847	.	+	.	Parent=TCONS_00000119
Schisto_mansoni.Chr_1	Cufflinks	exon	10370075	10370269	.	+	.	Parent=TCONS_00000119
Schisto_mansoni.Chr_1	Cufflinks	gene	21108514	21109341	.	.	.	ID=XLOC_001087;Name=XLOC_001087
Schisto_mansoni.Chr_1	Cufflinks	transcript	21108514	21109341	.	.	.	ID=TCONS_00001751;Parent=XLOC_001087
Schisto_mansoni.Chr_1	Cufflinks	exon	21108514	21109341	.	.	.	Parent=TCONS_00001751
Schisto_mansoni.Chr_1	Cufflinks	gene	22366762	22367117	.	.	.	ID=XLOC_001099;Name=XLOC_001099
Schisto_mansoni.Chr_1	Cufflinks	transcript	22366762	22367117	.	.	.	ID=TCONS_00001763;Parent=XLOC_001099
Schisto_mansoni.Chr_1	Cufflinks	exon	22366762	22367117	.	.	.	Parent=TCONS_00001763
Schisto_mansoni.Chr_1	Cufflinks	gene	46255175	46255550	.	.	.	ID=XLOC_001228;Name=XLOC_001228
Schisto_mansoni.Chr_1	Cufflinks	transcript	46255175	46255550	.	.	.	ID=TCONS_00001892;Parent=XLOC_001228
Schisto_mansoni.Chr_1	Cufflinks	exon	46255175	46255550	.	.	.	Parent=TCONS_00001892
Schisto_mansoni.Chr_1	Cufflinks	gene	40994865	40995097	.	.	.	ID=XLOC_001203;Name=XLOC_001203
Schisto_mansoni.Chr_1	Cufflinks	transcript	40994865	40995097	.	.	.	ID=TCONS_00001867;Parent=XLOC_001203
Schisto_mansoni.Chr_1	Cufflinks	exon	40994865	40995097	.	.	.	Parent=TCONS_00001867
Schisto_mansoni.Chr_1	Cufflinks	gene	65357690	65363442	.	-	.	ID=XLOC_000994;Name=XLOC_000994
Schisto_mansoni.Chr_1	Cufflinks	transcript	65357690	65363442	.	-	.	ID=TCONS_00001657;Parent=XLOC_000994
Schisto_mansoni.Chr_1	Cufflinks	exon	65357690	65358137	.	-	.	Parent=TCONS_00001657
Schisto_mansoni.Chr_1	Cufflinks	exon	65361850	65362061	.	-	.	Parent=TCONS_00001657
Schisto_mansoni.Chr_1	Cufflinks	exon	65362595	65362976	.	-	.	Parent=TCONS_00001657
Schisto_mansoni.Chr_1	Cufflinks	exon	65363015	65363354	.	-	.	Parent=TCONS_00001657
Schisto_mansoni.Chr_1	Cufflinks	exon	65363394	65363442	.	-	.	Parent=TCONS_00001657
Schisto_mansoni.Chr_1	Cufflinks	transcript	65357690	65363442	.	-	.	ID=TCONS_00001658;Parent=XLOC_000994
Schisto_mansoni.Chr_1	Cufflinks	exon	65357690	65358139	.	-	.	Parent=TCONS_00001658
Schisto_mansoni.Chr_1	Cufflinks	exon	65361850	65362061	.	-	.	Parent=TCONS_00001658
Schisto_mansoni.Chr_1	Cufflinks	exon	65362595	65362976	.	-	.	Parent=TCONS_00001658
Schisto_mansoni.Chr_1	Cufflinks	exon	65363015	65363354	.	-	.	Parent=TCONS_00001658
Schisto_mansoni.Chr_1	Cufflinks	exon	65363394	65363442	.	-	.	Parent=TCONS_00001658
Schisto_mansoni.Chr_1	Cufflinks	gene	32228314	32228837	.	.	.	ID=XLOC_001157;Name=XLOC_001157
Schisto_mansoni.Chr_1	Cufflinks	transcript	32228314	32228837	.	.	.	ID=TCONS_00001821;Parent=XLOC_001157
Schisto_mansoni.Chr_1	Cufflinks	exon	32228314	32228837	.	.	.	Parent=TCONS_00001821
Schisto_mansoni.Chr_1	Cufflinks	gene	33960301	33960747	.	.	.	ID=XLOC_001164;Name=XLOC_001164
Schisto_mansoni.Chr_1	Cufflinks	transcript	33960301	33960747	.	.	.	ID=TCONS_00001828;Parent=XLOC_001164
Schisto_mansoni.Chr_1	Cufflinks	exon	33960301	33960747	.	.	.	Parent=TCONS_00001828
Schisto_mansoni.Chr_1	Cufflinks	gene	20903393	20903687	.	.	.	ID=XLOC_001086;Name=XLOC_001086
Schisto_mansoni.Chr_1	Cufflinks	transcript	20903393	20903687	.	.	.	ID=TCONS_00001750;Parent=XLOC_001086
Schisto_mansoni.Chr_1	Cufflinks	exon	20903393	20903687	.	.	.	Parent=TCONS_00001750
Schisto_mansoni.Chr_1	Cufflinks	gene	29179312	29182834	.	-	.	ID=XLOC_000738;Name=XLOC_000738
Schisto_mansoni.Chr_1	Cufflinks	transcript	29179312	29182837	.	-	.	ID=TCONS_00001199;Parent=XLOC_000738
Schisto_mansoni.Chr_1	Cufflinks	exon	29179312	29179632	.	-	.	Parent=TCONS_00001199
Schisto_mansoni.Chr_1	Cufflinks	exon	29182172	29182324	.	-	.	Parent=TCONS_00001199
Schisto_mansoni.Chr_1	Cufflinks	exon	29182358	29182564	.	-	.	Parent=TCONS_00001199
Schisto_mansoni.Chr_1	Cufflinks	exon	29182599	29182776	.	-	.	Parent=TCONS_00001199
Schisto_mansoni.Chr_1	Cufflinks	exon	29182811	29182837	.	-	.	Parent=TCONS_00001199
Schisto_mansoni.Chr_1	Cufflinks	transcript	29179312	29182834	.	-	.	ID=TCONS_00001198;Parent=XLOC_000738
Schisto_mansoni.Chr_1	Cufflinks	exon	29179312	29179631	.	-	.	Parent=TCONS_00001198
Schisto_mansoni.Chr_1	Cufflinks	exon	29182171	29182324	.	-	.	Parent=TCONS_00001198
Schisto_mansoni.Chr_1	Cufflinks	exon	29182358	29182564	.	-	.	Parent=TCONS_00001198
Schisto_mansoni.Chr_1	Cufflinks	exon	29182599	29182767	.	-	.	Parent=TCONS_00001198
Schisto_mansoni.Chr_1	Cufflinks	exon	29182802	29182834	.	-	.	Parent=TCONS_00001198
Schisto_mansoni.Chr_1	Cufflinks	gene	29204908	29211890	.	-	.	ID=XLOC_000739;Name=XLOC_000739
Schisto_mansoni.Chr_1	Cufflinks	transcript	29204908	29212417	.	-	.	ID=TCONS_00001204;Parent=XLOC_000739
Schisto_mansoni.Chr_1	Cufflinks	exon	29204908	29205098	.	-	.	Parent=TCONS_00001204
Schisto_mansoni.Chr_1	Cufflinks	exon	29208352	29208420	.	-	.	Parent=TCONS_00001204
Schisto_mansoni.Chr_1	Cufflinks	exon	29211680	29211827	.	-	.	Parent=TCONS_00001204
Schisto_mansoni.Chr_1	Cufflinks	exon	29211860	29211998	.	-	.	Parent=TCONS_00001204
Schisto_mansoni.Chr_1	Cufflinks	exon	29212037	29212131	.	-	.	Parent=TCONS_00001204
Schisto_mansoni.Chr_1	Cufflinks	exon	29212164	29212273	.	-	.	Parent=TCONS_00001204
Schisto_mansoni.Chr_1	Cufflinks	exon	29212384	29212417	.	-	.	Parent=TCONS_00001204
Schisto_mansoni.Chr_1	Cufflinks	transcript	29204908	29212246	.	-	.	ID=TCONS_00001201;Parent=XLOC_000739
Schisto_mansoni.Chr_1	Cufflinks	exon	29204908	29205098	.	-	.	Parent=TCONS_00001201
Schisto_mansoni.Chr_1	Cufflinks	exon	29208352	29208420	.	-	.	Parent=TCONS_00001201
Schisto_mansoni.Chr_1	Cufflinks	exon	29211680	29211827	.	-	.	Parent=TCONS_00001201
Schisto_mansoni.Chr_1	Cufflinks	exon	29211867	29211998	.	-	.	Parent=TCONS_00001201
Schisto_mansoni.Chr_1	Cufflinks	exon	29212037	29212131	.	-	.	Parent=TCONS_00001201
Schisto_mansoni.Chr_1	Cufflinks	exon	29212164	29212246	.	-	.	Parent=TCONS_00001201
Schisto_mansoni.Chr_1	Cufflinks	transcript	29204908	29211890	.	-	.	ID=TCONS_00001200;Parent=XLOC_000739
Schisto_mansoni.Chr_1	Cufflinks	exon	29204908	29205099	.	-	.	Parent=TCONS_00001200
Schisto_mansoni.Chr_1	Cufflinks	exon	29208353	29208420	.	-	.	Parent=TCONS_00001200
Schisto_mansoni.Chr_1	Cufflinks	exon	29211680	29211827	.	-	.	Parent=TCONS_00001200
Schisto_mansoni.Chr_1	Cufflinks	exon	29211860	29211890	.	-	.	Parent=TCONS_00001200
Schisto_mansoni.Chr_1	Cufflinks	transcript	29204908	29212416	.	-	.	ID=TCONS_00001203;Parent=XLOC_000739
Schisto_mansoni.Chr_1	Cufflinks	exon	29204908	29205098	.	-	.	Parent=TCONS_00001203
Schisto_mansoni.Chr_1	Cufflinks	exon	29208352	29208420	.	-	.	Parent=TCONS_00001203
Schisto_mansoni.Chr_1	Cufflinks	exon	29211680	29211829	.	-	.	Parent=TCONS_00001203
Schisto_mansoni.Chr_1	Cufflinks	exon	29211860	29211998	.	-	.	Parent=TCONS_00001203
Schisto_mansoni.Chr_1	Cufflinks	exon	29212040	29212131	.	-	.	Parent=TCONS_00001203
Schisto_mansoni.Chr_1	Cufflinks	exon	29212164	29212273	.	-	.	Parent=TCONS_00001203
Schisto_mansoni.Chr_1	Cufflinks	exon	29212384	29212416	.	-	.	Parent=TCONS_00001203
Schisto_mansoni.Chr_1	Cufflinks	transcript	29204908	29212411	.	-	.	ID=TCONS_00001202;Parent=XLOC_000739
Schisto_mansoni.Chr_1	Cufflinks	exon	29204908	29205098	.	-	.	Parent=TCONS_00001202
Schisto_mansoni.Chr_1	Cufflinks	exon	29208352	29208424	.	-	.	Parent=TCONS_00001202
Schisto_mansoni.Chr_1	Cufflinks	exon	29211684	29211827	.	-	.	Parent=TCONS_00001202
Schisto_mansoni.Chr_1	Cufflinks	exon	29211860	29211998	.	-	.	Parent=TCONS_00001202
Schisto_mansoni.Chr_1	Cufflinks	exon	29212037	29212273	.	-	.	Parent=TCONS_00001202
Schisto_mansoni.Chr_1	Cufflinks	exon	29212384	29212411	.	-	.	Parent=TCONS_00001202
Schisto_mansoni.Chr_1	Cufflinks	gene	40796330	40796519	.	.	.	ID=XLOC_001202;Name=XLOC_001202
Schisto_mansoni.Chr_1	Cufflinks	transcript	40796330	40796519	.	.	.	ID=TCONS_00001866;Parent=XLOC_001202
Schisto_mansoni.Chr_1	Cufflinks	exon	40796330	40796519	.	.	.	Parent=TCONS_00001866
Schisto_mansoni.Chr_1	Cufflinks	gene	48129894	48130383	.	.	.	ID=XLOC_001231;Name=XLOC_001231
Schisto_mansoni.Chr_1	Cufflinks	transcript	48129894	48130383	.	.	.	ID=TCONS_00001895;Parent=XLOC_001231
Schisto_mansoni.Chr_1	Cufflinks	exon	48129894	48130383	.	.	.	Parent=TCONS_00001895
Schisto_mansoni.Chr_1	Cufflinks	gene	27386400	27390079	.	-	.	ID=XLOC_000730;Name=XLOC_000730
Schisto_mansoni.Chr_1	Cufflinks	transcript	27386400	27390079	.	-	.	ID=TCONS_00001188;Parent=XLOC_000730
Schisto_mansoni.Chr_1	Cufflinks	exon	27386400	27387105	.	-	.	Parent=TCONS_00001188
Schisto_mansoni.Chr_1	Cufflinks	exon	27387426	27387689	.	-	.	Parent=TCONS_00001188
Schisto_mansoni.Chr_1	Cufflinks	exon	27388694	27388915	.	-	.	Parent=TCONS_00001188
Schisto_mansoni.Chr_1	Cufflinks	exon	27389079	27389265	.	-	.	Parent=TCONS_00001188
Schisto_mansoni.Chr_1	Cufflinks	exon	27389348	27389653	.	-	.	Parent=TCONS_00001188
Schisto_mansoni.Chr_1	Cufflinks	exon	27389869	27390079	.	-	.	Parent=TCONS_00001188
Schisto_mansoni.Chr_1	Cufflinks	gene	27589281	27590195	.	-	.	ID=XLOC_000731;Name=XLOC_000731
Schisto_mansoni.Chr_1	Cufflinks	transcript	27589281	27590195	.	-	.	ID=TCONS_00001189;Parent=XLOC_000731
Schisto_mansoni.Chr_1	Cufflinks	exon	27589281	27589554	.	-	.	Parent=TCONS_00001189
Schisto_mansoni.Chr_1	Cufflinks	exon	27589599	27589688	.	-	.	Parent=TCONS_00001189
Schisto_mansoni.Chr_1	Cufflinks	exon	27589733	27589835	.	-	.	Parent=TCONS_00001189
Schisto_mansoni.Chr_1	Cufflinks	exon	27589883	27590013	.	-	.	Parent=TCONS_00001189
Schisto_mansoni.Chr_1	Cufflinks	exon	27590058	27590106	.	-	.	Parent=TCONS_00001189
Schisto_mansoni.Chr_1	Cufflinks	exon	27590144	27590195	.	-	.	Parent=TCONS_00001189
Schisto_mansoni.Chr_1	Cufflinks	gene	27810526	27812210	.	-	.	ID=XLOC_000732;Name=XLOC_000732
Schisto_mansoni.Chr_1	Cufflinks	transcript	27810526	27812210	.	-	.	ID=TCONS_00001190;Parent=XLOC_000732
Schisto_mansoni.Chr_1	Cufflinks	exon	27810526	27811011	.	-	.	Parent=TCONS_00001190
Schisto_mansoni.Chr_1	Cufflinks	exon	27812033	27812210	.	-	.	Parent=TCONS_00001190
Schisto_mansoni.Chr_1	Cufflinks	gene	27909407	27916369	.	-	.	ID=XLOC_000733;Name=XLOC_000733
Schisto_mansoni.Chr_1	Cufflinks	transcript	27909407	27916369	.	-	.	ID=TCONS_00001191;Parent=XLOC_000733
Schisto_mansoni.Chr_1	Cufflinks	exon	27909407	27909750	.	-	.	Parent=TCONS_00001191
Schisto_mansoni.Chr_1	Cufflinks	exon	27910609	27910954	.	-	.	Parent=TCONS_00001191
Schisto_mansoni.Chr_1	Cufflinks	exon	27912587	27912941	.	-	.	Parent=TCONS_00001191
Schisto_mansoni.Chr_1	Cufflinks	exon	27914191	27914392	.	-	.	Parent=TCONS_00001191
Schisto_mansoni.Chr_1	Cufflinks	exon	27915264	27915515	.	-	.	Parent=TCONS_00001191
Schisto_mansoni.Chr_1	Cufflinks	exon	27916319	27916369	.	-	.	Parent=TCONS_00001191
Schisto_mansoni.Chr_1	Cufflinks	transcript	27909407	27916369	.	-	.	ID=TCONS_00001192;Parent=XLOC_000733
Schisto_mansoni.Chr_1	Cufflinks	exon	27909407	27909750	.	-	.	Parent=TCONS_00001192
Schisto_mansoni.Chr_1	Cufflinks	exon	27910609	27910954	.	-	.	Parent=TCONS_00001192
Schisto_mansoni.Chr_1	Cufflinks	exon	27912587	27912941	.	-	.	Parent=TCONS_00001192
Schisto_mansoni.Chr_1	Cufflinks	exon	27914235	27914392	.	-	.	Parent=TCONS_00001192
Schisto_mansoni.Chr_1	Cufflinks	exon	27915264	27915515	.	-	.	Parent=TCONS_00001192
Schisto_mansoni.Chr_1	Cufflinks	exon	27916319	27916369	.	-	.	Parent=TCONS_00001192
Schisto_mansoni.Chr_1	Cufflinks	gene	28390960	28525538	.	-	.	ID=XLOC_000734;Name=XLOC_000734
Schisto_mansoni.Chr_1	Cufflinks	transcript	28521847	28525579	.	-	.	ID=TCONS_00001194;Parent=XLOC_000734
Schisto_mansoni.Chr_1	Cufflinks	exon	28521847	28523148	.	-	.	Parent=TCONS_00001194
Schisto_mansoni.Chr_1	Cufflinks	exon	28525129	28525403	.	-	.	Parent=TCONS_00001194
Schisto_mansoni.Chr_1	Cufflinks	exon	28525439	28525579	.	-	.	Parent=TCONS_00001194
Schisto_mansoni.Chr_1	Cufflinks	transcript	28390960	28525538	.	-	.	ID=TCONS_00001193;Parent=XLOC_000734
Schisto_mansoni.Chr_1	Cufflinks	exon	28390960	28390968	.	-	.	Parent=TCONS_00001193
Schisto_mansoni.Chr_1	Cufflinks	exon	28525129	28525403	.	-	.	Parent=TCONS_00001193
Schisto_mansoni.Chr_1	Cufflinks	exon	28525439	28525538	.	-	.	Parent=TCONS_00001193
Schisto_mansoni.Chr_1	Cufflinks	gene	28668856	28681698	.	-	.	ID=XLOC_000735;Name=XLOC_000735
Schisto_mansoni.Chr_1	Cufflinks	transcript	28668856	28681698	.	-	.	ID=TCONS_00001195;Parent=XLOC_000735
Schisto_mansoni.Chr_1	Cufflinks	exon	28668856	28669136	.	-	.	Parent=TCONS_00001195
Schisto_mansoni.Chr_1	Cufflinks	exon	28675830	28675923	.	-	.	Parent=TCONS_00001195
Schisto_mansoni.Chr_1	Cufflinks	exon	28679211	28679364	.	-	.	Parent=TCONS_00001195
Schisto_mansoni.Chr_1	Cufflinks	exon	28681613	28681698	.	-	.	Parent=TCONS_00001195
Schisto_mansoni.Chr_1	Cufflinks	gene	28786806	28787291	.	-	.	ID=XLOC_000736;Name=XLOC_000736
Schisto_mansoni.Chr_1	Cufflinks	transcript	28786806	28787291	.	-	.	ID=TCONS_00001196;Parent=XLOC_000736
Schisto_mansoni.Chr_1	Cufflinks	exon	28786806	28787016	.	-	.	Parent=TCONS_00001196
Schisto_mansoni.Chr_1	Cufflinks	exon	28787053	28787291	.	-	.	Parent=TCONS_00001196
Schisto_mansoni.Chr_1	Cufflinks	gene	28864610	28865581	.	-	.	ID=XLOC_000737;Name=XLOC_000737
Schisto_mansoni.Chr_1	Cufflinks	transcript	28864610	28865581	.	-	.	ID=TCONS_00001197;Parent=XLOC_000737
Schisto_mansoni.Chr_1	Cufflinks	exon	28864610	28864935	.	-	.	Parent=TCONS_00001197
Schisto_mansoni.Chr_1	Cufflinks	exon	28864973	28865206	.	-	.	Parent=TCONS_00001197
Schisto_mansoni.Chr_1	Cufflinks	exon	28865248	28865329	.	-	.	Parent=TCONS_00001197
Schisto_mansoni.Chr_1	Cufflinks	exon	28865362	28865472	.	-	.	Parent=TCONS_00001197
Schisto_mansoni.Chr_1	Cufflinks	exon	28865510	28865581	.	-	.	Parent=TCONS_00001197
Schisto_mansoni.Chr_1	Cufflinks	gene	14979879	14981577	.	+	.	ID=XLOC_000109;Name=XLOC_000109
Schisto_mansoni.Chr_1	Cufflinks	transcript	14979879	14981577	.	+	.	ID=TCONS_00000157;Parent=XLOC_000109
Schisto_mansoni.Chr_1	Cufflinks	exon	14979879	14979962	.	+	.	Parent=TCONS_00000157
Schisto_mansoni.Chr_1	Cufflinks	exon	14981336	14981577	.	+	.	Parent=TCONS_00000157
Schisto_mansoni.Chr_1	Cufflinks	gene	14975360	14979060	.	+	.	ID=XLOC_000108;Name=XLOC_000108
Schisto_mansoni.Chr_1	Cufflinks	transcript	14975360	14979060	.	+	.	ID=TCONS_00000156;Parent=XLOC_000108
Schisto_mansoni.Chr_1	Cufflinks	exon	14975360	14975599	.	+	.	Parent=TCONS_00000156
Schisto_mansoni.Chr_1	Cufflinks	exon	14978206	14978348	.	+	.	Parent=TCONS_00000156
Schisto_mansoni.Chr_1	Cufflinks	exon	14978791	14979060	.	+	.	Parent=TCONS_00000156
Schisto_mansoni.Chr_1	Cufflinks	gene	14295254	14303964	.	+	.	ID=XLOC_000103;Name=XLOC_000103
Schisto_mansoni.Chr_1	Cufflinks	transcript	14295254	14303964	.	+	.	ID=TCONS_00000150;Parent=XLOC_000103
Schisto_mansoni.Chr_1	Cufflinks	exon	14295254	14295506	.	+	.	Parent=TCONS_00000150
Schisto_mansoni.Chr_1	Cufflinks	exon	14301377	14301647	.	+	.	Parent=TCONS_00000150
Schisto_mansoni.Chr_1	Cufflinks	exon	14301683	14301834	.	+	.	Parent=TCONS_00000150
Schisto_mansoni.Chr_1	Cufflinks	exon	14303763	14303964	.	+	.	Parent=TCONS_00000150
Schisto_mansoni.Chr_1	Cufflinks	gene	14273306	14284753	.	+	.	ID=XLOC_000102;Name=XLOC_000102
Schisto_mansoni.Chr_1	Cufflinks	transcript	14273306	14284753	.	+	.	ID=TCONS_00000149;Parent=XLOC_000102
Schisto_mansoni.Chr_1	Cufflinks	exon	14273306	14273437	.	+	.	Parent=TCONS_00000149
Schisto_mansoni.Chr_1	Cufflinks	exon	14275881	14276255	.	+	.	Parent=TCONS_00000149
Schisto_mansoni.Chr_1	Cufflinks	exon	14284478	14284753	.	+	.	Parent=TCONS_00000149
Schisto_mansoni.Chr_1	Cufflinks	gene	14220863	14226243	.	+	.	ID=XLOC_000101;Name=XLOC_000101
Schisto_mansoni.Chr_1	Cufflinks	transcript	14220863	14226243	.	+	.	ID=TCONS_00000148;Parent=XLOC_000101
Schisto_mansoni.Chr_1	Cufflinks	exon	14220863	14220878	.	+	.	Parent=TCONS_00000148
Schisto_mansoni.Chr_1	Cufflinks	exon	14221837	14222241	.	+	.	Parent=TCONS_00000148
Schisto_mansoni.Chr_1	Cufflinks	exon	14224349	14224486	.	+	.	Parent=TCONS_00000148
Schisto_mansoni.Chr_1	Cufflinks	exon	14226122	14226243	.	+	.	Parent=TCONS_00000148
Schisto_mansoni.Chr_1	Cufflinks	gene	14181408	14182317	.	+	.	ID=XLOC_000100;Name=XLOC_000100
Schisto_mansoni.Chr_1	Cufflinks	transcript	14181408	14182317	.	+	.	ID=TCONS_00000147;Parent=XLOC_000100
Schisto_mansoni.Chr_1	Cufflinks	exon	14181408	14181494	.	+	.	Parent=TCONS_00000147
Schisto_mansoni.Chr_1	Cufflinks	exon	14182171	14182317	.	+	.	Parent=TCONS_00000147
Schisto_mansoni.Chr_1	Cufflinks	gene	14958690	14963745	.	+	.	ID=XLOC_000107;Name=XLOC_000107
Schisto_mansoni.Chr_1	Cufflinks	transcript	14958690	14963745	.	+	.	ID=TCONS_00000155;Parent=XLOC_000107
Schisto_mansoni.Chr_1	Cufflinks	exon	14958690	14958806	.	+	.	Parent=TCONS_00000155
Schisto_mansoni.Chr_1	Cufflinks	exon	14963424	14963624	.	+	.	Parent=TCONS_00000155
Schisto_mansoni.Chr_1	Cufflinks	exon	14963667	14963745	.	+	.	Parent=TCONS_00000155
Schisto_mansoni.Chr_1	Cufflinks	gene	14880872	14887868	.	+	.	ID=XLOC_000106;Name=XLOC_000106
Schisto_mansoni.Chr_1	Cufflinks	transcript	14880872	14887868	.	+	.	ID=TCONS_00000154;Parent=XLOC_000106
Schisto_mansoni.Chr_1	Cufflinks	exon	14880872	14880996	.	+	.	Parent=TCONS_00000154
Schisto_mansoni.Chr_1	Cufflinks	exon	14882204	14882353	.	+	.	Parent=TCONS_00000154
Schisto_mansoni.Chr_1	Cufflinks	exon	14884015	14884170	.	+	.	Parent=TCONS_00000154
Schisto_mansoni.Chr_1	Cufflinks	exon	14885539	14885620	.	+	.	Parent=TCONS_00000154
Schisto_mansoni.Chr_1	Cufflinks	exon	14887742	14887868	.	+	.	Parent=TCONS_00000154
Schisto_mansoni.Chr_1	Cufflinks	gene	14636568	14642702	.	+	.	ID=XLOC_000105;Name=XLOC_000105
Schisto_mansoni.Chr_1	Cufflinks	transcript	14636568	14642702	.	+	.	ID=TCONS_00000152;Parent=XLOC_000105
Schisto_mansoni.Chr_1	Cufflinks	exon	14636568	14636624	.	+	.	Parent=TCONS_00000152
Schisto_mansoni.Chr_1	Cufflinks	exon	14638109	14638492	.	+	.	Parent=TCONS_00000152
Schisto_mansoni.Chr_1	Cufflinks	exon	14638530	14638595	.	+	.	Parent=TCONS_00000152
Schisto_mansoni.Chr_1	Cufflinks	exon	14639906	14640174	.	+	.	Parent=TCONS_00000152
Schisto_mansoni.Chr_1	Cufflinks	exon	14641911	14642054	.	+	.	Parent=TCONS_00000152
Schisto_mansoni.Chr_1	Cufflinks	exon	14642574	14642702	.	+	.	Parent=TCONS_00000152
Schisto_mansoni.Chr_1	Cufflinks	transcript	14638304	14642702	.	+	.	ID=TCONS_00000153;Parent=XLOC_000105
Schisto_mansoni.Chr_1	Cufflinks	exon	14638304	14638492	.	+	.	Parent=TCONS_00000153
Schisto_mansoni.Chr_1	Cufflinks	exon	14638530	14638595	.	+	.	Parent=TCONS_00000153
Schisto_mansoni.Chr_1	Cufflinks	exon	14639905	14640174	.	+	.	Parent=TCONS_00000153
Schisto_mansoni.Chr_1	Cufflinks	exon	14641911	14642054	.	+	.	Parent=TCONS_00000153
Schisto_mansoni.Chr_1	Cufflinks	exon	14642574	14642702	.	+	.	Parent=TCONS_00000153
Schisto_mansoni.Chr_1	Cufflinks	gene	14350107	14351388	.	+	.	ID=XLOC_000104;Name=XLOC_000104
Schisto_mansoni.Chr_1	Cufflinks	transcript	14350107	14351388	.	+	.	ID=TCONS_00000151;Parent=XLOC_000104
Schisto_mansoni.Chr_1	Cufflinks	exon	14350107	14350159	.	+	.	Parent=TCONS_00000151
Schisto_mansoni.Chr_1	Cufflinks	exon	14350193	14350285	.	+	.	Parent=TCONS_00000151
Schisto_mansoni.Chr_1	Cufflinks	exon	14350316	14350711	.	+	.	Parent=TCONS_00000151
Schisto_mansoni.Chr_1	Cufflinks	exon	14350745	14351035	.	+	.	Parent=TCONS_00000151
Schisto_mansoni.Chr_1	Cufflinks	exon	14351069	14351388	.	+	.	Parent=TCONS_00000151
Schisto_mansoni.Chr_1	Cufflinks	gene	36980956	36981378	.	.	.	ID=XLOC_001180;Name=XLOC_001180
Schisto_mansoni.Chr_1	Cufflinks	transcript	36980956	36981378	.	.	.	ID=TCONS_00001844;Parent=XLOC_001180
Schisto_mansoni.Chr_1	Cufflinks	exon	36980956	36981378	.	.	.	Parent=TCONS_00001844
Schisto_mansoni.Chr_1	Cufflinks	gene	24070491	24070729	.	.	.	ID=XLOC_001108;Name=XLOC_001108
Schisto_mansoni.Chr_1	Cufflinks	transcript	24070491	24070729	.	.	.	ID=TCONS_00001772;Parent=XLOC_001108
Schisto_mansoni.Chr_1	Cufflinks	exon	24070491	24070729	.	.	.	Parent=TCONS_00001772
Schisto_mansoni.Chr_1	Cufflinks	gene	24288169	24288670	.	.	.	ID=XLOC_001109;Name=XLOC_001109
Schisto_mansoni.Chr_1	Cufflinks	transcript	24288169	24288670	.	.	.	ID=TCONS_00001773;Parent=XLOC_001109
Schisto_mansoni.Chr_1	Cufflinks	exon	24288169	24288670	.	.	.	Parent=TCONS_00001773
Schisto_mansoni.Chr_1	Cufflinks	gene	22973841	22975529	.	.	.	ID=XLOC_001104;Name=XLOC_001104
Schisto_mansoni.Chr_1	Cufflinks	transcript	22973841	22975529	.	.	.	ID=TCONS_00001768;Parent=XLOC_001104
Schisto_mansoni.Chr_1	Cufflinks	exon	22973841	22975529	.	.	.	Parent=TCONS_00001768
Schisto_mansoni.Chr_1	Cufflinks	gene	23478300	23478606	.	.	.	ID=XLOC_001105;Name=XLOC_001105
Schisto_mansoni.Chr_1	Cufflinks	transcript	23478300	23478606	.	.	.	ID=TCONS_00001769;Parent=XLOC_001105
Schisto_mansoni.Chr_1	Cufflinks	exon	23478300	23478606	.	.	.	Parent=TCONS_00001769
Schisto_mansoni.Chr_1	Cufflinks	gene	23478695	23479572	.	.	.	ID=XLOC_001106;Name=XLOC_001106
Schisto_mansoni.Chr_1	Cufflinks	transcript	23478695	23479572	.	.	.	ID=TCONS_00001770;Parent=XLOC_001106
Schisto_mansoni.Chr_1	Cufflinks	exon	23478695	23479572	.	.	.	Parent=TCONS_00001770
Schisto_mansoni.Chr_1	Cufflinks	gene	23869646	23870194	.	.	.	ID=XLOC_001107;Name=XLOC_001107
Schisto_mansoni.Chr_1	Cufflinks	transcript	23869646	23870194	.	.	.	ID=TCONS_00001771;Parent=XLOC_001107
Schisto_mansoni.Chr_1	Cufflinks	exon	23869646	23870194	.	.	.	Parent=TCONS_00001771
Schisto_mansoni.Chr_1	Cufflinks	gene	22369987	22371343	.	.	.	ID=XLOC_001100;Name=XLOC_001100
Schisto_mansoni.Chr_1	Cufflinks	transcript	22369987	22371343	.	.	.	ID=TCONS_00001764;Parent=XLOC_001100
Schisto_mansoni.Chr_1	Cufflinks	exon	22369987	22371343	.	.	.	Parent=TCONS_00001764
Schisto_mansoni.Chr_1	Cufflinks	gene	22811895	22812212	.	.	.	ID=XLOC_001101;Name=XLOC_001101
Schisto_mansoni.Chr_1	Cufflinks	transcript	22811895	22812212	.	.	.	ID=TCONS_00001765;Parent=XLOC_001101
Schisto_mansoni.Chr_1	Cufflinks	exon	22811895	22812212	.	.	.	Parent=TCONS_00001765
Schisto_mansoni.Chr_1	Cufflinks	gene	11830866	11831118	.	.	.	ID=XLOC_001044;Name=XLOC_001044
Schisto_mansoni.Chr_1	Cufflinks	transcript	11830866	11831118	.	.	.	ID=TCONS_00001708;Parent=XLOC_001044
Schisto_mansoni.Chr_1	Cufflinks	exon	11830866	11831118	.	.	.	Parent=TCONS_00001708
Schisto_mansoni.Chr_1	Cufflinks	gene	22927949	22928224	.	.	.	ID=XLOC_001103;Name=XLOC_001103
Schisto_mansoni.Chr_1	Cufflinks	transcript	22927949	22928224	.	.	.	ID=TCONS_00001767;Parent=XLOC_001103
Schisto_mansoni.Chr_1	Cufflinks	exon	22927949	22928224	.	.	.	Parent=TCONS_00001767
Schisto_mansoni.Chr_1	Cufflinks	gene	63707621	63709566	.	+	.	ID=XLOC_000518;Name=XLOC_000518
Schisto_mansoni.Chr_1	Cufflinks	transcript	63707621	63709566	.	+	.	ID=TCONS_00000796;Parent=XLOC_000518
Schisto_mansoni.Chr_1	Cufflinks	exon	63707621	63707730	.	+	.	Parent=TCONS_00000796
Schisto_mansoni.Chr_1	Cufflinks	exon	63707764	63707893	.	+	.	Parent=TCONS_00000796
Schisto_mansoni.Chr_1	Cufflinks	exon	63707926	63708241	.	+	.	Parent=TCONS_00000796
Schisto_mansoni.Chr_1	Cufflinks	exon	63709305	63709566	.	+	.	Parent=TCONS_00000796
Schisto_mansoni.Chr_1	Cufflinks	gene	63952555	63954374	.	+	.	ID=XLOC_000519;Name=XLOC_000519
Schisto_mansoni.Chr_1	Cufflinks	transcript	63952555	63954374	.	+	.	ID=TCONS_00000797;Parent=XLOC_000519
Schisto_mansoni.Chr_1	Cufflinks	exon	63952555	63952824	.	+	.	Parent=TCONS_00000797
Schisto_mansoni.Chr_1	Cufflinks	exon	63954222	63954374	.	+	.	Parent=TCONS_00000797
Schisto_mansoni.Chr_1	Cufflinks	gene	63225481	63229829	.	+	.	ID=XLOC_000514;Name=XLOC_000514
Schisto_mansoni.Chr_1	Cufflinks	transcript	63225481	63229829	.	+	.	ID=TCONS_00000792;Parent=XLOC_000514
Schisto_mansoni.Chr_1	Cufflinks	exon	63225481	63225515	.	+	.	Parent=TCONS_00000792
Schisto_mansoni.Chr_1	Cufflinks	exon	63229086	63229829	.	+	.	Parent=TCONS_00000792
Schisto_mansoni.Chr_1	Cufflinks	gene	63452130	63461210	.	+	.	ID=XLOC_000515;Name=XLOC_000515
Schisto_mansoni.Chr_1	Cufflinks	transcript	63452130	63461210	.	+	.	ID=TCONS_00000793;Parent=XLOC_000515
Schisto_mansoni.Chr_1	Cufflinks	exon	63452130	63452506	.	+	.	Parent=TCONS_00000793
Schisto_mansoni.Chr_1	Cufflinks	exon	63453080	63453161	.	+	.	Parent=TCONS_00000793
Schisto_mansoni.Chr_1	Cufflinks	exon	63454014	63454789	.	+	.	Parent=TCONS_00000793
Schisto_mansoni.Chr_1	Cufflinks	exon	63455123	63455251	.	+	.	Parent=TCONS_00000793
Schisto_mansoni.Chr_1	Cufflinks	exon	63456970	63457065	.	+	.	Parent=TCONS_00000793
Schisto_mansoni.Chr_1	Cufflinks	exon	63457607	63457762	.	+	.	Parent=TCONS_00000793
Schisto_mansoni.Chr_1	Cufflinks	exon	63459352	63459438	.	+	.	Parent=TCONS_00000793
Schisto_mansoni.Chr_1	Cufflinks	exon	63460282	63461210	.	+	.	Parent=TCONS_00000793
Schisto_mansoni.Chr_1	Cufflinks	gene	63633986	63636033	.	+	.	ID=XLOC_000516;Name=XLOC_000516
Schisto_mansoni.Chr_1	Cufflinks	transcript	63633986	63636033	.	+	.	ID=TCONS_00000794;Parent=XLOC_000516
Schisto_mansoni.Chr_1	Cufflinks	exon	63633986	63634042	.	+	.	Parent=TCONS_00000794
Schisto_mansoni.Chr_1	Cufflinks	exon	63634127	63634453	.	+	.	Parent=TCONS_00000794
Schisto_mansoni.Chr_1	Cufflinks	exon	63635907	63636033	.	+	.	Parent=TCONS_00000794
Schisto_mansoni.Chr_1	Cufflinks	gene	63684897	63688402	.	+	.	ID=XLOC_000517;Name=XLOC_000517
Schisto_mansoni.Chr_1	Cufflinks	transcript	63684897	63688402	.	+	.	ID=TCONS_00000795;Parent=XLOC_000517
Schisto_mansoni.Chr_1	Cufflinks	exon	63684897	63685041	.	+	.	Parent=TCONS_00000795
Schisto_mansoni.Chr_1	Cufflinks	exon	63687271	63688402	.	+	.	Parent=TCONS_00000795
Schisto_mansoni.Chr_1	Cufflinks	gene	62195975	62198170	.	+	.	ID=XLOC_000510;Name=XLOC_000510
Schisto_mansoni.Chr_1	Cufflinks	transcript	62195975	62198170	.	+	.	ID=TCONS_00000788;Parent=XLOC_000510
Schisto_mansoni.Chr_1	Cufflinks	exon	62195975	62196188	.	+	.	Parent=TCONS_00000788
Schisto_mansoni.Chr_1	Cufflinks	exon	62196220	62196404	.	+	.	Parent=TCONS_00000788
Schisto_mansoni.Chr_1	Cufflinks	exon	62196440	62196574	.	+	.	Parent=TCONS_00000788
Schisto_mansoni.Chr_1	Cufflinks	exon	62197550	62198170	.	+	.	Parent=TCONS_00000788
Schisto_mansoni.Chr_1	Cufflinks	gene	62309405	62320321	.	+	.	ID=XLOC_000511;Name=XLOC_000511
Schisto_mansoni.Chr_1	Cufflinks	transcript	62309405	62320321	.	+	.	ID=TCONS_00000789;Parent=XLOC_000511
Schisto_mansoni.Chr_1	Cufflinks	exon	62309405	62309689	.	+	.	Parent=TCONS_00000789
Schisto_mansoni.Chr_1	Cufflinks	exon	62309721	62309845	.	+	.	Parent=TCONS_00000789
Schisto_mansoni.Chr_1	Cufflinks	exon	62309883	62309993	.	+	.	Parent=TCONS_00000789
Schisto_mansoni.Chr_1	Cufflinks	exon	62310029	62310232	.	+	.	Parent=TCONS_00000789
Schisto_mansoni.Chr_1	Cufflinks	exon	62313077	62313304	.	+	.	Parent=TCONS_00000789
Schisto_mansoni.Chr_1	Cufflinks	exon	62317544	62317761	.	+	.	Parent=TCONS_00000789
Schisto_mansoni.Chr_1	Cufflinks	exon	62319777	62320321	.	+	.	Parent=TCONS_00000789
Schisto_mansoni.Chr_1	Cufflinks	gene	62891853	62918366	.	+	.	ID=XLOC_000512;Name=XLOC_000512
Schisto_mansoni.Chr_1	Cufflinks	transcript	62891853	62918366	.	+	.	ID=TCONS_00000790;Parent=XLOC_000512
Schisto_mansoni.Chr_1	Cufflinks	exon	62891853	62891994	.	+	.	Parent=TCONS_00000790
Schisto_mansoni.Chr_1	Cufflinks	exon	62892029	62892193	.	+	.	Parent=TCONS_00000790
Schisto_mansoni.Chr_1	Cufflinks	exon	62896750	62896965	.	+	.	Parent=TCONS_00000790
Schisto_mansoni.Chr_1	Cufflinks	exon	62897716	62898038	.	+	.	Parent=TCONS_00000790
Schisto_mansoni.Chr_1	Cufflinks	exon	62901390	62901511	.	+	.	Parent=TCONS_00000790
Schisto_mansoni.Chr_1	Cufflinks	exon	62903815	62904178	.	+	.	Parent=TCONS_00000790
Schisto_mansoni.Chr_1	Cufflinks	exon	62910185	62910293	.	+	.	Parent=TCONS_00000790
Schisto_mansoni.Chr_1	Cufflinks	exon	62916579	62916722	.	+	.	Parent=TCONS_00000790
Schisto_mansoni.Chr_1	Cufflinks	exon	62918118	62918366	.	+	.	Parent=TCONS_00000790
Schisto_mansoni.Chr_1	Cufflinks	gene	63138204	63151690	.	+	.	ID=XLOC_000513;Name=XLOC_000513
Schisto_mansoni.Chr_1	Cufflinks	transcript	63138204	63151690	.	+	.	ID=TCONS_00000791;Parent=XLOC_000513
Schisto_mansoni.Chr_1	Cufflinks	exon	63138204	63138280	.	+	.	Parent=TCONS_00000791
Schisto_mansoni.Chr_1	Cufflinks	exon	63138311	63138468	.	+	.	Parent=TCONS_00000791
Schisto_mansoni.Chr_1	Cufflinks	exon	63138499	63138792	.	+	.	Parent=TCONS_00000791
Schisto_mansoni.Chr_1	Cufflinks	exon	63140454	63140694	.	+	.	Parent=TCONS_00000791
Schisto_mansoni.Chr_1	Cufflinks	exon	63141658	63142020	.	+	.	Parent=TCONS_00000791
Schisto_mansoni.Chr_1	Cufflinks	exon	63142879	63142959	.	+	.	Parent=TCONS_00000791
Schisto_mansoni.Chr_1	Cufflinks	exon	63143010	63143135	.	+	.	Parent=TCONS_00000791
Schisto_mansoni.Chr_1	Cufflinks	exon	63146550	63146654	.	+	.	Parent=TCONS_00000791
Schisto_mansoni.Chr_1	Cufflinks	exon	63149156	63149322	.	+	.	Parent=TCONS_00000791
Schisto_mansoni.Chr_1	Cufflinks	exon	63151263	63151690	.	+	.	Parent=TCONS_00000791
Schisto_mansoni.Chr_1	Cufflinks	gene	54104745	54108602	.	+	.	ID=XLOC_000455;Name=XLOC_000455
Schisto_mansoni.Chr_1	Cufflinks	transcript	54107657	54108602	.	+	.	ID=TCONS_00000706;Parent=XLOC_000455
Schisto_mansoni.Chr_1	Cufflinks	exon	54107657	54107787	.	+	.	Parent=TCONS_00000706
Schisto_mansoni.Chr_1	Cufflinks	exon	54108451	54108602	.	+	.	Parent=TCONS_00000706
Schisto_mansoni.Chr_1	Cufflinks	transcript	54104745	54108602	.	+	.	ID=TCONS_00000705;Parent=XLOC_000455
Schisto_mansoni.Chr_1	Cufflinks	exon	54104745	54104863	.	+	.	Parent=TCONS_00000705
Schisto_mansoni.Chr_1	Cufflinks	exon	54107419	54107785	.	+	.	Parent=TCONS_00000705
Schisto_mansoni.Chr_1	Cufflinks	exon	54108451	54108602	.	+	.	Parent=TCONS_00000705
Schisto_mansoni.Chr_1	Cufflinks	gene	53947218	53953955	.	+	.	ID=XLOC_000454;Name=XLOC_000454
Schisto_mansoni.Chr_1	Cufflinks	transcript	53947218	53953955	.	+	.	ID=TCONS_00000704;Parent=XLOC_000454
Schisto_mansoni.Chr_1	Cufflinks	exon	53947218	53947261	.	+	.	Parent=TCONS_00000704
Schisto_mansoni.Chr_1	Cufflinks	exon	53953468	53953955	.	+	.	Parent=TCONS_00000704
Schisto_mansoni.Chr_1	Cufflinks	gene	54314603	54316959	.	+	.	ID=XLOC_000457;Name=XLOC_000457
Schisto_mansoni.Chr_1	Cufflinks	transcript	54314603	54316959	.	+	.	ID=TCONS_00000709;Parent=XLOC_000457
Schisto_mansoni.Chr_1	Cufflinks	exon	54314603	54314641	.	+	.	Parent=TCONS_00000709
Schisto_mansoni.Chr_1	Cufflinks	exon	54314677	54314804	.	+	.	Parent=TCONS_00000709
Schisto_mansoni.Chr_1	Cufflinks	exon	54314840	54314929	.	+	.	Parent=TCONS_00000709
Schisto_mansoni.Chr_1	Cufflinks	exon	54314971	54315120	.	+	.	Parent=TCONS_00000709
Schisto_mansoni.Chr_1	Cufflinks	exon	54315154	54315423	.	+	.	Parent=TCONS_00000709
Schisto_mansoni.Chr_1	Cufflinks	exon	54316879	54316959	.	+	.	Parent=TCONS_00000709
Schisto_mansoni.Chr_1	Cufflinks	gene	54270516	54271335	.	+	.	ID=XLOC_000456;Name=XLOC_000456
Schisto_mansoni.Chr_1	Cufflinks	transcript	54270516	54271335	.	+	.	ID=TCONS_00000707;Parent=XLOC_000456
Schisto_mansoni.Chr_1	Cufflinks	exon	54270516	54271012	.	+	.	Parent=TCONS_00000707
Schisto_mansoni.Chr_1	Cufflinks	exon	54271280	54271335	.	+	.	Parent=TCONS_00000707
Schisto_mansoni.Chr_1	Cufflinks	transcript	54270537	54271335	.	+	.	ID=TCONS_00000708;Parent=XLOC_000456
Schisto_mansoni.Chr_1	Cufflinks	exon	54270537	54270783	.	+	.	Parent=TCONS_00000708
Schisto_mansoni.Chr_1	Cufflinks	exon	54271280	54271335	.	+	.	Parent=TCONS_00000708
Schisto_mansoni.Chr_1	Cufflinks	gene	53927324	53930008	.	+	.	ID=XLOC_000451;Name=XLOC_000451
Schisto_mansoni.Chr_1	Cufflinks	transcript	53927324	53930008	.	+	.	ID=TCONS_00000701;Parent=XLOC_000451
Schisto_mansoni.Chr_1	Cufflinks	exon	53927324	53927794	.	+	.	Parent=TCONS_00000701
Schisto_mansoni.Chr_1	Cufflinks	exon	53929714	53930008	.	+	.	Parent=TCONS_00000701
Schisto_mansoni.Chr_1	Cufflinks	gene	53705044	53708316	.	+	.	ID=XLOC_000450;Name=XLOC_000450
Schisto_mansoni.Chr_1	Cufflinks	transcript	53705044	53708316	.	+	.	ID=TCONS_00000700;Parent=XLOC_000450
Schisto_mansoni.Chr_1	Cufflinks	exon	53705044	53705108	.	+	.	Parent=TCONS_00000700
Schisto_mansoni.Chr_1	Cufflinks	exon	53707552	53707604	.	+	.	Parent=TCONS_00000700
Schisto_mansoni.Chr_1	Cufflinks	exon	53708134	53708235	.	+	.	Parent=TCONS_00000700
Schisto_mansoni.Chr_1	Cufflinks	exon	53708289	53708316	.	+	.	Parent=TCONS_00000700
Schisto_mansoni.Chr_1	Cufflinks	gene	53940117	53943731	.	+	.	ID=XLOC_000453;Name=XLOC_000453
Schisto_mansoni.Chr_1	Cufflinks	transcript	53940117	53943731	.	+	.	ID=TCONS_00000703;Parent=XLOC_000453
Schisto_mansoni.Chr_1	Cufflinks	exon	53940117	53940216	.	+	.	Parent=TCONS_00000703
Schisto_mansoni.Chr_1	Cufflinks	exon	53943055	53943137	.	+	.	Parent=TCONS_00000703
Schisto_mansoni.Chr_1	Cufflinks	exon	53943173	53943278	.	+	.	Parent=TCONS_00000703
Schisto_mansoni.Chr_1	Cufflinks	exon	53943313	53943477	.	+	.	Parent=TCONS_00000703
Schisto_mansoni.Chr_1	Cufflinks	exon	53943518	53943552	.	+	.	Parent=TCONS_00000703
Schisto_mansoni.Chr_1	Cufflinks	exon	53943588	53943731	.	+	.	Parent=TCONS_00000703
Schisto_mansoni.Chr_1	Cufflinks	gene	53930121	53933784	.	+	.	ID=XLOC_000452;Name=XLOC_000452
Schisto_mansoni.Chr_1	Cufflinks	transcript	53930121	53933784	.	+	.	ID=TCONS_00000702;Parent=XLOC_000452
Schisto_mansoni.Chr_1	Cufflinks	exon	53930121	53930312	.	+	.	Parent=TCONS_00000702
Schisto_mansoni.Chr_1	Cufflinks	exon	53931133	53931233	.	+	.	Parent=TCONS_00000702
Schisto_mansoni.Chr_1	Cufflinks	exon	53933227	53933784	.	+	.	Parent=TCONS_00000702
Schisto_mansoni.Chr_1	Cufflinks	gene	54650596	54670711	.	+	.	ID=XLOC_000459;Name=XLOC_000459
Schisto_mansoni.Chr_1	Cufflinks	transcript	54650596	54670711	.	+	.	ID=TCONS_00000713;Parent=XLOC_000459
Schisto_mansoni.Chr_1	Cufflinks	exon	54650596	54650741	.	+	.	Parent=TCONS_00000713
Schisto_mansoni.Chr_1	Cufflinks	exon	54651960	54652078	.	+	.	Parent=TCONS_00000713
Schisto_mansoni.Chr_1	Cufflinks	exon	54656482	54656628	.	+	.	Parent=TCONS_00000713
Schisto_mansoni.Chr_1	Cufflinks	exon	54668013	54668147	.	+	.	Parent=TCONS_00000713
Schisto_mansoni.Chr_1	Cufflinks	exon	54670183	54670711	.	+	.	Parent=TCONS_00000713
Schisto_mansoni.Chr_1	Cufflinks	gene	54317238	54338043	.	+	.	ID=XLOC_000458;Name=XLOC_000458
Schisto_mansoni.Chr_1	Cufflinks	transcript	54317238	54338043	.	+	.	ID=TCONS_00000710;Parent=XLOC_000458
Schisto_mansoni.Chr_1	Cufflinks	exon	54317238	54317247	.	+	.	Parent=TCONS_00000710
Schisto_mansoni.Chr_1	Cufflinks	exon	54317391	54317687	.	+	.	Parent=TCONS_00000710
Schisto_mansoni.Chr_1	Cufflinks	exon	54325531	54325694	.	+	.	Parent=TCONS_00000710
Schisto_mansoni.Chr_1	Cufflinks	exon	54326683	54326959	.	+	.	Parent=TCONS_00000710
Schisto_mansoni.Chr_1	Cufflinks	exon	54327582	54327741	.	+	.	Parent=TCONS_00000710
Schisto_mansoni.Chr_1	Cufflinks	exon	54329542	54329831	.	+	.	Parent=TCONS_00000710
Schisto_mansoni.Chr_1	Cufflinks	exon	54332405	54332551	.	+	.	Parent=TCONS_00000710
Schisto_mansoni.Chr_1	Cufflinks	exon	54337875	54338043	.	+	.	Parent=TCONS_00000710
Schisto_mansoni.Chr_1	Cufflinks	transcript	54326692	54338043	.	+	.	ID=TCONS_00000711;Parent=XLOC_000458
Schisto_mansoni.Chr_1	Cufflinks	exon	54326692	54326959	.	+	.	Parent=TCONS_00000711
Schisto_mansoni.Chr_1	Cufflinks	exon	54327582	54327741	.	+	.	Parent=TCONS_00000711
Schisto_mansoni.Chr_1	Cufflinks	exon	54329542	54329831	.	+	.	Parent=TCONS_00000711
Schisto_mansoni.Chr_1	Cufflinks	exon	54332405	54332553	.	+	.	Parent=TCONS_00000711
Schisto_mansoni.Chr_1	Cufflinks	exon	54337875	54338043	.	+	.	Parent=TCONS_00000711
Schisto_mansoni.Chr_1	Cufflinks	transcript	54327939	54338043	.	+	.	ID=TCONS_00000712;Parent=XLOC_000458
Schisto_mansoni.Chr_1	Cufflinks	exon	54327939	54327975	.	+	.	Parent=TCONS_00000712
Schisto_mansoni.Chr_1	Cufflinks	exon	54329542	54329831	.	+	.	Parent=TCONS_00000712
Schisto_mansoni.Chr_1	Cufflinks	exon	54332405	54332551	.	+	.	Parent=TCONS_00000712
Schisto_mansoni.Chr_1	Cufflinks	exon	54337875	54338043	.	+	.	Parent=TCONS_00000712
Schisto_mansoni.Chr_1	Cufflinks	gene	55322965	55323485	.	.	.	ID=XLOC_001262;Name=XLOC_001262
Schisto_mansoni.Chr_1	Cufflinks	transcript	55322965	55323485	.	.	.	ID=TCONS_00001926;Parent=XLOC_001262
Schisto_mansoni.Chr_1	Cufflinks	exon	55322965	55323485	.	.	.	Parent=TCONS_00001926
Schisto_mansoni.Chr_1	Cufflinks	gene	10592772	10593757	.	.	.	ID=XLOC_001033;Name=XLOC_001033
Schisto_mansoni.Chr_1	Cufflinks	transcript	10592772	10593757	.	.	.	ID=TCONS_00001697;Parent=XLOC_001033
Schisto_mansoni.Chr_1	Cufflinks	exon	10592772	10593757	.	.	.	Parent=TCONS_00001697
Schisto_mansoni.Chr_1	Cufflinks	gene	51095744	51096988	.	.	.	ID=XLOC_001249;Name=XLOC_001249
Schisto_mansoni.Chr_1	Cufflinks	transcript	51095744	51096988	.	.	.	ID=TCONS_00001913;Parent=XLOC_001249
Schisto_mansoni.Chr_1	Cufflinks	exon	51095744	51096988	.	.	.	Parent=TCONS_00001913
Schisto_mansoni.Chr_1	Cufflinks	gene	10598723	10598984	.	.	.	ID=XLOC_001034;Name=XLOC_001034
Schisto_mansoni.Chr_1	Cufflinks	transcript	10598723	10598984	.	.	.	ID=TCONS_00001698;Parent=XLOC_001034
Schisto_mansoni.Chr_1	Cufflinks	exon	10598723	10598984	.	.	.	Parent=TCONS_00001698
Schisto_mansoni.Chr_1	Cufflinks	gene	53078052	53078262	.	.	.	ID=XLOC_001256;Name=XLOC_001256
Schisto_mansoni.Chr_1	Cufflinks	transcript	53078052	53078262	.	.	.	ID=TCONS_00001920;Parent=XLOC_001256
Schisto_mansoni.Chr_1	Cufflinks	exon	53078052	53078262	.	.	.	Parent=TCONS_00001920
Schisto_mansoni.Chr_1	Cufflinks	gene	54244357	54244904	.	.	.	ID=XLOC_001259;Name=XLOC_001259
Schisto_mansoni.Chr_1	Cufflinks	transcript	54244357	54244904	.	.	.	ID=TCONS_00001923;Parent=XLOC_001259
Schisto_mansoni.Chr_1	Cufflinks	exon	54244357	54244904	.	.	.	Parent=TCONS_00001923
Schisto_mansoni.Chr_1	Cufflinks	gene	10678130	10678718	.	.	.	ID=XLOC_001035;Name=XLOC_001035
Schisto_mansoni.Chr_1	Cufflinks	transcript	10678130	10678718	.	.	.	ID=TCONS_00001699;Parent=XLOC_001035
Schisto_mansoni.Chr_1	Cufflinks	exon	10678130	10678718	.	.	.	Parent=TCONS_00001699
Schisto_mansoni.Chr_1	Cufflinks	gene	58438248	58444217	.	-	.	ID=XLOC_000958;Name=XLOC_000958
Schisto_mansoni.Chr_1	Cufflinks	transcript	58438248	58444217	.	-	.	ID=TCONS_00001596;Parent=XLOC_000958
Schisto_mansoni.Chr_1	Cufflinks	exon	58438248	58438802	.	-	.	Parent=TCONS_00001596
Schisto_mansoni.Chr_1	Cufflinks	exon	58440357	58440398	.	-	.	Parent=TCONS_00001596
Schisto_mansoni.Chr_1	Cufflinks	exon	58441786	58441945	.	-	.	Parent=TCONS_00001596
Schisto_mansoni.Chr_1	Cufflinks	exon	58444153	58444217	.	-	.	Parent=TCONS_00001596
Schisto_mansoni.Chr_1	Cufflinks	gene	58556872	58557896	.	-	.	ID=XLOC_000959;Name=XLOC_000959
Schisto_mansoni.Chr_1	Cufflinks	transcript	58556872	58557896	.	-	.	ID=TCONS_00001597;Parent=XLOC_000959
Schisto_mansoni.Chr_1	Cufflinks	exon	58556872	58557210	.	-	.	Parent=TCONS_00001597
Schisto_mansoni.Chr_1	Cufflinks	exon	58557485	58557896	.	-	.	Parent=TCONS_00001597
Schisto_mansoni.Chr_1	Cufflinks	gene	57141012	57157134	.	-	.	ID=XLOC_000954;Name=XLOC_000954
Schisto_mansoni.Chr_1	Cufflinks	transcript	57141012	57157325	.	-	.	ID=TCONS_00001591;Parent=XLOC_000954
Schisto_mansoni.Chr_1	Cufflinks	exon	57141012	57141798	.	-	.	Parent=TCONS_00001591
Schisto_mansoni.Chr_1	Cufflinks	exon	57144817	57144885	.	-	.	Parent=TCONS_00001591
Schisto_mansoni.Chr_1	Cufflinks	exon	57149373	57149433	.	-	.	Parent=TCONS_00001591
Schisto_mansoni.Chr_1	Cufflinks	exon	57149500	57149601	.	-	.	Parent=TCONS_00001591
Schisto_mansoni.Chr_1	Cufflinks	exon	57154021	57154169	.	-	.	Parent=TCONS_00001591
Schisto_mansoni.Chr_1	Cufflinks	exon	57156948	57157133	.	-	.	Parent=TCONS_00001591
Schisto_mansoni.Chr_1	Cufflinks	exon	57157303	57157325	.	-	.	Parent=TCONS_00001591
Schisto_mansoni.Chr_1	Cufflinks	transcript	57141012	57157314	.	-	.	ID=TCONS_00001590;Parent=XLOC_000954
Schisto_mansoni.Chr_1	Cufflinks	exon	57141012	57141798	.	-	.	Parent=TCONS_00001590
Schisto_mansoni.Chr_1	Cufflinks	exon	57149373	57149433	.	-	.	Parent=TCONS_00001590
Schisto_mansoni.Chr_1	Cufflinks	exon	57149500	57149601	.	-	.	Parent=TCONS_00001590
Schisto_mansoni.Chr_1	Cufflinks	exon	57154021	57154169	.	-	.	Parent=TCONS_00001590
Schisto_mansoni.Chr_1	Cufflinks	exon	57156948	57157133	.	-	.	Parent=TCONS_00001590
Schisto_mansoni.Chr_1	Cufflinks	exon	57157303	57157314	.	-	.	Parent=TCONS_00001590
Schisto_mansoni.Chr_1	Cufflinks	transcript	57141012	57157134	.	-	.	ID=TCONS_00001586;Parent=XLOC_000954
Schisto_mansoni.Chr_1	Cufflinks	exon	57141012	57141798	.	-	.	Parent=TCONS_00001586
Schisto_mansoni.Chr_1	Cufflinks	exon	57149373	57149462	.	-	.	Parent=TCONS_00001586
Schisto_mansoni.Chr_1	Cufflinks	exon	57149529	57149601	.	-	.	Parent=TCONS_00001586
Schisto_mansoni.Chr_1	Cufflinks	exon	57154021	57154169	.	-	.	Parent=TCONS_00001586
Schisto_mansoni.Chr_1	Cufflinks	exon	57156948	57157134	.	-	.	Parent=TCONS_00001586
Schisto_mansoni.Chr_1	Cufflinks	transcript	57141012	57157314	.	-	.	ID=TCONS_00001587;Parent=XLOC_000954
Schisto_mansoni.Chr_1	Cufflinks	exon	57141012	57141798	.	-	.	Parent=TCONS_00001587
Schisto_mansoni.Chr_1	Cufflinks	exon	57149373	57149433	.	-	.	Parent=TCONS_00001587
Schisto_mansoni.Chr_1	Cufflinks	exon	57149500	57149602	.	-	.	Parent=TCONS_00001587
Schisto_mansoni.Chr_1	Cufflinks	exon	57154022	57154169	.	-	.	Parent=TCONS_00001587
Schisto_mansoni.Chr_1	Cufflinks	exon	57156948	57157133	.	-	.	Parent=TCONS_00001587
Schisto_mansoni.Chr_1	Cufflinks	exon	57157303	57157314	.	-	.	Parent=TCONS_00001587
Schisto_mansoni.Chr_1	Cufflinks	transcript	57141012	57157314	.	-	.	ID=TCONS_00001588;Parent=XLOC_000954
Schisto_mansoni.Chr_1	Cufflinks	exon	57141012	57141800	.	-	.	Parent=TCONS_00001588
Schisto_mansoni.Chr_1	Cufflinks	exon	57149375	57149433	.	-	.	Parent=TCONS_00001588
Schisto_mansoni.Chr_1	Cufflinks	exon	57149500	57149601	.	-	.	Parent=TCONS_00001588
Schisto_mansoni.Chr_1	Cufflinks	exon	57154021	57154169	.	-	.	Parent=TCONS_00001588
Schisto_mansoni.Chr_1	Cufflinks	exon	57156948	57157133	.	-	.	Parent=TCONS_00001588
Schisto_mansoni.Chr_1	Cufflinks	exon	57157303	57157314	.	-	.	Parent=TCONS_00001588
Schisto_mansoni.Chr_1	Cufflinks	transcript	57141012	57157314	.	-	.	ID=TCONS_00001589;Parent=XLOC_000954
Schisto_mansoni.Chr_1	Cufflinks	exon	57141012	57141798	.	-	.	Parent=TCONS_00001589
Schisto_mansoni.Chr_1	Cufflinks	exon	57149373	57149462	.	-	.	Parent=TCONS_00001589
Schisto_mansoni.Chr_1	Cufflinks	exon	57149529	57149601	.	-	.	Parent=TCONS_00001589
Schisto_mansoni.Chr_1	Cufflinks	exon	57154021	57154170	.	-	.	Parent=TCONS_00001589
Schisto_mansoni.Chr_1	Cufflinks	exon	57156949	57157133	.	-	.	Parent=TCONS_00001589
Schisto_mansoni.Chr_1	Cufflinks	exon	57157303	57157314	.	-	.	Parent=TCONS_00001589
Schisto_mansoni.Chr_1	Cufflinks	gene	57752791	57753167	.	-	.	ID=XLOC_000955;Name=XLOC_000955
Schisto_mansoni.Chr_1	Cufflinks	transcript	57752791	57753167	.	-	.	ID=TCONS_00001592;Parent=XLOC_000955
Schisto_mansoni.Chr_1	Cufflinks	exon	57752791	57753025	.	-	.	Parent=TCONS_00001592
Schisto_mansoni.Chr_1	Cufflinks	exon	57753068	57753167	.	-	.	Parent=TCONS_00001592
Schisto_mansoni.Chr_1	Cufflinks	gene	57762959	57779166	.	-	.	ID=XLOC_000956;Name=XLOC_000956
Schisto_mansoni.Chr_1	Cufflinks	transcript	57762959	57779166	.	-	.	ID=TCONS_00001593;Parent=XLOC_000956
Schisto_mansoni.Chr_1	Cufflinks	exon	57762959	57763616	.	-	.	Parent=TCONS_00001593
Schisto_mansoni.Chr_1	Cufflinks	exon	57763707	57763825	.	-	.	Parent=TCONS_00001593
Schisto_mansoni.Chr_1	Cufflinks	exon	57769270	57769489	.	-	.	Parent=TCONS_00001593
Schisto_mansoni.Chr_1	Cufflinks	exon	57770527	57770777	.	-	.	Parent=TCONS_00001593
Schisto_mansoni.Chr_1	Cufflinks	exon	57775369	57775496	.	-	.	Parent=TCONS_00001593
Schisto_mansoni.Chr_1	Cufflinks	exon	57775882	57776024	.	-	.	Parent=TCONS_00001593
Schisto_mansoni.Chr_1	Cufflinks	exon	57776724	57776910	.	-	.	Parent=TCONS_00001593
Schisto_mansoni.Chr_1	Cufflinks	exon	57777496	57777711	.	-	.	Parent=TCONS_00001593
Schisto_mansoni.Chr_1	Cufflinks	exon	57778900	57779080	.	-	.	Parent=TCONS_00001593
Schisto_mansoni.Chr_1	Cufflinks	exon	57779124	57779166	.	-	.	Parent=TCONS_00001593
Schisto_mansoni.Chr_1	Cufflinks	transcript	57762959	57779233	.	-	.	ID=TCONS_00001594;Parent=XLOC_000956
Schisto_mansoni.Chr_1	Cufflinks	exon	57762959	57763616	.	-	.	Parent=TCONS_00001594
Schisto_mansoni.Chr_1	Cufflinks	exon	57763707	57763825	.	-	.	Parent=TCONS_00001594
Schisto_mansoni.Chr_1	Cufflinks	exon	57769270	57769489	.	-	.	Parent=TCONS_00001594
Schisto_mansoni.Chr_1	Cufflinks	exon	57770527	57770777	.	-	.	Parent=TCONS_00001594
Schisto_mansoni.Chr_1	Cufflinks	exon	57775369	57775496	.	-	.	Parent=TCONS_00001594
Schisto_mansoni.Chr_1	Cufflinks	exon	57775882	57776024	.	-	.	Parent=TCONS_00001594
Schisto_mansoni.Chr_1	Cufflinks	exon	57776724	57776910	.	-	.	Parent=TCONS_00001594
Schisto_mansoni.Chr_1	Cufflinks	exon	57777496	57777710	.	-	.	Parent=TCONS_00001594
Schisto_mansoni.Chr_1	Cufflinks	exon	57778899	57779080	.	-	.	Parent=TCONS_00001594
Schisto_mansoni.Chr_1	Cufflinks	exon	57779124	57779233	.	-	.	Parent=TCONS_00001594
Schisto_mansoni.Chr_1	Cufflinks	gene	58045750	58048188	.	-	.	ID=XLOC_000957;Name=XLOC_000957
Schisto_mansoni.Chr_1	Cufflinks	transcript	58045750	58048188	.	-	.	ID=TCONS_00001595;Parent=XLOC_000957
Schisto_mansoni.Chr_1	Cufflinks	exon	58045750	58046233	.	-	.	Parent=TCONS_00001595
Schisto_mansoni.Chr_1	Cufflinks	exon	58048063	58048188	.	-	.	Parent=TCONS_00001595
Schisto_mansoni.Chr_1	Cufflinks	gene	56440279	56446695	.	-	.	ID=XLOC_000950;Name=XLOC_000950
Schisto_mansoni.Chr_1	Cufflinks	transcript	56440279	56446695	.	-	.	ID=TCONS_00001581;Parent=XLOC_000950
Schisto_mansoni.Chr_1	Cufflinks	exon	56440279	56441215	.	-	.	Parent=TCONS_00001581
Schisto_mansoni.Chr_1	Cufflinks	exon	56445938	56446094	.	-	.	Parent=TCONS_00001581
Schisto_mansoni.Chr_1	Cufflinks	exon	56446127	56446265	.	-	.	Parent=TCONS_00001581
Schisto_mansoni.Chr_1	Cufflinks	exon	56446299	56446392	.	-	.	Parent=TCONS_00001581
Schisto_mansoni.Chr_1	Cufflinks	exon	56446429	56446695	.	-	.	Parent=TCONS_00001581
Schisto_mansoni.Chr_1	Cufflinks	gene	56478852	56480425	.	-	.	ID=XLOC_000951;Name=XLOC_000951
Schisto_mansoni.Chr_1	Cufflinks	transcript	56478852	56480425	.	-	.	ID=TCONS_00001582;Parent=XLOC_000951
Schisto_mansoni.Chr_1	Cufflinks	exon	56478852	56480148	.	-	.	Parent=TCONS_00001582
Schisto_mansoni.Chr_1	Cufflinks	exon	56480183	56480425	.	-	.	Parent=TCONS_00001582
Schisto_mansoni.Chr_1	Cufflinks	transcript	56478852	56480425	.	-	.	ID=TCONS_00001583;Parent=XLOC_000951
Schisto_mansoni.Chr_1	Cufflinks	exon	56478852	56479583	.	-	.	Parent=TCONS_00001583
Schisto_mansoni.Chr_1	Cufflinks	exon	56480088	56480148	.	-	.	Parent=TCONS_00001583
Schisto_mansoni.Chr_1	Cufflinks	exon	56480183	56480425	.	-	.	Parent=TCONS_00001583
Schisto_mansoni.Chr_1	Cufflinks	gene	57038888	57040462	.	-	.	ID=XLOC_000952;Name=XLOC_000952
Schisto_mansoni.Chr_1	Cufflinks	transcript	57038888	57040462	.	-	.	ID=TCONS_00001584;Parent=XLOC_000952
Schisto_mansoni.Chr_1	Cufflinks	exon	57038888	57040146	.	-	.	Parent=TCONS_00001584
Schisto_mansoni.Chr_1	Cufflinks	exon	57040176	57040462	.	-	.	Parent=TCONS_00001584
Schisto_mansoni.Chr_1	Cufflinks	gene	57042519	57046823	.	-	.	ID=XLOC_000953;Name=XLOC_000953
Schisto_mansoni.Chr_1	Cufflinks	transcript	57042519	57046823	.	-	.	ID=TCONS_00001585;Parent=XLOC_000953
Schisto_mansoni.Chr_1	Cufflinks	exon	57042519	57043541	.	-	.	Parent=TCONS_00001585
Schisto_mansoni.Chr_1	Cufflinks	exon	57046363	57046550	.	-	.	Parent=TCONS_00001585
Schisto_mansoni.Chr_1	Cufflinks	exon	57046595	57046738	.	-	.	Parent=TCONS_00001585
Schisto_mansoni.Chr_1	Cufflinks	exon	57046773	57046823	.	-	.	Parent=TCONS_00001585
Schisto_mansoni.Chr_1	Cufflinks	gene	37321068	37324260	.	-	.	ID=XLOC_000815;Name=XLOC_000815
Schisto_mansoni.Chr_1	Cufflinks	transcript	37321068	37324260	.	-	.	ID=TCONS_00001335;Parent=XLOC_000815
Schisto_mansoni.Chr_1	Cufflinks	exon	37321068	37321180	.	-	.	Parent=TCONS_00001335
Schisto_mansoni.Chr_1	Cufflinks	exon	37323118	37323278	.	-	.	Parent=TCONS_00001335
Schisto_mansoni.Chr_1	Cufflinks	exon	37323935	37324260	.	-	.	Parent=TCONS_00001335
Schisto_mansoni.Chr_1	Cufflinks	transcript	37321068	37328024	.	-	.	ID=TCONS_00001336;Parent=XLOC_000815
Schisto_mansoni.Chr_1	Cufflinks	exon	37321068	37321180	.	-	.	Parent=TCONS_00001336
Schisto_mansoni.Chr_1	Cufflinks	exon	37323118	37323278	.	-	.	Parent=TCONS_00001336
Schisto_mansoni.Chr_1	Cufflinks	exon	37323933	37324270	.	-	.	Parent=TCONS_00001336
Schisto_mansoni.Chr_1	Cufflinks	exon	37325949	37326424	.	-	.	Parent=TCONS_00001336
Schisto_mansoni.Chr_1	Cufflinks	exon	37327814	37328024	.	-	.	Parent=TCONS_00001336
Schisto_mansoni.Chr_1	Cufflinks	gene	37165938	37189456	.	-	.	ID=XLOC_000814;Name=XLOC_000814
Schisto_mansoni.Chr_1	Cufflinks	transcript	37165938	37189456	.	-	.	ID=TCONS_00001333;Parent=XLOC_000814
Schisto_mansoni.Chr_1	Cufflinks	exon	37165938	37166465	.	-	.	Parent=TCONS_00001333
Schisto_mansoni.Chr_1	Cufflinks	exon	37173252	37173328	.	-	.	Parent=TCONS_00001333
Schisto_mansoni.Chr_1	Cufflinks	exon	37185483	37185600	.	-	.	Parent=TCONS_00001333
Schisto_mansoni.Chr_1	Cufflinks	exon	37187156	37187273	.	-	.	Parent=TCONS_00001333
Schisto_mansoni.Chr_1	Cufflinks	exon	37187307	37187434	.	-	.	Parent=TCONS_00001333
Schisto_mansoni.Chr_1	Cufflinks	exon	37189419	37189456	.	-	.	Parent=TCONS_00001333
Schisto_mansoni.Chr_1	Cufflinks	transcript	37165938	37189456	.	-	.	ID=TCONS_00001334;Parent=XLOC_000814
Schisto_mansoni.Chr_1	Cufflinks	exon	37165938	37166465	.	-	.	Parent=TCONS_00001334
Schisto_mansoni.Chr_1	Cufflinks	exon	37173252	37173328	.	-	.	Parent=TCONS_00001334
Schisto_mansoni.Chr_1	Cufflinks	exon	37185483	37185597	.	-	.	Parent=TCONS_00001334
Schisto_mansoni.Chr_1	Cufflinks	exon	37187156	37187273	.	-	.	Parent=TCONS_00001334
Schisto_mansoni.Chr_1	Cufflinks	exon	37187307	37187434	.	-	.	Parent=TCONS_00001334
Schisto_mansoni.Chr_1	Cufflinks	exon	37189419	37189456	.	-	.	Parent=TCONS_00001334
Schisto_mansoni.Chr_1	Cufflinks	gene	37979218	37986279	.	-	.	ID=XLOC_000817;Name=XLOC_000817
Schisto_mansoni.Chr_1	Cufflinks	transcript	37979218	37986290	.	-	.	ID=TCONS_00001339;Parent=XLOC_000817
Schisto_mansoni.Chr_1	Cufflinks	exon	37979218	37979351	.	-	.	Parent=TCONS_00001339
Schisto_mansoni.Chr_1	Cufflinks	exon	37979734	37979900	.	-	.	Parent=TCONS_00001339
Schisto_mansoni.Chr_1	Cufflinks	exon	37982080	37982169	.	-	.	Parent=TCONS_00001339
Schisto_mansoni.Chr_1	Cufflinks	exon	37983422	37983667	.	-	.	Parent=TCONS_00001339
Schisto_mansoni.Chr_1	Cufflinks	exon	37985793	37985938	.	-	.	Parent=TCONS_00001339
Schisto_mansoni.Chr_1	Cufflinks	exon	37985977	37986236	.	-	.	Parent=TCONS_00001339
Schisto_mansoni.Chr_1	Cufflinks	exon	37986271	37986290	.	-	.	Parent=TCONS_00001339
Schisto_mansoni.Chr_1	Cufflinks	transcript	37979218	37986279	.	-	.	ID=TCONS_00001338;Parent=XLOC_000817
Schisto_mansoni.Chr_1	Cufflinks	exon	37979218	37979351	.	-	.	Parent=TCONS_00001338
Schisto_mansoni.Chr_1	Cufflinks	exon	37979734	37979900	.	-	.	Parent=TCONS_00001338
Schisto_mansoni.Chr_1	Cufflinks	exon	37982080	37982169	.	-	.	Parent=TCONS_00001338
Schisto_mansoni.Chr_1	Cufflinks	exon	37983422	37983667	.	-	.	Parent=TCONS_00001338
Schisto_mansoni.Chr_1	Cufflinks	exon	37985793	37985938	.	-	.	Parent=TCONS_00001338
Schisto_mansoni.Chr_1	Cufflinks	exon	37985977	37986223	.	-	.	Parent=TCONS_00001338
Schisto_mansoni.Chr_1	Cufflinks	exon	37986258	37986279	.	-	.	Parent=TCONS_00001338
Schisto_mansoni.Chr_1	Cufflinks	gene	37885554	37901570	.	-	.	ID=XLOC_000816;Name=XLOC_000816
Schisto_mansoni.Chr_1	Cufflinks	transcript	37885554	37901570	.	-	.	ID=TCONS_00001337;Parent=XLOC_000816
Schisto_mansoni.Chr_1	Cufflinks	exon	37885554	37885972	.	-	.	Parent=TCONS_00001337
Schisto_mansoni.Chr_1	Cufflinks	exon	37901320	37901570	.	-	.	Parent=TCONS_00001337
Schisto_mansoni.Chr_1	Cufflinks	gene	37003738	37019960	.	-	.	ID=XLOC_000811;Name=XLOC_000811
Schisto_mansoni.Chr_1	Cufflinks	transcript	37003738	37019960	.	-	.	ID=TCONS_00001330;Parent=XLOC_000811
Schisto_mansoni.Chr_1	Cufflinks	exon	37003738	37003788	.	-	.	Parent=TCONS_00001330
Schisto_mansoni.Chr_1	Cufflinks	exon	37003824	37003920	.	-	.	Parent=TCONS_00001330
Schisto_mansoni.Chr_1	Cufflinks	exon	37007804	37007904	.	-	.	Parent=TCONS_00001330
Schisto_mansoni.Chr_1	Cufflinks	exon	37012158	37012273	.	-	.	Parent=TCONS_00001330
Schisto_mansoni.Chr_1	Cufflinks	exon	37013218	37013408	.	-	.	Parent=TCONS_00001330
Schisto_mansoni.Chr_1	Cufflinks	exon	37014063	37014218	.	-	.	Parent=TCONS_00001330
Schisto_mansoni.Chr_1	Cufflinks	exon	37018727	37018983	.	-	.	Parent=TCONS_00001330
Schisto_mansoni.Chr_1	Cufflinks	exon	37019791	37019960	.	-	.	Parent=TCONS_00001330
Schisto_mansoni.Chr_1	Cufflinks	gene	36957904	36967839	.	-	.	ID=XLOC_000810;Name=XLOC_000810
Schisto_mansoni.Chr_1	Cufflinks	transcript	36957904	36976123	.	-	.	ID=TCONS_00001328;Parent=XLOC_000810
Schisto_mansoni.Chr_1	Cufflinks	exon	36957904	36958130	.	-	.	Parent=TCONS_00001328
Schisto_mansoni.Chr_1	Cufflinks	exon	36960243	36960295	.	-	.	Parent=TCONS_00001328
Schisto_mansoni.Chr_1	Cufflinks	exon	36966164	36966290	.	-	.	Parent=TCONS_00001328
Schisto_mansoni.Chr_1	Cufflinks	exon	36968587	36968819	.	-	.	Parent=TCONS_00001328
Schisto_mansoni.Chr_1	Cufflinks	exon	36969468	36969525	.	-	.	Parent=TCONS_00001328
Schisto_mansoni.Chr_1	Cufflinks	exon	36973091	36973335	.	-	.	Parent=TCONS_00001328
Schisto_mansoni.Chr_1	Cufflinks	exon	36975813	36975987	.	-	.	Parent=TCONS_00001328
Schisto_mansoni.Chr_1	Cufflinks	exon	36976023	36976123	.	-	.	Parent=TCONS_00001328
Schisto_mansoni.Chr_1	Cufflinks	transcript	36957904	36976146	.	-	.	ID=TCONS_00001329;Parent=XLOC_000810
Schisto_mansoni.Chr_1	Cufflinks	exon	36957904	36958130	.	-	.	Parent=TCONS_00001329
Schisto_mansoni.Chr_1	Cufflinks	exon	36960243	36960295	.	-	.	Parent=TCONS_00001329
Schisto_mansoni.Chr_1	Cufflinks	exon	36966164	36966285	.	-	.	Parent=TCONS_00001329
Schisto_mansoni.Chr_1	Cufflinks	exon	36968586	36968804	.	-	.	Parent=TCONS_00001329
Schisto_mansoni.Chr_1	Cufflinks	exon	36969468	36969525	.	-	.	Parent=TCONS_00001329
[truncated: 51,528 more rows]
