# Supplementary material for: Double impact: natural molluscicide for schistosomiasis vector control also impedes development of Schistosoma mansoni cercariae into adult parasites
Source: PLoS Negl Trop Dis. 2017 Jul 28;11(7):e0005789. doi: 10.1371/journal.pntd.0005789 (PMC5550001; doi:10.1371/journal.pntd.0005789)
Supplement: S2 File — (GFF) [file pntd.0005789.s008.gff]

##gff-version 3
Schisto_mansoni.Chr_1	Cufflinks	gene	26997065	26998102	.	.	.	ID=XLOC_002368;Name=XLOC_002368
Schisto_mansoni.Chr_1	Cufflinks	transcript	26997065	26998102	.	.	.	ID=TCONS_00005541;Parent=XLOC_002368
Schisto_mansoni.Chr_1	Cufflinks	exon	26997065	26998102	.	.	.	Parent=TCONS_00005541
Schisto_mansoni.Chr_1	Cufflinks	gene	46198668	46240080	.	-	.	ID=XLOC_001746;Name=XLOC_001746
Schisto_mansoni.Chr_1	Cufflinks	transcript	46198668	46240080	.	-	.	ID=TCONS_00004447;Parent=XLOC_001746
Schisto_mansoni.Chr_1	Cufflinks	exon	46198668	46200350	.	-	.	Parent=TCONS_00004447
Schisto_mansoni.Chr_1	Cufflinks	exon	46202834	46203183	.	-	.	Parent=TCONS_00004447
Schisto_mansoni.Chr_1	Cufflinks	exon	46206191	46206284	.	-	.	Parent=TCONS_00004447
Schisto_mansoni.Chr_1	Cufflinks	exon	46208214	46208313	.	-	.	Parent=TCONS_00004447
Schisto_mansoni.Chr_1	Cufflinks	exon	46212072	46212262	.	-	.	Parent=TCONS_00004447
Schisto_mansoni.Chr_1	Cufflinks	exon	46215983	46216025	.	-	.	Parent=TCONS_00004447
Schisto_mansoni.Chr_1	Cufflinks	exon	46219851	46220040	.	-	.	Parent=TCONS_00004447
Schisto_mansoni.Chr_1	Cufflinks	exon	46221705	46221879	.	-	.	Parent=TCONS_00004447
Schisto_mansoni.Chr_1	Cufflinks	exon	46223088	46223204	.	-	.	Parent=TCONS_00004447
Schisto_mansoni.Chr_1	Cufflinks	exon	46224026	46224396	.	-	.	Parent=TCONS_00004447
Schisto_mansoni.Chr_1	Cufflinks	exon	46228497	46228609	.	-	.	Parent=TCONS_00004447
Schisto_mansoni.Chr_1	Cufflinks	exon	46237064	46237229	.	-	.	Parent=TCONS_00004447
Schisto_mansoni.Chr_1	Cufflinks	exon	46239776	46239888	.	-	.	Parent=TCONS_00004447
Schisto_mansoni.Chr_1	Cufflinks	exon	46239923	46240080	.	-	.	Parent=TCONS_00004447
Schisto_mansoni.Chr_1	Cufflinks	transcript	46198668	46240127	.	-	.	ID=TCONS_00004448;Parent=XLOC_001746
Schisto_mansoni.Chr_1	Cufflinks	exon	46198668	46200350	.	-	.	Parent=TCONS_00004448
Schisto_mansoni.Chr_1	Cufflinks	exon	46202834	46203183	.	-	.	Parent=TCONS_00004448
Schisto_mansoni.Chr_1	Cufflinks	exon	46206191	46206284	.	-	.	Parent=TCONS_00004448
Schisto_mansoni.Chr_1	Cufflinks	exon	46208214	46208313	.	-	.	Parent=TCONS_00004448
Schisto_mansoni.Chr_1	Cufflinks	exon	46212072	46212262	.	-	.	Parent=TCONS_00004448
Schisto_mansoni.Chr_1	Cufflinks	exon	46215983	46216025	.	-	.	Parent=TCONS_00004448
Schisto_mansoni.Chr_1	Cufflinks	exon	46219851	46220035	.	-	.	Parent=TCONS_00004448
Schisto_mansoni.Chr_1	Cufflinks	exon	46221705	46221879	.	-	.	Parent=TCONS_00004448
Schisto_mansoni.Chr_1	Cufflinks	exon	46223088	46223204	.	-	.	Parent=TCONS_00004448
Schisto_mansoni.Chr_1	Cufflinks	exon	46224026	46224396	.	-	.	Parent=TCONS_00004448
Schisto_mansoni.Chr_1	Cufflinks	exon	46228497	46228609	.	-	.	Parent=TCONS_00004448
Schisto_mansoni.Chr_1	Cufflinks	exon	46237065	46237228	.	-	.	Parent=TCONS_00004448
Schisto_mansoni.Chr_1	Cufflinks	exon	46239775	46239888	.	-	.	Parent=TCONS_00004448
Schisto_mansoni.Chr_1	Cufflinks	exon	46239923	46240127	.	-	.	Parent=TCONS_00004448
Schisto_mansoni.Chr_1	Cufflinks	gene	46274816	46277454	.	-	.	ID=XLOC_001747;Name=XLOC_001747
Schisto_mansoni.Chr_1	Cufflinks	transcript	46274816	46277454	.	-	.	ID=TCONS_00004449;Parent=XLOC_001747
Schisto_mansoni.Chr_1	Cufflinks	exon	46274816	46274858	.	-	.	Parent=TCONS_00004449
Schisto_mansoni.Chr_1	Cufflinks	exon	46277092	46277454	.	-	.	Parent=TCONS_00004449
Schisto_mansoni.Chr_1	Cufflinks	gene	46044016	46045869	.	-	.	ID=XLOC_001744;Name=XLOC_001744
Schisto_mansoni.Chr_1	Cufflinks	transcript	46044016	46045869	.	-	.	ID=TCONS_00004444;Parent=XLOC_001744
Schisto_mansoni.Chr_1	Cufflinks	exon	46044016	46045869	.	-	.	Parent=TCONS_00004444
Schisto_mansoni.Chr_1	Cufflinks	gene	46141125	46160717	.	-	.	ID=XLOC_001745;Name=XLOC_001745
Schisto_mansoni.Chr_1	Cufflinks	transcript	46141125	46160717	.	-	.	ID=TCONS_00004445;Parent=XLOC_001745
Schisto_mansoni.Chr_1	Cufflinks	exon	46141125	46141938	.	-	.	Parent=TCONS_00004445
Schisto_mansoni.Chr_1	Cufflinks	exon	46143155	46143416	.	-	.	Parent=TCONS_00004445
Schisto_mansoni.Chr_1	Cufflinks	exon	46145126	46145241	.	-	.	Parent=TCONS_00004445
Schisto_mansoni.Chr_1	Cufflinks	exon	46146170	46146345	.	-	.	Parent=TCONS_00004445
Schisto_mansoni.Chr_1	Cufflinks	exon	46147475	46147613	.	-	.	Parent=TCONS_00004445
Schisto_mansoni.Chr_1	Cufflinks	exon	46149795	46149971	.	-	.	Parent=TCONS_00004445
Schisto_mansoni.Chr_1	Cufflinks	exon	46151164	46151261	.	-	.	Parent=TCONS_00004445
Schisto_mansoni.Chr_1	Cufflinks	exon	46156022	46156379	.	-	.	Parent=TCONS_00004445
Schisto_mansoni.Chr_1	Cufflinks	exon	46156490	46156608	.	-	.	Parent=TCONS_00004445
Schisto_mansoni.Chr_1	Cufflinks	exon	46158187	46158228	.	-	.	Parent=TCONS_00004445
Schisto_mansoni.Chr_1	Cufflinks	exon	46158848	46159088	.	-	.	Parent=TCONS_00004445
Schisto_mansoni.Chr_1	Cufflinks	exon	46159124	46159329	.	-	.	Parent=TCONS_00004445
Schisto_mansoni.Chr_1	Cufflinks	exon	46159361	46159506	.	-	.	Parent=TCONS_00004445
Schisto_mansoni.Chr_1	Cufflinks	exon	46159540	46159713	.	-	.	Parent=TCONS_00004445
Schisto_mansoni.Chr_1	Cufflinks	exon	46159747	46159877	.	-	.	Parent=TCONS_00004445
Schisto_mansoni.Chr_1	Cufflinks	exon	46159908	46160256	.	-	.	Parent=TCONS_00004445
Schisto_mansoni.Chr_1	Cufflinks	exon	46160292	46160527	.	-	.	Parent=TCONS_00004445
Schisto_mansoni.Chr_1	Cufflinks	exon	46160559	46160717	.	-	.	Parent=TCONS_00004445
Schisto_mansoni.Chr_1	Cufflinks	transcript	46141125	46160717	.	-	.	ID=TCONS_00004446;Parent=XLOC_001745
Schisto_mansoni.Chr_1	Cufflinks	exon	46141125	46141938	.	-	.	Parent=TCONS_00004446
Schisto_mansoni.Chr_1	Cufflinks	exon	46143155	46143416	.	-	.	Parent=TCONS_00004446
Schisto_mansoni.Chr_1	Cufflinks	exon	46145126	46145241	.	-	.	Parent=TCONS_00004446
Schisto_mansoni.Chr_1	Cufflinks	exon	46146170	46146345	.	-	.	Parent=TCONS_00004446
Schisto_mansoni.Chr_1	Cufflinks	exon	46147475	46147611	.	-	.	Parent=TCONS_00004446
Schisto_mansoni.Chr_1	Cufflinks	exon	46149795	46149971	.	-	.	Parent=TCONS_00004446
Schisto_mansoni.Chr_1	Cufflinks	exon	46151164	46151261	.	-	.	Parent=TCONS_00004446
Schisto_mansoni.Chr_1	Cufflinks	exon	46156022	46156379	.	-	.	Parent=TCONS_00004446
Schisto_mansoni.Chr_1	Cufflinks	exon	46156490	46156608	.	-	.	Parent=TCONS_00004446
Schisto_mansoni.Chr_1	Cufflinks	exon	46158187	46158228	.	-	.	Parent=TCONS_00004446
Schisto_mansoni.Chr_1	Cufflinks	exon	46158848	46159088	.	-	.	Parent=TCONS_00004446
Schisto_mansoni.Chr_1	Cufflinks	exon	46159124	46159329	.	-	.	Parent=TCONS_00004446
Schisto_mansoni.Chr_1	Cufflinks	exon	46159361	46159506	.	-	.	Parent=TCONS_00004446
Schisto_mansoni.Chr_1	Cufflinks	exon	46159540	46159713	.	-	.	Parent=TCONS_00004446
Schisto_mansoni.Chr_1	Cufflinks	exon	46159747	46159877	.	-	.	Parent=TCONS_00004446
Schisto_mansoni.Chr_1	Cufflinks	exon	46159908	46160256	.	-	.	Parent=TCONS_00004446
Schisto_mansoni.Chr_1	Cufflinks	exon	46160292	46160527	.	-	.	Parent=TCONS_00004446
Schisto_mansoni.Chr_1	Cufflinks	exon	46160559	46160717	.	-	.	Parent=TCONS_00004446
Schisto_mansoni.Chr_1	Cufflinks	gene	45857138	45895099	.	-	.	ID=XLOC_001742;Name=XLOC_001742
Schisto_mansoni.Chr_1	Cufflinks	transcript	45857138	45908338	.	-	.	ID=TCONS_00004440;Parent=XLOC_001742
Schisto_mansoni.Chr_1	Cufflinks	exon	45857138	45857876	.	-	.	Parent=TCONS_00004440
Schisto_mansoni.Chr_1	Cufflinks	exon	45859202	45859488	.	-	.	Parent=TCONS_00004440
Schisto_mansoni.Chr_1	Cufflinks	exon	45860900	45861637	.	-	.	Parent=TCONS_00004440
Schisto_mansoni.Chr_1	Cufflinks	exon	45862048	45862152	.	-	.	Parent=TCONS_00004440
Schisto_mansoni.Chr_1	Cufflinks	exon	45863196	45863393	.	-	.	Parent=TCONS_00004440
Schisto_mansoni.Chr_1	Cufflinks	exon	45864460	45864567	.	-	.	Parent=TCONS_00004440
Schisto_mansoni.Chr_1	Cufflinks	exon	45865573	45865813	.	-	.	Parent=TCONS_00004440
Schisto_mansoni.Chr_1	Cufflinks	exon	45866048	45866355	.	-	.	Parent=TCONS_00004440
Schisto_mansoni.Chr_1	Cufflinks	exon	45867331	45867474	.	-	.	Parent=TCONS_00004440
Schisto_mansoni.Chr_1	Cufflinks	exon	45869964	45870272	.	-	.	Parent=TCONS_00004440
Schisto_mansoni.Chr_1	Cufflinks	exon	45870369	45870509	.	-	.	Parent=TCONS_00004440
Schisto_mansoni.Chr_1	Cufflinks	exon	45870906	45871010	.	-	.	Parent=TCONS_00004440
Schisto_mansoni.Chr_1	Cufflinks	exon	45871105	45871275	.	-	.	Parent=TCONS_00004440
Schisto_mansoni.Chr_1	Cufflinks	exon	45873081	45873297	.	-	.	Parent=TCONS_00004440
Schisto_mansoni.Chr_1	Cufflinks	exon	45874541	45874738	.	-	.	Parent=TCONS_00004440
Schisto_mansoni.Chr_1	Cufflinks	exon	45877785	45877963	.	-	.	Parent=TCONS_00004440
Schisto_mansoni.Chr_1	Cufflinks	exon	45879184	45879333	.	-	.	Parent=TCONS_00004440
Schisto_mansoni.Chr_1	Cufflinks	exon	45880168	45880308	.	-	.	Parent=TCONS_00004440
Schisto_mansoni.Chr_1	Cufflinks	exon	45880456	45880669	.	-	.	Parent=TCONS_00004440
Schisto_mansoni.Chr_1	Cufflinks	exon	45882269	45882388	.	-	.	Parent=TCONS_00004440
Schisto_mansoni.Chr_1	Cufflinks	exon	45883601	45883645	.	-	.	Parent=TCONS_00004440
Schisto_mansoni.Chr_1	Cufflinks	exon	45885002	45885071	.	-	.	Parent=TCONS_00004440
Schisto_mansoni.Chr_1	Cufflinks	exon	45886711	45886759	.	-	.	Parent=TCONS_00004440
Schisto_mansoni.Chr_1	Cufflinks	exon	45888941	45889130	.	-	.	Parent=TCONS_00004440
Schisto_mansoni.Chr_1	Cufflinks	exon	45891768	45891830	.	-	.	Parent=TCONS_00004440
Schisto_mansoni.Chr_1	Cufflinks	exon	45893392	45893427	.	-	.	Parent=TCONS_00004440
Schisto_mansoni.Chr_1	Cufflinks	exon	45894678	45894800	.	-	.	Parent=TCONS_00004440
Schisto_mansoni.Chr_1	Cufflinks	exon	45894978	45895040	.	-	.	Parent=TCONS_00004440
Schisto_mansoni.Chr_1	Cufflinks	exon	45895080	45895124	.	-	.	Parent=TCONS_00004440
Schisto_mansoni.Chr_1	Cufflinks	exon	45895583	45895717	.	-	.	Parent=TCONS_00004440
Schisto_mansoni.Chr_1	Cufflinks	exon	45896946	45897020	.	-	.	Parent=TCONS_00004440
Schisto_mansoni.Chr_1	Cufflinks	exon	45906252	45906321	.	-	.	Parent=TCONS_00004440
Schisto_mansoni.Chr_1	Cufflinks	exon	45908018	45908338	.	-	.	Parent=TCONS_00004440
Schisto_mansoni.Chr_1	Cufflinks	transcript	45857138	45895099	.	-	.	ID=TCONS_00004437;Parent=XLOC_001742
Schisto_mansoni.Chr_1	Cufflinks	exon	45857138	45857876	.	-	.	Parent=TCONS_00004437
Schisto_mansoni.Chr_1	Cufflinks	exon	45859202	45859488	.	-	.	Parent=TCONS_00004437
Schisto_mansoni.Chr_1	Cufflinks	exon	45860900	45861637	.	-	.	Parent=TCONS_00004437
Schisto_mansoni.Chr_1	Cufflinks	exon	45862048	45862152	.	-	.	Parent=TCONS_00004437
Schisto_mansoni.Chr_1	Cufflinks	exon	45863196	45863393	.	-	.	Parent=TCONS_00004437
Schisto_mansoni.Chr_1	Cufflinks	exon	45864460	45864569	.	-	.	Parent=TCONS_00004437
Schisto_mansoni.Chr_1	Cufflinks	exon	45865573	45865813	.	-	.	Parent=TCONS_00004437
Schisto_mansoni.Chr_1	Cufflinks	exon	45866048	45866355	.	-	.	Parent=TCONS_00004437
Schisto_mansoni.Chr_1	Cufflinks	exon	45867331	45867475	.	-	.	Parent=TCONS_00004437
Schisto_mansoni.Chr_1	Cufflinks	exon	45869964	45870272	.	-	.	Parent=TCONS_00004437
Schisto_mansoni.Chr_1	Cufflinks	exon	45870369	45870509	.	-	.	Parent=TCONS_00004437
Schisto_mansoni.Chr_1	Cufflinks	exon	45870906	45871010	.	-	.	Parent=TCONS_00004437
Schisto_mansoni.Chr_1	Cufflinks	exon	45871105	45871275	.	-	.	Parent=TCONS_00004437
Schisto_mansoni.Chr_1	Cufflinks	exon	45873081	45873297	.	-	.	Parent=TCONS_00004437
Schisto_mansoni.Chr_1	Cufflinks	exon	45874541	45874738	.	-	.	Parent=TCONS_00004437
Schisto_mansoni.Chr_1	Cufflinks	exon	45877785	45877963	.	-	.	Parent=TCONS_00004437
Schisto_mansoni.Chr_1	Cufflinks	exon	45879184	45879333	.	-	.	Parent=TCONS_00004437
Schisto_mansoni.Chr_1	Cufflinks	exon	45880168	45880308	.	-	.	Parent=TCONS_00004437
Schisto_mansoni.Chr_1	Cufflinks	exon	45880456	45880669	.	-	.	Parent=TCONS_00004437
Schisto_mansoni.Chr_1	Cufflinks	exon	45882269	45882388	.	-	.	Parent=TCONS_00004437
Schisto_mansoni.Chr_1	Cufflinks	exon	45883601	45883645	.	-	.	Parent=TCONS_00004437
Schisto_mansoni.Chr_1	Cufflinks	exon	45885002	45885065	.	-	.	Parent=TCONS_00004437
Schisto_mansoni.Chr_1	Cufflinks	exon	45886704	45886757	.	-	.	Parent=TCONS_00004437
Schisto_mansoni.Chr_1	Cufflinks	exon	45888939	45889130	.	-	.	Parent=TCONS_00004437
Schisto_mansoni.Chr_1	Cufflinks	exon	45891768	45891830	.	-	.	Parent=TCONS_00004437
Schisto_mansoni.Chr_1	Cufflinks	exon	45893392	45893427	.	-	.	Parent=TCONS_00004437
Schisto_mansoni.Chr_1	Cufflinks	exon	45894678	45894800	.	-	.	Parent=TCONS_00004437
Schisto_mansoni.Chr_1	Cufflinks	exon	45894978	45895099	.	-	.	Parent=TCONS_00004437
Schisto_mansoni.Chr_1	Cufflinks	transcript	45857138	45908338	.	-	.	ID=TCONS_00004439;Parent=XLOC_001742
Schisto_mansoni.Chr_1	Cufflinks	exon	45857138	45857876	.	-	.	Parent=TCONS_00004439
Schisto_mansoni.Chr_1	Cufflinks	exon	45859202	45859488	.	-	.	Parent=TCONS_00004439
Schisto_mansoni.Chr_1	Cufflinks	exon	45860900	45861640	.	-	.	Parent=TCONS_00004439
Schisto_mansoni.Chr_1	Cufflinks	exon	45862048	45862152	.	-	.	Parent=TCONS_00004439
Schisto_mansoni.Chr_1	Cufflinks	exon	45863196	45863393	.	-	.	Parent=TCONS_00004439
Schisto_mansoni.Chr_1	Cufflinks	exon	45864460	45864567	.	-	.	Parent=TCONS_00004439
Schisto_mansoni.Chr_1	Cufflinks	exon	45865573	45865813	.	-	.	Parent=TCONS_00004439
Schisto_mansoni.Chr_1	Cufflinks	exon	45866048	45866355	.	-	.	Parent=TCONS_00004439
Schisto_mansoni.Chr_1	Cufflinks	exon	45867331	45867474	.	-	.	Parent=TCONS_00004439
Schisto_mansoni.Chr_1	Cufflinks	exon	45869964	45870272	.	-	.	Parent=TCONS_00004439
Schisto_mansoni.Chr_1	Cufflinks	exon	45870369	45870509	.	-	.	Parent=TCONS_00004439
Schisto_mansoni.Chr_1	Cufflinks	exon	45870906	45871010	.	-	.	Parent=TCONS_00004439
Schisto_mansoni.Chr_1	Cufflinks	exon	45871105	45871275	.	-	.	Parent=TCONS_00004439
Schisto_mansoni.Chr_1	Cufflinks	exon	45873081	45873297	.	-	.	Parent=TCONS_00004439
Schisto_mansoni.Chr_1	Cufflinks	exon	45874541	45874738	.	-	.	Parent=TCONS_00004439
Schisto_mansoni.Chr_1	Cufflinks	exon	45877785	45877963	.	-	.	Parent=TCONS_00004439
Schisto_mansoni.Chr_1	Cufflinks	exon	45879184	45879333	.	-	.	Parent=TCONS_00004439
Schisto_mansoni.Chr_1	Cufflinks	exon	45880168	45880308	.	-	.	Parent=TCONS_00004439
Schisto_mansoni.Chr_1	Cufflinks	exon	45880456	45880669	.	-	.	Parent=TCONS_00004439
Schisto_mansoni.Chr_1	Cufflinks	exon	45882269	45882388	.	-	.	Parent=TCONS_00004439
Schisto_mansoni.Chr_1	Cufflinks	exon	45883601	45883645	.	-	.	Parent=TCONS_00004439
Schisto_mansoni.Chr_1	Cufflinks	exon	45885002	45885064	.	-	.	Parent=TCONS_00004439
Schisto_mansoni.Chr_1	Cufflinks	exon	45886704	45886757	.	-	.	Parent=TCONS_00004439
Schisto_mansoni.Chr_1	Cufflinks	exon	45888939	45889130	.	-	.	Parent=TCONS_00004439
Schisto_mansoni.Chr_1	Cufflinks	exon	45891768	45891830	.	-	.	Parent=TCONS_00004439
Schisto_mansoni.Chr_1	Cufflinks	exon	45893392	45893427	.	-	.	Parent=TCONS_00004439
Schisto_mansoni.Chr_1	Cufflinks	exon	45894678	45894800	.	-	.	Parent=TCONS_00004439
Schisto_mansoni.Chr_1	Cufflinks	exon	45894978	45895040	.	-	.	Parent=TCONS_00004439
Schisto_mansoni.Chr_1	Cufflinks	exon	45895080	45895124	.	-	.	Parent=TCONS_00004439
Schisto_mansoni.Chr_1	Cufflinks	exon	45895583	45895717	.	-	.	Parent=TCONS_00004439
Schisto_mansoni.Chr_1	Cufflinks	exon	45896946	45897020	.	-	.	Parent=TCONS_00004439
Schisto_mansoni.Chr_1	Cufflinks	exon	45906252	45906321	.	-	.	Parent=TCONS_00004439
Schisto_mansoni.Chr_1	Cufflinks	exon	45908018	45908338	.	-	.	Parent=TCONS_00004439
Schisto_mansoni.Chr_1	Cufflinks	transcript	45857138	45908143	.	-	.	ID=TCONS_00004438;Parent=XLOC_001742
Schisto_mansoni.Chr_1	Cufflinks	exon	45857138	45857876	.	-	.	Parent=TCONS_00004438
Schisto_mansoni.Chr_1	Cufflinks	exon	45859202	45859488	.	-	.	Parent=TCONS_00004438
Schisto_mansoni.Chr_1	Cufflinks	exon	45860900	45861637	.	-	.	Parent=TCONS_00004438
Schisto_mansoni.Chr_1	Cufflinks	exon	45862048	45862152	.	-	.	Parent=TCONS_00004438
Schisto_mansoni.Chr_1	Cufflinks	exon	45863196	45863393	.	-	.	Parent=TCONS_00004438
Schisto_mansoni.Chr_1	Cufflinks	exon	45864460	45864567	.	-	.	Parent=TCONS_00004438
Schisto_mansoni.Chr_1	Cufflinks	exon	45865573	45865813	.	-	.	Parent=TCONS_00004438
Schisto_mansoni.Chr_1	Cufflinks	exon	45866048	45866355	.	-	.	Parent=TCONS_00004438
Schisto_mansoni.Chr_1	Cufflinks	exon	45867331	45867474	.	-	.	Parent=TCONS_00004438
Schisto_mansoni.Chr_1	Cufflinks	exon	45869964	45870272	.	-	.	Parent=TCONS_00004438
Schisto_mansoni.Chr_1	Cufflinks	exon	45870369	45870509	.	-	.	Parent=TCONS_00004438
Schisto_mansoni.Chr_1	Cufflinks	exon	45870906	45871010	.	-	.	Parent=TCONS_00004438
Schisto_mansoni.Chr_1	Cufflinks	exon	45871105	45871275	.	-	.	Parent=TCONS_00004438
Schisto_mansoni.Chr_1	Cufflinks	exon	45873081	45873297	.	-	.	Parent=TCONS_00004438
Schisto_mansoni.Chr_1	Cufflinks	exon	45874541	45874738	.	-	.	Parent=TCONS_00004438
Schisto_mansoni.Chr_1	Cufflinks	exon	45877785	45877963	.	-	.	Parent=TCONS_00004438
Schisto_mansoni.Chr_1	Cufflinks	exon	45879184	45879333	.	-	.	Parent=TCONS_00004438
Schisto_mansoni.Chr_1	Cufflinks	exon	45880168	45880308	.	-	.	Parent=TCONS_00004438
Schisto_mansoni.Chr_1	Cufflinks	exon	45880456	45880669	.	-	.	Parent=TCONS_00004438
Schisto_mansoni.Chr_1	Cufflinks	exon	45882269	45882388	.	-	.	Parent=TCONS_00004438
Schisto_mansoni.Chr_1	Cufflinks	exon	45883601	45883645	.	-	.	Parent=TCONS_00004438
Schisto_mansoni.Chr_1	Cufflinks	exon	45885002	45885064	.	-	.	Parent=TCONS_00004438
Schisto_mansoni.Chr_1	Cufflinks	exon	45886704	45886757	.	-	.	Parent=TCONS_00004438
Schisto_mansoni.Chr_1	Cufflinks	exon	45888939	45889130	.	-	.	Parent=TCONS_00004438
Schisto_mansoni.Chr_1	Cufflinks	exon	45891768	45891830	.	-	.	Parent=TCONS_00004438
Schisto_mansoni.Chr_1	Cufflinks	exon	45893392	45893427	.	-	.	Parent=TCONS_00004438
Schisto_mansoni.Chr_1	Cufflinks	exon	45894678	45894800	.	-	.	Parent=TCONS_00004438
Schisto_mansoni.Chr_1	Cufflinks	exon	45894978	45895040	.	-	.	Parent=TCONS_00004438
Schisto_mansoni.Chr_1	Cufflinks	exon	45895080	45895124	.	-	.	Parent=TCONS_00004438
Schisto_mansoni.Chr_1	Cufflinks	exon	45895583	45895717	.	-	.	Parent=TCONS_00004438
Schisto_mansoni.Chr_1	Cufflinks	exon	45896946	45897020	.	-	.	Parent=TCONS_00004438
Schisto_mansoni.Chr_1	Cufflinks	exon	45906252	45906321	.	-	.	Parent=TCONS_00004438
Schisto_mansoni.Chr_1	Cufflinks	exon	45908018	45908143	.	-	.	Parent=TCONS_00004438
Schisto_mansoni.Chr_1	Cufflinks	gene	46004011	46020462	.	-	.	ID=XLOC_001743;Name=XLOC_001743
Schisto_mansoni.Chr_1	Cufflinks	transcript	46004011	46020462	.	-	.	ID=TCONS_00004441;Parent=XLOC_001743
Schisto_mansoni.Chr_1	Cufflinks	exon	46004011	46005133	.	-	.	Parent=TCONS_00004441
Schisto_mansoni.Chr_1	Cufflinks	exon	46007869	46008095	.	-	.	Parent=TCONS_00004441
Schisto_mansoni.Chr_1	Cufflinks	exon	46009414	46009638	.	-	.	Parent=TCONS_00004441
Schisto_mansoni.Chr_1	Cufflinks	exon	46012268	46012385	.	-	.	Parent=TCONS_00004441
Schisto_mansoni.Chr_1	Cufflinks	exon	46015641	46015720	.	-	.	Parent=TCONS_00004441
Schisto_mansoni.Chr_1	Cufflinks	exon	46020443	46020462	.	-	.	Parent=TCONS_00004441
Schisto_mansoni.Chr_1	Cufflinks	transcript	46004011	46029415	.	-	.	ID=TCONS_00004442;Parent=XLOC_001743
Schisto_mansoni.Chr_1	Cufflinks	exon	46004011	46005133	.	-	.	Parent=TCONS_00004442
Schisto_mansoni.Chr_1	Cufflinks	exon	46007869	46008095	.	-	.	Parent=TCONS_00004442
Schisto_mansoni.Chr_1	Cufflinks	exon	46009414	46009638	.	-	.	Parent=TCONS_00004442
Schisto_mansoni.Chr_1	Cufflinks	exon	46012268	46012385	.	-	.	Parent=TCONS_00004442
Schisto_mansoni.Chr_1	Cufflinks	exon	46015641	46015714	.	-	.	Parent=TCONS_00004442
Schisto_mansoni.Chr_1	Cufflinks	exon	46020437	46020512	.	-	.	Parent=TCONS_00004442
Schisto_mansoni.Chr_1	Cufflinks	exon	46021190	46021323	.	-	.	Parent=TCONS_00004442
Schisto_mansoni.Chr_1	Cufflinks	exon	46022300	46022410	.	-	.	Parent=TCONS_00004442
Schisto_mansoni.Chr_1	Cufflinks	exon	46024029	46024081	.	-	.	Parent=TCONS_00004442
Schisto_mansoni.Chr_1	Cufflinks	exon	46026517	46026754	.	-	.	Parent=TCONS_00004442
Schisto_mansoni.Chr_1	Cufflinks	exon	46026961	46027150	.	-	.	Parent=TCONS_00004442
Schisto_mansoni.Chr_1	Cufflinks	exon	46027195	46027268	.	-	.	Parent=TCONS_00004442
Schisto_mansoni.Chr_1	Cufflinks	exon	46027310	46027360	.	-	.	Parent=TCONS_00004442
Schisto_mansoni.Chr_1	Cufflinks	exon	46029158	46029256	.	-	.	Parent=TCONS_00004442
Schisto_mansoni.Chr_1	Cufflinks	exon	46029291	46029415	.	-	.	Parent=TCONS_00004442
Schisto_mansoni.Chr_1	Cufflinks	transcript	46004011	46029415	.	-	.	ID=TCONS_00004443;Parent=XLOC_001743
Schisto_mansoni.Chr_1	Cufflinks	exon	46004011	46005133	.	-	.	Parent=TCONS_00004443
Schisto_mansoni.Chr_1	Cufflinks	exon	46007869	46008095	.	-	.	Parent=TCONS_00004443
Schisto_mansoni.Chr_1	Cufflinks	exon	46009414	46009638	.	-	.	Parent=TCONS_00004443
Schisto_mansoni.Chr_1	Cufflinks	exon	46012268	46012385	.	-	.	Parent=TCONS_00004443
Schisto_mansoni.Chr_1	Cufflinks	exon	46015641	46015719	.	-	.	Parent=TCONS_00004443
Schisto_mansoni.Chr_1	Cufflinks	exon	46020442	46020512	.	-	.	Parent=TCONS_00004443
Schisto_mansoni.Chr_1	Cufflinks	exon	46021190	46021323	.	-	.	Parent=TCONS_00004443
Schisto_mansoni.Chr_1	Cufflinks	exon	46022300	46022410	.	-	.	Parent=TCONS_00004443
Schisto_mansoni.Chr_1	Cufflinks	exon	46024029	46024081	.	-	.	Parent=TCONS_00004443
Schisto_mansoni.Chr_1	Cufflinks	exon	46026517	46026754	.	-	.	Parent=TCONS_00004443
Schisto_mansoni.Chr_1	Cufflinks	exon	46026961	46027268	.	-	.	Parent=TCONS_00004443
Schisto_mansoni.Chr_1	Cufflinks	exon	46027310	46027360	.	-	.	Parent=TCONS_00004443
Schisto_mansoni.Chr_1	Cufflinks	exon	46029158	46029256	.	-	.	Parent=TCONS_00004443
Schisto_mansoni.Chr_1	Cufflinks	exon	46029291	46029415	.	-	.	Parent=TCONS_00004443
Schisto_mansoni.Chr_1	Cufflinks	gene	45690419	45697205	.	-	.	ID=XLOC_001740;Name=XLOC_001740
Schisto_mansoni.Chr_1	Cufflinks	transcript	45690419	45697205	.	-	.	ID=TCONS_00004434;Parent=XLOC_001740
Schisto_mansoni.Chr_1	Cufflinks	exon	45690419	45691827	.	-	.	Parent=TCONS_00004434
Schisto_mansoni.Chr_1	Cufflinks	exon	45697008	45697205	.	-	.	Parent=TCONS_00004434
Schisto_mansoni.Chr_1	Cufflinks	gene	45829716	45855307	.	-	.	ID=XLOC_001741;Name=XLOC_001741
Schisto_mansoni.Chr_1	Cufflinks	transcript	45829716	45855307	.	-	.	ID=TCONS_00004435;Parent=XLOC_001741
Schisto_mansoni.Chr_1	Cufflinks	exon	45829716	45830930	.	-	.	Parent=TCONS_00004435
Schisto_mansoni.Chr_1	Cufflinks	exon	45831955	45832247	.	-	.	Parent=TCONS_00004435
Schisto_mansoni.Chr_1	Cufflinks	exon	45833058	45833793	.	-	.	Parent=TCONS_00004435
Schisto_mansoni.Chr_1	Cufflinks	exon	45834775	45834880	.	-	.	Parent=TCONS_00004435
Schisto_mansoni.Chr_1	Cufflinks	exon	45835574	45835875	.	-	.	Parent=TCONS_00004435
Schisto_mansoni.Chr_1	Cufflinks	exon	45836097	45836337	.	-	.	Parent=TCONS_00004435
Schisto_mansoni.Chr_1	Cufflinks	exon	45836455	45836762	.	-	.	Parent=TCONS_00004435
Schisto_mansoni.Chr_1	Cufflinks	exon	45837789	45837932	.	-	.	Parent=TCONS_00004435
Schisto_mansoni.Chr_1	Cufflinks	exon	45838187	45838357	.	-	.	Parent=TCONS_00004435
Schisto_mansoni.Chr_1	Cufflinks	exon	45839393	45839527	.	-	.	Parent=TCONS_00004435
Schisto_mansoni.Chr_1	Cufflinks	exon	45839724	45839864	.	-	.	Parent=TCONS_00004435
Schisto_mansoni.Chr_1	Cufflinks	exon	45840190	45840297	.	-	.	Parent=TCONS_00004435
Schisto_mansoni.Chr_1	Cufflinks	exon	45840839	45841009	.	-	.	Parent=TCONS_00004435
Schisto_mansoni.Chr_1	Cufflinks	exon	45842358	45842568	.	-	.	Parent=TCONS_00004435
Schisto_mansoni.Chr_1	Cufflinks	exon	45842782	45842979	.	-	.	Parent=TCONS_00004435
Schisto_mansoni.Chr_1	Cufflinks	exon	45843580	45843758	.	-	.	Parent=TCONS_00004435
Schisto_mansoni.Chr_1	Cufflinks	exon	45844229	45844378	.	-	.	Parent=TCONS_00004435
Schisto_mansoni.Chr_1	Cufflinks	exon	45845777	45845917	.	-	.	Parent=TCONS_00004435
Schisto_mansoni.Chr_1	Cufflinks	exon	45846159	45846369	.	-	.	Parent=TCONS_00004435
Schisto_mansoni.Chr_1	Cufflinks	exon	45847327	45847446	.	-	.	Parent=TCONS_00004435
Schisto_mansoni.Chr_1	Cufflinks	exon	45847964	45848008	.	-	.	Parent=TCONS_00004435
Schisto_mansoni.Chr_1	Cufflinks	exon	45848368	45848430	.	-	.	Parent=TCONS_00004435
Schisto_mansoni.Chr_1	Cufflinks	exon	45849541	45849594	.	-	.	Parent=TCONS_00004435
Schisto_mansoni.Chr_1	Cufflinks	exon	45850220	45850405	.	-	.	Parent=TCONS_00004435
Schisto_mansoni.Chr_1	Cufflinks	exon	45852200	45852262	.	-	.	Parent=TCONS_00004435
Schisto_mansoni.Chr_1	Cufflinks	exon	45852893	45852928	.	-	.	Parent=TCONS_00004435
Schisto_mansoni.Chr_1	Cufflinks	exon	45853160	45853282	.	-	.	Parent=TCONS_00004435
Schisto_mansoni.Chr_1	Cufflinks	exon	45853532	45853594	.	-	.	Parent=TCONS_00004435
Schisto_mansoni.Chr_1	Cufflinks	exon	45853721	45853765	.	-	.	Parent=TCONS_00004435
Schisto_mansoni.Chr_1	Cufflinks	exon	45854926	45855060	.	-	.	Parent=TCONS_00004435
Schisto_mansoni.Chr_1	Cufflinks	exon	45855156	45855234	.	-	.	Parent=TCONS_00004435
Schisto_mansoni.Chr_1	Cufflinks	exon	45855286	45855307	.	-	.	Parent=TCONS_00004435
Schisto_mansoni.Chr_1	Cufflinks	transcript	45829716	45855576	.	-	.	ID=TCONS_00004436;Parent=XLOC_001741
Schisto_mansoni.Chr_1	Cufflinks	exon	45829716	45830930	.	-	.	Parent=TCONS_00004436
Schisto_mansoni.Chr_1	Cufflinks	exon	45831955	45832247	.	-	.	Parent=TCONS_00004436
Schisto_mansoni.Chr_1	Cufflinks	exon	45833058	45833792	.	-	.	Parent=TCONS_00004436
Schisto_mansoni.Chr_1	Cufflinks	exon	45834775	45834879	.	-	.	Parent=TCONS_00004436
Schisto_mansoni.Chr_1	Cufflinks	exon	45835573	45835875	.	-	.	Parent=TCONS_00004436
Schisto_mansoni.Chr_1	Cufflinks	exon	45836097	45836337	.	-	.	Parent=TCONS_00004436
Schisto_mansoni.Chr_1	Cufflinks	exon	45836455	45836762	.	-	.	Parent=TCONS_00004436
Schisto_mansoni.Chr_1	Cufflinks	exon	45837789	45837932	.	-	.	Parent=TCONS_00004436
Schisto_mansoni.Chr_1	Cufflinks	exon	45838187	45838357	.	-	.	Parent=TCONS_00004436
Schisto_mansoni.Chr_1	Cufflinks	exon	45839393	45839527	.	-	.	Parent=TCONS_00004436
Schisto_mansoni.Chr_1	Cufflinks	exon	45839724	45839864	.	-	.	Parent=TCONS_00004436
Schisto_mansoni.Chr_1	Cufflinks	exon	45840190	45840297	.	-	.	Parent=TCONS_00004436
Schisto_mansoni.Chr_1	Cufflinks	exon	45840839	45841009	.	-	.	Parent=TCONS_00004436
Schisto_mansoni.Chr_1	Cufflinks	exon	45842358	45842568	.	-	.	Parent=TCONS_00004436
Schisto_mansoni.Chr_1	Cufflinks	exon	45842782	45842979	.	-	.	Parent=TCONS_00004436
Schisto_mansoni.Chr_1	Cufflinks	exon	45843580	45843758	.	-	.	Parent=TCONS_00004436
Schisto_mansoni.Chr_1	Cufflinks	exon	45844229	45844378	.	-	.	Parent=TCONS_00004436
Schisto_mansoni.Chr_1	Cufflinks	exon	45845777	45845917	.	-	.	Parent=TCONS_00004436
Schisto_mansoni.Chr_1	Cufflinks	exon	45846159	45846369	.	-	.	Parent=TCONS_00004436
Schisto_mansoni.Chr_1	Cufflinks	exon	45847327	45847446	.	-	.	Parent=TCONS_00004436
Schisto_mansoni.Chr_1	Cufflinks	exon	45847964	45848008	.	-	.	Parent=TCONS_00004436
Schisto_mansoni.Chr_1	Cufflinks	exon	45848368	45848430	.	-	.	Parent=TCONS_00004436
Schisto_mansoni.Chr_1	Cufflinks	exon	45849541	45849594	.	-	.	Parent=TCONS_00004436
Schisto_mansoni.Chr_1	Cufflinks	exon	45850220	45850405	.	-	.	Parent=TCONS_00004436
Schisto_mansoni.Chr_1	Cufflinks	exon	45852200	45852262	.	-	.	Parent=TCONS_00004436
Schisto_mansoni.Chr_1	Cufflinks	exon	45852893	45852928	.	-	.	Parent=TCONS_00004436
Schisto_mansoni.Chr_1	Cufflinks	exon	45853160	45853282	.	-	.	Parent=TCONS_00004436
Schisto_mansoni.Chr_1	Cufflinks	exon	45853532	45853594	.	-	.	Parent=TCONS_00004436
Schisto_mansoni.Chr_1	Cufflinks	exon	45853721	45853765	.	-	.	Parent=TCONS_00004436
Schisto_mansoni.Chr_1	Cufflinks	exon	45854926	45855060	.	-	.	Parent=TCONS_00004436
Schisto_mansoni.Chr_1	Cufflinks	exon	45855156	45855233	.	-	.	Parent=TCONS_00004436
Schisto_mansoni.Chr_1	Cufflinks	exon	45855286	45855343	.	-	.	Parent=TCONS_00004436
Schisto_mansoni.Chr_1	Cufflinks	exon	45855441	45855576	.	-	.	Parent=TCONS_00004436
Schisto_mansoni.Chr_1	Cufflinks	gene	46282880	46287988	.	-	.	ID=XLOC_001748;Name=XLOC_001748
Schisto_mansoni.Chr_1	Cufflinks	transcript	46282880	46287988	.	-	.	ID=TCONS_00004450;Parent=XLOC_001748
Schisto_mansoni.Chr_1	Cufflinks	exon	46282880	46283210	.	-	.	Parent=TCONS_00004450
Schisto_mansoni.Chr_1	Cufflinks	exon	46287947	46287988	.	-	.	Parent=TCONS_00004450
Schisto_mansoni.Chr_1	Cufflinks	gene	46552036	46575105	.	-	.	ID=XLOC_001749;Name=XLOC_001749
Schisto_mansoni.Chr_1	Cufflinks	transcript	46552036	46575105	.	-	.	ID=TCONS_00004451;Parent=XLOC_001749
Schisto_mansoni.Chr_1	Cufflinks	exon	46552036	46552535	.	-	.	Parent=TCONS_00004451
Schisto_mansoni.Chr_1	Cufflinks	exon	46553237	46553511	.	-	.	Parent=TCONS_00004451
Schisto_mansoni.Chr_1	Cufflinks	exon	46554322	46554414	.	-	.	Parent=TCONS_00004451
Schisto_mansoni.Chr_1	Cufflinks	exon	46555648	46556112	.	-	.	Parent=TCONS_00004451
Schisto_mansoni.Chr_1	Cufflinks	exon	46556200	46556322	.	-	.	Parent=TCONS_00004451
Schisto_mansoni.Chr_1	Cufflinks	exon	46557187	46557711	.	-	.	Parent=TCONS_00004451
Schisto_mansoni.Chr_1	Cufflinks	exon	46559408	46559543	.	-	.	Parent=TCONS_00004451
Schisto_mansoni.Chr_1	Cufflinks	exon	46560282	46560544	.	-	.	Parent=TCONS_00004451
Schisto_mansoni.Chr_1	Cufflinks	exon	46561563	46561886	.	-	.	Parent=TCONS_00004451
Schisto_mansoni.Chr_1	Cufflinks	exon	46563575	46563701	.	-	.	Parent=TCONS_00004451
Schisto_mansoni.Chr_1	Cufflinks	exon	46564814	46565224	.	-	.	Parent=TCONS_00004451
Schisto_mansoni.Chr_1	Cufflinks	exon	46565836	46566112	.	-	.	Parent=TCONS_00004451
Schisto_mansoni.Chr_1	Cufflinks	exon	46568207	46568330	.	-	.	Parent=TCONS_00004451
Schisto_mansoni.Chr_1	Cufflinks	exon	46569042	46569389	.	-	.	Parent=TCONS_00004451
Schisto_mansoni.Chr_1	Cufflinks	exon	46570101	46570208	.	-	.	Parent=TCONS_00004451
Schisto_mansoni.Chr_1	Cufflinks	exon	46571105	46571513	.	-	.	Parent=TCONS_00004451
Schisto_mansoni.Chr_1	Cufflinks	exon	46573912	46575105	.	-	.	Parent=TCONS_00004451
Schisto_mansoni.Chr_1	Cufflinks	gene	2362456	2363738	.	.	.	ID=XLOC_002044;Name=XLOC_002044
Schisto_mansoni.Chr_1	Cufflinks	transcript	2362456	2363738	.	.	.	ID=TCONS_00005217;Parent=XLOC_002044
Schisto_mansoni.Chr_1	Cufflinks	exon	2362456	2363738	.	.	.	Parent=TCONS_00005217
Schisto_mansoni.Chr_1	Cufflinks	gene	2366982	2367362	.	.	.	ID=XLOC_002045;Name=XLOC_002045
Schisto_mansoni.Chr_1	Cufflinks	transcript	2366982	2367362	.	.	.	ID=TCONS_00005218;Parent=XLOC_002045
Schisto_mansoni.Chr_1	Cufflinks	exon	2366982	2367362	.	.	.	Parent=TCONS_00005218
Schisto_mansoni.Chr_1	Cufflinks	gene	2456571	2456890	.	.	.	ID=XLOC_002046;Name=XLOC_002046
Schisto_mansoni.Chr_1	Cufflinks	transcript	2456571	2456890	.	.	.	ID=TCONS_00005219;Parent=XLOC_002046
Schisto_mansoni.Chr_1	Cufflinks	exon	2456571	2456890	.	.	.	Parent=TCONS_00005219
Schisto_mansoni.Chr_1	Cufflinks	gene	2457236	2458097	.	.	.	ID=XLOC_002047;Name=XLOC_002047
Schisto_mansoni.Chr_1	Cufflinks	transcript	2457236	2458097	.	.	.	ID=TCONS_00005220;Parent=XLOC_002047
Schisto_mansoni.Chr_1	Cufflinks	exon	2457236	2458097	.	.	.	Parent=TCONS_00005220
Schisto_mansoni.Chr_1	Cufflinks	gene	2084561	2084983	.	.	.	ID=XLOC_002040;Name=XLOC_002040
Schisto_mansoni.Chr_1	Cufflinks	transcript	2084561	2084983	.	.	.	ID=TCONS_00005213;Parent=XLOC_002040
Schisto_mansoni.Chr_1	Cufflinks	exon	2084561	2084983	.	.	.	Parent=TCONS_00005213
Schisto_mansoni.Chr_1	Cufflinks	gene	2129099	2130988	.	.	.	ID=XLOC_002041;Name=XLOC_002041
Schisto_mansoni.Chr_1	Cufflinks	transcript	2129099	2130988	.	.	.	ID=TCONS_00005214;Parent=XLOC_002041
Schisto_mansoni.Chr_1	Cufflinks	exon	2129099	2130988	.	.	.	Parent=TCONS_00005214
Schisto_mansoni.Chr_1	Cufflinks	gene	2160660	2161818	.	.	.	ID=XLOC_002042;Name=XLOC_002042
Schisto_mansoni.Chr_1	Cufflinks	transcript	2160660	2161818	.	.	.	ID=TCONS_00005215;Parent=XLOC_002042
Schisto_mansoni.Chr_1	Cufflinks	exon	2160660	2161818	.	.	.	Parent=TCONS_00005215
Schisto_mansoni.Chr_1	Cufflinks	gene	2204168	2204865	.	.	.	ID=XLOC_002043;Name=XLOC_002043
Schisto_mansoni.Chr_1	Cufflinks	transcript	2204168	2204865	.	.	.	ID=TCONS_00005216;Parent=XLOC_002043
Schisto_mansoni.Chr_1	Cufflinks	exon	2204168	2204865	.	.	.	Parent=TCONS_00005216
Schisto_mansoni.Chr_1	Cufflinks	gene	2464368	2465239	.	.	.	ID=XLOC_002048;Name=XLOC_002048
Schisto_mansoni.Chr_1	Cufflinks	transcript	2464368	2465239	.	.	.	ID=TCONS_00005221;Parent=XLOC_002048
Schisto_mansoni.Chr_1	Cufflinks	exon	2464368	2465239	.	.	.	Parent=TCONS_00005221
Schisto_mansoni.Chr_1	Cufflinks	gene	2575149	2576412	.	.	.	ID=XLOC_002049;Name=XLOC_002049
Schisto_mansoni.Chr_1	Cufflinks	transcript	2575149	2576412	.	.	.	ID=TCONS_00005222;Parent=XLOC_002049
Schisto_mansoni.Chr_1	Cufflinks	exon	2575149	2576412	.	.	.	Parent=TCONS_00005222
Schisto_mansoni.Chr_1	Cufflinks	gene	62749322	62749607	.	.	.	ID=XLOC_002871;Name=XLOC_002871
Schisto_mansoni.Chr_1	Cufflinks	transcript	62749322	62749607	.	.	.	ID=TCONS_00006044;Parent=XLOC_002871
Schisto_mansoni.Chr_1	Cufflinks	exon	62749322	62749607	.	.	.	Parent=TCONS_00006044
Schisto_mansoni.Chr_1	Cufflinks	gene	62636492	62637650	.	.	.	ID=XLOC_002870;Name=XLOC_002870
Schisto_mansoni.Chr_1	Cufflinks	transcript	62636492	62637650	.	.	.	ID=TCONS_00006043;Parent=XLOC_002870
Schisto_mansoni.Chr_1	Cufflinks	exon	62636492	62637650	.	.	.	Parent=TCONS_00006043
Schisto_mansoni.Chr_1	Cufflinks	gene	63011215	63011674	.	.	.	ID=XLOC_002873;Name=XLOC_002873
Schisto_mansoni.Chr_1	Cufflinks	transcript	63011215	63011674	.	.	.	ID=TCONS_00006046;Parent=XLOC_002873
Schisto_mansoni.Chr_1	Cufflinks	exon	63011215	63011674	.	.	.	Parent=TCONS_00006046
Schisto_mansoni.Chr_1	Cufflinks	gene	6575012	6575733	.	.	.	ID=XLOC_002101;Name=XLOC_002101
Schisto_mansoni.Chr_1	Cufflinks	transcript	6575012	6575733	.	.	.	ID=TCONS_00005274;Parent=XLOC_002101
Schisto_mansoni.Chr_1	Cufflinks	exon	6575012	6575733	.	.	.	Parent=TCONS_00005274
Schisto_mansoni.Chr_1	Cufflinks	gene	6319169	6319720	.	.	.	ID=XLOC_002100;Name=XLOC_002100
Schisto_mansoni.Chr_1	Cufflinks	transcript	6319169	6319720	.	.	.	ID=TCONS_00005273;Parent=XLOC_002100
Schisto_mansoni.Chr_1	Cufflinks	exon	6319169	6319720	.	.	.	Parent=TCONS_00005273
Schisto_mansoni.Chr_1	Cufflinks	gene	39587065	39590649	.	-	.	ID=XLOC_001638;Name=XLOC_001638
Schisto_mansoni.Chr_1	Cufflinks	transcript	39587065	39590649	.	-	.	ID=TCONS_00004176;Parent=XLOC_001638
Schisto_mansoni.Chr_1	Cufflinks	exon	39587065	39590649	.	-	.	Parent=TCONS_00004176
Schisto_mansoni.Chr_1	Cufflinks	gene	39594805	39596413	.	-	.	ID=XLOC_001639;Name=XLOC_001639
Schisto_mansoni.Chr_1	Cufflinks	transcript	39594805	39596413	.	-	.	ID=TCONS_00004177;Parent=XLOC_001639
Schisto_mansoni.Chr_1	Cufflinks	exon	39594805	39596413	.	-	.	Parent=TCONS_00004177
Schisto_mansoni.Chr_1	Cufflinks	transcript	39595003	39598059	.	-	.	ID=TCONS_00004178;Parent=XLOC_001639
Schisto_mansoni.Chr_1	Cufflinks	exon	39595003	39595506	.	-	.	Parent=TCONS_00004178
Schisto_mansoni.Chr_1	Cufflinks	exon	39598013	39598059	.	-	.	Parent=TCONS_00004178
Schisto_mansoni.Chr_1	Cufflinks	transcript	39595003	39598112	.	-	.	ID=TCONS_00004179;Parent=XLOC_001639
Schisto_mansoni.Chr_1	Cufflinks	exon	39595003	39595505	.	-	.	Parent=TCONS_00004179
Schisto_mansoni.Chr_1	Cufflinks	exon	39598013	39598112	.	-	.	Parent=TCONS_00004179
Schisto_mansoni.Chr_1	Cufflinks	gene	7211849	7212557	.	.	.	ID=XLOC_002105;Name=XLOC_002105
Schisto_mansoni.Chr_1	Cufflinks	transcript	7211849	7212557	.	.	.	ID=TCONS_00005278;Parent=XLOC_002105
Schisto_mansoni.Chr_1	Cufflinks	exon	7211849	7212557	.	.	.	Parent=TCONS_00005278
Schisto_mansoni.Chr_1	Cufflinks	gene	7149835	7150273	.	.	.	ID=XLOC_002104;Name=XLOC_002104
Schisto_mansoni.Chr_1	Cufflinks	transcript	7149835	7150273	.	.	.	ID=TCONS_00005277;Parent=XLOC_002104
Schisto_mansoni.Chr_1	Cufflinks	exon	7149835	7150273	.	.	.	Parent=TCONS_00005277
Schisto_mansoni.Chr_1	Cufflinks	gene	7306926	7307610	.	.	.	ID=XLOC_002107;Name=XLOC_002107
Schisto_mansoni.Chr_1	Cufflinks	transcript	7306926	7307610	.	.	.	ID=TCONS_00005280;Parent=XLOC_002107
Schisto_mansoni.Chr_1	Cufflinks	exon	7306926	7307610	.	.	.	Parent=TCONS_00005280
Schisto_mansoni.Chr_1	Cufflinks	gene	7247060	7247772	.	.	.	ID=XLOC_002106;Name=XLOC_002106
Schisto_mansoni.Chr_1	Cufflinks	transcript	7247060	7247772	.	.	.	ID=TCONS_00005279;Parent=XLOC_002106
Schisto_mansoni.Chr_1	Cufflinks	exon	7247060	7247772	.	.	.	Parent=TCONS_00005279
Schisto_mansoni.Chr_1	Cufflinks	gene	39336894	39340090	.	-	.	ID=XLOC_001632;Name=XLOC_001632
Schisto_mansoni.Chr_1	Cufflinks	transcript	39336894	39340090	.	-	.	ID=TCONS_00004160;Parent=XLOC_001632
Schisto_mansoni.Chr_1	Cufflinks	exon	39336894	39337021	.	-	.	Parent=TCONS_00004160
Schisto_mansoni.Chr_1	Cufflinks	exon	39338926	39338994	.	-	.	Parent=TCONS_00004160
Schisto_mansoni.Chr_1	Cufflinks	exon	39339847	39340090	.	-	.	Parent=TCONS_00004160
Schisto_mansoni.Chr_1	Cufflinks	gene	39343474	39350110	.	-	.	ID=XLOC_001633;Name=XLOC_001633
Schisto_mansoni.Chr_1	Cufflinks	transcript	39343474	39350233	.	-	.	ID=TCONS_00004162;Parent=XLOC_001633
Schisto_mansoni.Chr_1	Cufflinks	exon	39343474	39343810	.	-	.	Parent=TCONS_00004162
Schisto_mansoni.Chr_1	Cufflinks	exon	39344837	39345210	.	-	.	Parent=TCONS_00004162
Schisto_mansoni.Chr_1	Cufflinks	exon	39347393	39347721	.	-	.	Parent=TCONS_00004162
Schisto_mansoni.Chr_1	Cufflinks	exon	39350043	39350233	.	-	.	Parent=TCONS_00004162
Schisto_mansoni.Chr_1	Cufflinks	transcript	39343474	39350110	.	-	.	ID=TCONS_00004161;Parent=XLOC_001633
Schisto_mansoni.Chr_1	Cufflinks	exon	39343474	39343810	.	-	.	Parent=TCONS_00004161
Schisto_mansoni.Chr_1	Cufflinks	exon	39344837	39345212	.	-	.	Parent=TCONS_00004161
Schisto_mansoni.Chr_1	Cufflinks	exon	39347395	39347721	.	-	.	Parent=TCONS_00004161
Schisto_mansoni.Chr_1	Cufflinks	exon	39350043	39350110	.	-	.	Parent=TCONS_00004161
Schisto_mansoni.Chr_1	Cufflinks	gene	39037107	39072965	.	-	.	ID=XLOC_001630;Name=XLOC_001630
Schisto_mansoni.Chr_1	Cufflinks	transcript	39037107	39072965	.	-	.	ID=TCONS_00004156;Parent=XLOC_001630
Schisto_mansoni.Chr_1	Cufflinks	exon	39037107	39037504	.	-	.	Parent=TCONS_00004156
Schisto_mansoni.Chr_1	Cufflinks	exon	39037912	39037975	.	-	.	Parent=TCONS_00004156
Schisto_mansoni.Chr_1	Cufflinks	exon	39039022	39039148	.	-	.	Parent=TCONS_00004156
Schisto_mansoni.Chr_1	Cufflinks	exon	39042669	39042910	.	-	.	Parent=TCONS_00004156
Schisto_mansoni.Chr_1	Cufflinks	exon	39045509	39045808	.	-	.	Parent=TCONS_00004156
Schisto_mansoni.Chr_1	Cufflinks	exon	39054044	39054298	.	-	.	Parent=TCONS_00004156
Schisto_mansoni.Chr_1	Cufflinks	exon	39057279	39057551	.	-	.	Parent=TCONS_00004156
Schisto_mansoni.Chr_1	Cufflinks	exon	39059079	39059330	.	-	.	Parent=TCONS_00004156
Schisto_mansoni.Chr_1	Cufflinks	exon	39060759	39061007	.	-	.	Parent=TCONS_00004156
Schisto_mansoni.Chr_1	Cufflinks	exon	39065607	39065834	.	-	.	Parent=TCONS_00004156
Schisto_mansoni.Chr_1	Cufflinks	exon	39067754	39068089	.	-	.	Parent=TCONS_00004156
Schisto_mansoni.Chr_1	Cufflinks	exon	39068938	39069096	.	-	.	Parent=TCONS_00004156
Schisto_mansoni.Chr_1	Cufflinks	exon	39072412	39072528	.	-	.	Parent=TCONS_00004156
Schisto_mansoni.Chr_1	Cufflinks	exon	39072572	39072965	.	-	.	Parent=TCONS_00004156
Schisto_mansoni.Chr_1	Cufflinks	transcript	39037107	39072965	.	-	.	ID=TCONS_00004157;Parent=XLOC_001630
Schisto_mansoni.Chr_1	Cufflinks	exon	39037107	39037975	.	-	.	Parent=TCONS_00004157
Schisto_mansoni.Chr_1	Cufflinks	exon	39039022	39039148	.	-	.	Parent=TCONS_00004157
Schisto_mansoni.Chr_1	Cufflinks	exon	39042669	39042910	.	-	.	Parent=TCONS_00004157
Schisto_mansoni.Chr_1	Cufflinks	exon	39045509	39045808	.	-	.	Parent=TCONS_00004157
Schisto_mansoni.Chr_1	Cufflinks	exon	39054044	39054298	.	-	.	Parent=TCONS_00004157
Schisto_mansoni.Chr_1	Cufflinks	exon	39057279	39057551	.	-	.	Parent=TCONS_00004157
Schisto_mansoni.Chr_1	Cufflinks	exon	39059079	39059330	.	-	.	Parent=TCONS_00004157
Schisto_mansoni.Chr_1	Cufflinks	exon	39060759	39061007	.	-	.	Parent=TCONS_00004157
Schisto_mansoni.Chr_1	Cufflinks	exon	39067754	39068089	.	-	.	Parent=TCONS_00004157
Schisto_mansoni.Chr_1	Cufflinks	exon	39068938	39069096	.	-	.	Parent=TCONS_00004157
Schisto_mansoni.Chr_1	Cufflinks	exon	39072412	39072528	.	-	.	Parent=TCONS_00004157
Schisto_mansoni.Chr_1	Cufflinks	exon	39072572	39072965	.	-	.	Parent=TCONS_00004157
Schisto_mansoni.Chr_1	Cufflinks	transcript	39037107	39072965	.	-	.	ID=TCONS_00004154;Parent=XLOC_001630
Schisto_mansoni.Chr_1	Cufflinks	exon	39037107	39037504	.	-	.	Parent=TCONS_00004154
Schisto_mansoni.Chr_1	Cufflinks	exon	39037912	39037975	.	-	.	Parent=TCONS_00004154
Schisto_mansoni.Chr_1	Cufflinks	exon	39039022	39039148	.	-	.	Parent=TCONS_00004154
Schisto_mansoni.Chr_1	Cufflinks	exon	39042669	39042910	.	-	.	Parent=TCONS_00004154
Schisto_mansoni.Chr_1	Cufflinks	exon	39045509	39045808	.	-	.	Parent=TCONS_00004154
Schisto_mansoni.Chr_1	Cufflinks	exon	39054044	39054298	.	-	.	Parent=TCONS_00004154
Schisto_mansoni.Chr_1	Cufflinks	exon	39057279	39057551	.	-	.	Parent=TCONS_00004154
Schisto_mansoni.Chr_1	Cufflinks	exon	39059079	39059330	.	-	.	Parent=TCONS_00004154
Schisto_mansoni.Chr_1	Cufflinks	exon	39060759	39061007	.	-	.	Parent=TCONS_00004154
Schisto_mansoni.Chr_1	Cufflinks	exon	39067754	39068089	.	-	.	Parent=TCONS_00004154
Schisto_mansoni.Chr_1	Cufflinks	exon	39068938	39069096	.	-	.	Parent=TCONS_00004154
Schisto_mansoni.Chr_1	Cufflinks	exon	39072412	39072528	.	-	.	Parent=TCONS_00004154
Schisto_mansoni.Chr_1	Cufflinks	exon	39072572	39072965	.	-	.	Parent=TCONS_00004154
Schisto_mansoni.Chr_1	Cufflinks	transcript	39037107	39072965	.	-	.	ID=TCONS_00004155;Parent=XLOC_001630
Schisto_mansoni.Chr_1	Cufflinks	exon	39037107	39037975	.	-	.	Parent=TCONS_00004155
Schisto_mansoni.Chr_1	Cufflinks	exon	39039022	39039148	.	-	.	Parent=TCONS_00004155
Schisto_mansoni.Chr_1	Cufflinks	exon	39042669	39042910	.	-	.	Parent=TCONS_00004155
Schisto_mansoni.Chr_1	Cufflinks	exon	39045509	39045808	.	-	.	Parent=TCONS_00004155
Schisto_mansoni.Chr_1	Cufflinks	exon	39054044	39054298	.	-	.	Parent=TCONS_00004155
Schisto_mansoni.Chr_1	Cufflinks	exon	39057279	39057551	.	-	.	Parent=TCONS_00004155
Schisto_mansoni.Chr_1	Cufflinks	exon	39059079	39059330	.	-	.	Parent=TCONS_00004155
Schisto_mansoni.Chr_1	Cufflinks	exon	39060759	39061007	.	-	.	Parent=TCONS_00004155
Schisto_mansoni.Chr_1	Cufflinks	exon	39065607	39065834	.	-	.	Parent=TCONS_00004155
Schisto_mansoni.Chr_1	Cufflinks	exon	39067754	39068089	.	-	.	Parent=TCONS_00004155
Schisto_mansoni.Chr_1	Cufflinks	exon	39068938	39069096	.	-	.	Parent=TCONS_00004155
Schisto_mansoni.Chr_1	Cufflinks	exon	39072412	39072528	.	-	.	Parent=TCONS_00004155
Schisto_mansoni.Chr_1	Cufflinks	exon	39072572	39072965	.	-	.	Parent=TCONS_00004155
Schisto_mansoni.Chr_1	Cufflinks	gene	39151302	39154604	.	-	.	ID=XLOC_001631;Name=XLOC_001631
Schisto_mansoni.Chr_1	Cufflinks	transcript	39151302	39154604	.	-	.	ID=TCONS_00004158;Parent=XLOC_001631
Schisto_mansoni.Chr_1	Cufflinks	exon	39151302	39151383	.	-	.	Parent=TCONS_00004158
Schisto_mansoni.Chr_1	Cufflinks	exon	39151427	39151612	.	-	.	Parent=TCONS_00004158
Schisto_mansoni.Chr_1	Cufflinks	exon	39154428	39154604	.	-	.	Parent=TCONS_00004158
Schisto_mansoni.Chr_1	Cufflinks	transcript	39152879	39154638	.	-	.	ID=TCONS_00004159;Parent=XLOC_001631
Schisto_mansoni.Chr_1	Cufflinks	exon	39152879	39154638	.	-	.	Parent=TCONS_00004159
Schisto_mansoni.Chr_1	Cufflinks	gene	39503291	39510941	.	-	.	ID=XLOC_001636;Name=XLOC_001636
Schisto_mansoni.Chr_1	Cufflinks	transcript	39503291	39510941	.	-	.	ID=TCONS_00004170;Parent=XLOC_001636
Schisto_mansoni.Chr_1	Cufflinks	exon	39503291	39503630	.	-	.	Parent=TCONS_00004170
Schisto_mansoni.Chr_1	Cufflinks	exon	39504710	39504954	.	-	.	Parent=TCONS_00004170
Schisto_mansoni.Chr_1	Cufflinks	exon	39506434	39506731	.	-	.	Parent=TCONS_00004170
Schisto_mansoni.Chr_1	Cufflinks	exon	39507419	39507700	.	-	.	Parent=TCONS_00004170
Schisto_mansoni.Chr_1	Cufflinks	exon	39508977	39510941	.	-	.	Parent=TCONS_00004170
Schisto_mansoni.Chr_1	Cufflinks	gene	39526471	39533070	.	-	.	ID=XLOC_001637;Name=XLOC_001637
Schisto_mansoni.Chr_1	Cufflinks	transcript	39526471	39558442	.	-	.	ID=TCONS_00004174;Parent=XLOC_001637
Schisto_mansoni.Chr_1	Cufflinks	exon	39526471	39527182	.	-	.	Parent=TCONS_00004174
Schisto_mansoni.Chr_1	Cufflinks	exon	39527957	39528078	.	-	.	Parent=TCONS_00004174
Schisto_mansoni.Chr_1	Cufflinks	exon	39529299	39529500	.	-	.	Parent=TCONS_00004174
Schisto_mansoni.Chr_1	Cufflinks	exon	39532643	39532843	.	-	.	Parent=TCONS_00004174
Schisto_mansoni.Chr_1	Cufflinks	exon	39534916	39535062	.	-	.	Parent=TCONS_00004174
Schisto_mansoni.Chr_1	Cufflinks	exon	39537329	39537514	.	-	.	Parent=TCONS_00004174
Schisto_mansoni.Chr_1	Cufflinks	exon	39539234	39539335	.	-	.	Parent=TCONS_00004174
Schisto_mansoni.Chr_1	Cufflinks	exon	39543342	39543457	.	-	.	Parent=TCONS_00004174
Schisto_mansoni.Chr_1	Cufflinks	exon	39544873	39544978	.	-	.	Parent=TCONS_00004174
Schisto_mansoni.Chr_1	Cufflinks	exon	39546893	39547036	.	-	.	Parent=TCONS_00004174
Schisto_mansoni.Chr_1	Cufflinks	exon	39547639	39547724	.	-	.	Parent=TCONS_00004174
Schisto_mansoni.Chr_1	Cufflinks	exon	39548649	39548781	.	-	.	Parent=TCONS_00004174
Schisto_mansoni.Chr_1	Cufflinks	exon	39550031	39550407	.	-	.	Parent=TCONS_00004174
Schisto_mansoni.Chr_1	Cufflinks	exon	39557799	39557841	.	-	.	Parent=TCONS_00004174
Schisto_mansoni.Chr_1	Cufflinks	exon	39558400	39558442	.	-	.	Parent=TCONS_00004174
Schisto_mansoni.Chr_1	Cufflinks	transcript	39537393	39548662	.	-	.	ID=TCONS_00004175;Parent=XLOC_001637
Schisto_mansoni.Chr_1	Cufflinks	exon	39537393	39537514	.	-	.	Parent=TCONS_00004175
Schisto_mansoni.Chr_1	Cufflinks	exon	39539234	39539335	.	-	.	Parent=TCONS_00004175
Schisto_mansoni.Chr_1	Cufflinks	exon	39543342	39543457	.	-	.	Parent=TCONS_00004175
Schisto_mansoni.Chr_1	Cufflinks	exon	39544873	39544978	.	-	.	Parent=TCONS_00004175
Schisto_mansoni.Chr_1	Cufflinks	exon	39546893	39547036	.	-	.	Parent=TCONS_00004175
Schisto_mansoni.Chr_1	Cufflinks	exon	39547639	39547725	.	-	.	Parent=TCONS_00004175
Schisto_mansoni.Chr_1	Cufflinks	exon	39548650	39548662	.	-	.	Parent=TCONS_00004175
Schisto_mansoni.Chr_1	Cufflinks	transcript	39526471	39533070	.	-	.	ID=TCONS_00004171;Parent=XLOC_001637
Schisto_mansoni.Chr_1	Cufflinks	exon	39526471	39527182	.	-	.	Parent=TCONS_00004171
Schisto_mansoni.Chr_1	Cufflinks	exon	39527957	39528078	.	-	.	Parent=TCONS_00004171
Schisto_mansoni.Chr_1	Cufflinks	exon	39529299	39529500	.	-	.	Parent=TCONS_00004171
Schisto_mansoni.Chr_1	Cufflinks	exon	39532643	39533070	.	-	.	Parent=TCONS_00004171
Schisto_mansoni.Chr_1	Cufflinks	transcript	39526471	39536870	.	-	.	ID=TCONS_00004172;Parent=XLOC_001637
Schisto_mansoni.Chr_1	Cufflinks	exon	39526471	39527182	.	-	.	Parent=TCONS_00004172
Schisto_mansoni.Chr_1	Cufflinks	exon	39527957	39528078	.	-	.	Parent=TCONS_00004172
Schisto_mansoni.Chr_1	Cufflinks	exon	39529299	39529500	.	-	.	Parent=TCONS_00004172
Schisto_mansoni.Chr_1	Cufflinks	exon	39532643	39532843	.	-	.	Parent=TCONS_00004172
Schisto_mansoni.Chr_1	Cufflinks	exon	39534916	39536870	.	-	.	Parent=TCONS_00004172
Schisto_mansoni.Chr_1	Cufflinks	transcript	39526471	39543306	.	-	.	ID=TCONS_00004173;Parent=XLOC_001637
Schisto_mansoni.Chr_1	Cufflinks	exon	39526471	39527182	.	-	.	Parent=TCONS_00004173
Schisto_mansoni.Chr_1	Cufflinks	exon	39527957	39528078	.	-	.	Parent=TCONS_00004173
Schisto_mansoni.Chr_1	Cufflinks	exon	39529299	39529500	.	-	.	Parent=TCONS_00004173
Schisto_mansoni.Chr_1	Cufflinks	exon	39532643	39532843	.	-	.	Parent=TCONS_00004173
Schisto_mansoni.Chr_1	Cufflinks	exon	39534916	39535062	.	-	.	Parent=TCONS_00004173
Schisto_mansoni.Chr_1	Cufflinks	exon	39537329	39537514	.	-	.	Parent=TCONS_00004173
Schisto_mansoni.Chr_1	Cufflinks	exon	39539234	39539335	.	-	.	Parent=TCONS_00004173
Schisto_mansoni.Chr_1	Cufflinks	exon	39543239	39543306	.	-	.	Parent=TCONS_00004173
Schisto_mansoni.Chr_1	Cufflinks	gene	39395630	39404997	.	-	.	ID=XLOC_001634;Name=XLOC_001634
Schisto_mansoni.Chr_1	Cufflinks	transcript	39395630	39404997	.	-	.	ID=TCONS_00004163;Parent=XLOC_001634
Schisto_mansoni.Chr_1	Cufflinks	exon	39395630	39395816	.	-	.	Parent=TCONS_00004163
Schisto_mansoni.Chr_1	Cufflinks	exon	39397964	39398074	.	-	.	Parent=TCONS_00004163
Schisto_mansoni.Chr_1	Cufflinks	exon	39399642	39400014	.	-	.	Parent=TCONS_00004163
Schisto_mansoni.Chr_1	Cufflinks	exon	39404866	39404997	.	-	.	Parent=TCONS_00004163
Schisto_mansoni.Chr_1	Cufflinks	transcript	39395630	39416989	.	-	.	ID=TCONS_00004165;Parent=XLOC_001634
Schisto_mansoni.Chr_1	Cufflinks	exon	39395630	39395814	.	-	.	Parent=TCONS_00004165
Schisto_mansoni.Chr_1	Cufflinks	exon	39397964	39398074	.	-	.	Parent=TCONS_00004165
Schisto_mansoni.Chr_1	Cufflinks	exon	39399642	39400014	.	-	.	Parent=TCONS_00004165
Schisto_mansoni.Chr_1	Cufflinks	exon	39404866	39404997	.	-	.	Parent=TCONS_00004165
Schisto_mansoni.Chr_1	Cufflinks	exon	39406008	39406315	.	-	.	Parent=TCONS_00004165
Schisto_mansoni.Chr_1	Cufflinks	exon	39408303	39408395	.	-	.	Parent=TCONS_00004165
Schisto_mansoni.Chr_1	Cufflinks	exon	39408483	39408589	.	-	.	Parent=TCONS_00004165
Schisto_mansoni.Chr_1	Cufflinks	exon	39408694	39408879	.	-	.	Parent=TCONS_00004165
Schisto_mansoni.Chr_1	Cufflinks	exon	39411585	39411852	.	-	.	Parent=TCONS_00004165
Schisto_mansoni.Chr_1	Cufflinks	exon	39415691	39415733	.	-	.	Parent=TCONS_00004165
Schisto_mansoni.Chr_1	Cufflinks	exon	39415769	39415905	.	-	.	Parent=TCONS_00004165
Schisto_mansoni.Chr_1	Cufflinks	exon	39415938	39416063	.	-	.	Parent=TCONS_00004165
Schisto_mansoni.Chr_1	Cufflinks	exon	39416097	39416200	.	-	.	Parent=TCONS_00004165
Schisto_mansoni.Chr_1	Cufflinks	exon	39416234	39416383	.	-	.	Parent=TCONS_00004165
Schisto_mansoni.Chr_1	Cufflinks	exon	39416433	39416615	.	-	.	Parent=TCONS_00004165
Schisto_mansoni.Chr_1	Cufflinks	exon	39416651	39416779	.	-	.	Parent=TCONS_00004165
Schisto_mansoni.Chr_1	Cufflinks	exon	39416815	39416989	.	-	.	Parent=TCONS_00004165
Schisto_mansoni.Chr_1	Cufflinks	transcript	39395630	39416986	.	-	.	ID=TCONS_00004164;Parent=XLOC_001634
Schisto_mansoni.Chr_1	Cufflinks	exon	39395630	39395814	.	-	.	Parent=TCONS_00004164
Schisto_mansoni.Chr_1	Cufflinks	exon	39397964	39398074	.	-	.	Parent=TCONS_00004164
Schisto_mansoni.Chr_1	Cufflinks	exon	39399642	39400014	.	-	.	Parent=TCONS_00004164
Schisto_mansoni.Chr_1	Cufflinks	exon	39404866	39404997	.	-	.	Parent=TCONS_00004164
Schisto_mansoni.Chr_1	Cufflinks	exon	39406008	39406316	.	-	.	Parent=TCONS_00004164
Schisto_mansoni.Chr_1	Cufflinks	exon	39408303	39408395	.	-	.	Parent=TCONS_00004164
Schisto_mansoni.Chr_1	Cufflinks	exon	39408483	39408589	.	-	.	Parent=TCONS_00004164
Schisto_mansoni.Chr_1	Cufflinks	exon	39408694	39408879	.	-	.	Parent=TCONS_00004164
Schisto_mansoni.Chr_1	Cufflinks	exon	39411585	39411852	.	-	.	Parent=TCONS_00004164
Schisto_mansoni.Chr_1	Cufflinks	exon	39415691	39416063	.	-	.	Parent=TCONS_00004164
Schisto_mansoni.Chr_1	Cufflinks	exon	39416097	39416200	.	-	.	Parent=TCONS_00004164
Schisto_mansoni.Chr_1	Cufflinks	exon	39416234	39416615	.	-	.	Parent=TCONS_00004164
Schisto_mansoni.Chr_1	Cufflinks	exon	39416651	39416779	.	-	.	Parent=TCONS_00004164
Schisto_mansoni.Chr_1	Cufflinks	exon	39416815	39416986	.	-	.	Parent=TCONS_00004164
Schisto_mansoni.Chr_1	Cufflinks	gene	39463200	39484778	.	-	.	ID=XLOC_001635;Name=XLOC_001635
Schisto_mansoni.Chr_1	Cufflinks	transcript	39463200	39484806	.	-	.	ID=TCONS_00004169;Parent=XLOC_001635
Schisto_mansoni.Chr_1	Cufflinks	exon	39463200	39464497	.	-	.	Parent=TCONS_00004169
Schisto_mansoni.Chr_1	Cufflinks	exon	39465324	39465558	.	-	.	Parent=TCONS_00004169
Schisto_mansoni.Chr_1	Cufflinks	exon	39468238	39468445	.	-	.	Parent=TCONS_00004169
Schisto_mansoni.Chr_1	Cufflinks	exon	39471313	39471494	.	-	.	Parent=TCONS_00004169
Schisto_mansoni.Chr_1	Cufflinks	exon	39472858	39472976	.	-	.	Parent=TCONS_00004169
Schisto_mansoni.Chr_1	Cufflinks	exon	39475968	39476084	.	-	.	Parent=TCONS_00004169
Schisto_mansoni.Chr_1	Cufflinks	exon	39479262	39479587	.	-	.	Parent=TCONS_00004169
Schisto_mansoni.Chr_1	Cufflinks	exon	39480609	39480758	.	-	.	Parent=TCONS_00004169
Schisto_mansoni.Chr_1	Cufflinks	exon	39484276	39484404	.	-	.	Parent=TCONS_00004169
Schisto_mansoni.Chr_1	Cufflinks	exon	39484443	39484705	.	-	.	Parent=TCONS_00004169
Schisto_mansoni.Chr_1	Cufflinks	exon	39484770	39484806	.	-	.	Parent=TCONS_00004169
Schisto_mansoni.Chr_1	Cufflinks	transcript	39463200	39484806	.	-	.	ID=TCONS_00004168;Parent=XLOC_001635
Schisto_mansoni.Chr_1	Cufflinks	exon	39463200	39464497	.	-	.	Parent=TCONS_00004168
Schisto_mansoni.Chr_1	Cufflinks	exon	39465324	39465558	.	-	.	Parent=TCONS_00004168
Schisto_mansoni.Chr_1	Cufflinks	exon	39466127	39466339	.	-	.	Parent=TCONS_00004168
Schisto_mansoni.Chr_1	Cufflinks	exon	39468238	39468445	.	-	.	Parent=TCONS_00004168
Schisto_mansoni.Chr_1	Cufflinks	exon	39471313	39471494	.	-	.	Parent=TCONS_00004168
Schisto_mansoni.Chr_1	Cufflinks	exon	39472858	39472976	.	-	.	Parent=TCONS_00004168
Schisto_mansoni.Chr_1	Cufflinks	exon	39475968	39476084	.	-	.	Parent=TCONS_00004168
Schisto_mansoni.Chr_1	Cufflinks	exon	39479262	39479587	.	-	.	Parent=TCONS_00004168
Schisto_mansoni.Chr_1	Cufflinks	exon	39480609	39480758	.	-	.	Parent=TCONS_00004168
Schisto_mansoni.Chr_1	Cufflinks	exon	39484276	39484404	.	-	.	Parent=TCONS_00004168
Schisto_mansoni.Chr_1	Cufflinks	exon	39484443	39484705	.	-	.	Parent=TCONS_00004168
Schisto_mansoni.Chr_1	Cufflinks	exon	39484770	39484806	.	-	.	Parent=TCONS_00004168
Schisto_mansoni.Chr_1	Cufflinks	transcript	39463200	39484802	.	-	.	ID=TCONS_00004167;Parent=XLOC_001635
Schisto_mansoni.Chr_1	Cufflinks	exon	39463200	39464497	.	-	.	Parent=TCONS_00004167
Schisto_mansoni.Chr_1	Cufflinks	exon	39465324	39465558	.	-	.	Parent=TCONS_00004167
Schisto_mansoni.Chr_1	Cufflinks	exon	39468238	39468445	.	-	.	Parent=TCONS_00004167
Schisto_mansoni.Chr_1	Cufflinks	exon	39471313	39471494	.	-	.	Parent=TCONS_00004167
Schisto_mansoni.Chr_1	Cufflinks	exon	39472858	39472976	.	-	.	Parent=TCONS_00004167
Schisto_mansoni.Chr_1	Cufflinks	exon	39475968	39476084	.	-	.	Parent=TCONS_00004167
Schisto_mansoni.Chr_1	Cufflinks	exon	39479262	39479587	.	-	.	Parent=TCONS_00004167
Schisto_mansoni.Chr_1	Cufflinks	exon	39480609	39480759	.	-	.	Parent=TCONS_00004167
Schisto_mansoni.Chr_1	Cufflinks	exon	39484276	39484404	.	-	.	Parent=TCONS_00004167
Schisto_mansoni.Chr_1	Cufflinks	exon	39484443	39484705	.	-	.	Parent=TCONS_00004167
Schisto_mansoni.Chr_1	Cufflinks	exon	39484770	39484802	.	-	.	Parent=TCONS_00004167
Schisto_mansoni.Chr_1	Cufflinks	transcript	39463200	39484778	.	-	.	ID=TCONS_00004166;Parent=XLOC_001635
Schisto_mansoni.Chr_1	Cufflinks	exon	39463200	39464497	.	-	.	Parent=TCONS_00004166
Schisto_mansoni.Chr_1	Cufflinks	exon	39465324	39465558	.	-	.	Parent=TCONS_00004166
Schisto_mansoni.Chr_1	Cufflinks	exon	39466127	39466339	.	-	.	Parent=TCONS_00004166
Schisto_mansoni.Chr_1	Cufflinks	exon	39468238	39468445	.	-	.	Parent=TCONS_00004166
Schisto_mansoni.Chr_1	Cufflinks	exon	39471313	39471494	.	-	.	Parent=TCONS_00004166
Schisto_mansoni.Chr_1	Cufflinks	exon	39472858	39472976	.	-	.	Parent=TCONS_00004166
Schisto_mansoni.Chr_1	Cufflinks	exon	39475968	39476084	.	-	.	Parent=TCONS_00004166
Schisto_mansoni.Chr_1	Cufflinks	exon	39479262	39479587	.	-	.	Parent=TCONS_00004166
Schisto_mansoni.Chr_1	Cufflinks	exon	39480609	39480758	.	-	.	Parent=TCONS_00004166
Schisto_mansoni.Chr_1	Cufflinks	exon	39484276	39484404	.	-	.	Parent=TCONS_00004166
Schisto_mansoni.Chr_1	Cufflinks	exon	39484443	39484738	.	-	.	Parent=TCONS_00004166
Schisto_mansoni.Chr_1	Cufflinks	exon	39484770	39484778	.	-	.	Parent=TCONS_00004166
Schisto_mansoni.Chr_1	Cufflinks	gene	63627982	63628451	.	.	.	ID=XLOC_002877;Name=XLOC_002877
Schisto_mansoni.Chr_1	Cufflinks	transcript	63627982	63628451	.	.	.	ID=TCONS_00006050;Parent=XLOC_002877
Schisto_mansoni.Chr_1	Cufflinks	exon	63627982	63628451	.	.	.	Parent=TCONS_00006050
Schisto_mansoni.Chr_1	Cufflinks	gene	63467371	63469935	.	.	.	ID=XLOC_002876;Name=XLOC_002876
Schisto_mansoni.Chr_1	Cufflinks	transcript	63467371	63469935	.	.	.	ID=TCONS_00006049;Parent=XLOC_002876
Schisto_mansoni.Chr_1	Cufflinks	exon	63467371	63469935	.	.	.	Parent=TCONS_00006049
Schisto_mansoni.Chr_1	Cufflinks	gene	18189571	18191065	.	.	.	ID=XLOC_002253;Name=XLOC_002253
Schisto_mansoni.Chr_1	Cufflinks	transcript	18189571	18191065	.	.	.	ID=TCONS_00005426;Parent=XLOC_002253
Schisto_mansoni.Chr_1	Cufflinks	exon	18189571	18191065	.	.	.	Parent=TCONS_00005426
Schisto_mansoni.Chr_1	Cufflinks	gene	44020674	44055631	.	+	.	ID=XLOC_000699;Name=XLOC_000699
Schisto_mansoni.Chr_1	Cufflinks	transcript	44020694	44055631	.	+	.	ID=TCONS_00001716;Parent=XLOC_000699
Schisto_mansoni.Chr_1	Cufflinks	exon	44020694	44020750	.	+	.	Parent=TCONS_00001716
Schisto_mansoni.Chr_1	Cufflinks	exon	44030554	44030669	.	+	.	Parent=TCONS_00001716
Schisto_mansoni.Chr_1	Cufflinks	exon	44030712	44031075	.	+	.	Parent=TCONS_00001716
Schisto_mansoni.Chr_1	Cufflinks	exon	44032041	44032316	.	+	.	Parent=TCONS_00001716
Schisto_mansoni.Chr_1	Cufflinks	exon	44033169	44033468	.	+	.	Parent=TCONS_00001716
Schisto_mansoni.Chr_1	Cufflinks	exon	44035855	44035934	.	+	.	Parent=TCONS_00001716
Schisto_mansoni.Chr_1	Cufflinks	exon	44048222	44048354	.	+	.	Parent=TCONS_00001716
Schisto_mansoni.Chr_1	Cufflinks	exon	44050498	44050628	.	+	.	Parent=TCONS_00001716
Schisto_mansoni.Chr_1	Cufflinks	exon	44051608	44051761	.	+	.	Parent=TCONS_00001716
Schisto_mansoni.Chr_1	Cufflinks	exon	44054398	44055631	.	+	.	Parent=TCONS_00001716
Schisto_mansoni.Chr_1	Cufflinks	transcript	44020674	44055631	.	+	.	ID=TCONS_00001715;Parent=XLOC_000699
Schisto_mansoni.Chr_1	Cufflinks	exon	44020674	44020750	.	+	.	Parent=TCONS_00001715
Schisto_mansoni.Chr_1	Cufflinks	exon	44030554	44030669	.	+	.	Parent=TCONS_00001715
Schisto_mansoni.Chr_1	Cufflinks	exon	44030712	44031075	.	+	.	Parent=TCONS_00001715
Schisto_mansoni.Chr_1	Cufflinks	exon	44032041	44032316	.	+	.	Parent=TCONS_00001715
Schisto_mansoni.Chr_1	Cufflinks	exon	44033169	44033468	.	+	.	Parent=TCONS_00001715
Schisto_mansoni.Chr_1	Cufflinks	exon	44035855	44035934	.	+	.	Parent=TCONS_00001715
Schisto_mansoni.Chr_1	Cufflinks	exon	44048222	44048354	.	+	.	Parent=TCONS_00001715
Schisto_mansoni.Chr_1	Cufflinks	exon	44050498	44050628	.	+	.	Parent=TCONS_00001715
Schisto_mansoni.Chr_1	Cufflinks	exon	44051608	44051759	.	+	.	Parent=TCONS_00001715
Schisto_mansoni.Chr_1	Cufflinks	exon	44054398	44055631	.	+	.	Parent=TCONS_00001715
Schisto_mansoni.Chr_1	Cufflinks	gene	43809625	43840984	.	+	.	ID=XLOC_000698;Name=XLOC_000698
Schisto_mansoni.Chr_1	Cufflinks	transcript	43809625	43840984	.	+	.	ID=TCONS_00001714;Parent=XLOC_000698
Schisto_mansoni.Chr_1	Cufflinks	exon	43809625	43809884	.	+	.	Parent=TCONS_00001714
Schisto_mansoni.Chr_1	Cufflinks	exon	43811850	43812012	.	+	.	Parent=TCONS_00001714
Schisto_mansoni.Chr_1	Cufflinks	exon	43813603	43814151	.	+	.	Parent=TCONS_00001714
Schisto_mansoni.Chr_1	Cufflinks	exon	43815549	43815896	.	+	.	Parent=TCONS_00001714
Schisto_mansoni.Chr_1	Cufflinks	exon	43824348	43825821	.	+	.	Parent=TCONS_00001714
Schisto_mansoni.Chr_1	Cufflinks	exon	43839462	43840984	.	+	.	Parent=TCONS_00001714
Schisto_mansoni.Chr_1	Cufflinks	gene	43784234	43801902	.	+	.	ID=XLOC_000697;Name=XLOC_000697
Schisto_mansoni.Chr_1	Cufflinks	transcript	43784234	43801902	.	+	.	ID=TCONS_00001713;Parent=XLOC_000697
Schisto_mansoni.Chr_1	Cufflinks	exon	43784234	43785200	.	+	.	Parent=TCONS_00001713
Schisto_mansoni.Chr_1	Cufflinks	exon	43801892	43801902	.	+	.	Parent=TCONS_00001713
Schisto_mansoni.Chr_1	Cufflinks	gene	43762821	43777341	.	+	.	ID=XLOC_000696;Name=XLOC_000696
Schisto_mansoni.Chr_1	Cufflinks	transcript	43762821	43777341	.	+	.	ID=TCONS_00001712;Parent=XLOC_000696
Schisto_mansoni.Chr_1	Cufflinks	exon	43762821	43762894	.	+	.	Parent=TCONS_00001712
Schisto_mansoni.Chr_1	Cufflinks	exon	43765405	43765725	.	+	.	Parent=TCONS_00001712
Schisto_mansoni.Chr_1	Cufflinks	exon	43774487	43774673	.	+	.	Parent=TCONS_00001712
Schisto_mansoni.Chr_1	Cufflinks	exon	43777112	43777341	.	+	.	Parent=TCONS_00001712
Schisto_mansoni.Chr_1	Cufflinks	transcript	43762821	43777341	.	+	.	ID=TCONS_00001711;Parent=XLOC_000696
Schisto_mansoni.Chr_1	Cufflinks	exon	43762821	43762894	.	+	.	Parent=TCONS_00001711
Schisto_mansoni.Chr_1	Cufflinks	exon	43765405	43765725	.	+	.	Parent=TCONS_00001711
Schisto_mansoni.Chr_1	Cufflinks	exon	43774487	43774678	.	+	.	Parent=TCONS_00001711
Schisto_mansoni.Chr_1	Cufflinks	exon	43777112	43777341	.	+	.	Parent=TCONS_00001711
Schisto_mansoni.Chr_1	Cufflinks	gene	43629285	43657486	.	+	.	ID=XLOC_000695;Name=XLOC_000695
Schisto_mansoni.Chr_1	Cufflinks	transcript	43629442	43657486	.	+	.	ID=TCONS_00001708;Parent=XLOC_000695
Schisto_mansoni.Chr_1	Cufflinks	exon	43629442	43629861	.	+	.	Parent=TCONS_00001708
Schisto_mansoni.Chr_1	Cufflinks	exon	43630957	43631017	.	+	.	Parent=TCONS_00001708
Schisto_mansoni.Chr_1	Cufflinks	exon	43631209	43631353	.	+	.	Parent=TCONS_00001708
Schisto_mansoni.Chr_1	Cufflinks	exon	43638190	43638272	.	+	.	Parent=TCONS_00001708
Schisto_mansoni.Chr_1	Cufflinks	exon	43643806	43643910	.	+	.	Parent=TCONS_00001708
Schisto_mansoni.Chr_1	Cufflinks	exon	43646249	43646371	.	+	.	Parent=TCONS_00001708
Schisto_mansoni.Chr_1	Cufflinks	exon	43646643	43646742	.	+	.	Parent=TCONS_00001708
Schisto_mansoni.Chr_1	Cufflinks	exon	43646892	43647117	.	+	.	Parent=TCONS_00001708
Schisto_mansoni.Chr_1	Cufflinks	exon	43647796	43647848	.	+	.	Parent=TCONS_00001708
Schisto_mansoni.Chr_1	Cufflinks	exon	43648972	43649347	.	+	.	Parent=TCONS_00001708
Schisto_mansoni.Chr_1	Cufflinks	exon	43651297	43651370	.	+	.	Parent=TCONS_00001708
Schisto_mansoni.Chr_1	Cufflinks	exon	43652802	43652872	.	+	.	Parent=TCONS_00001708
Schisto_mansoni.Chr_1	Cufflinks	exon	43653766	43653869	.	+	.	Parent=TCONS_00001708
Schisto_mansoni.Chr_1	Cufflinks	exon	43655212	43655296	.	+	.	Parent=TCONS_00001708
Schisto_mansoni.Chr_1	Cufflinks	exon	43657320	43657486	.	+	.	Parent=TCONS_00001708
Schisto_mansoni.Chr_1	Cufflinks	transcript	43629570	43657486	.	+	.	ID=TCONS_00001709;Parent=XLOC_000695
Schisto_mansoni.Chr_1	Cufflinks	exon	43629570	43629861	.	+	.	Parent=TCONS_00001709
Schisto_mansoni.Chr_1	Cufflinks	exon	43630957	43631017	.	+	.	Parent=TCONS_00001709
Schisto_mansoni.Chr_1	Cufflinks	exon	43631209	43631353	.	+	.	Parent=TCONS_00001709
Schisto_mansoni.Chr_1	Cufflinks	exon	43638190	43638264	.	+	.	Parent=TCONS_00001709
Schisto_mansoni.Chr_1	Cufflinks	exon	43643798	43643910	.	+	.	Parent=TCONS_00001709
Schisto_mansoni.Chr_1	Cufflinks	exon	43646249	43646371	.	+	.	Parent=TCONS_00001709
Schisto_mansoni.Chr_1	Cufflinks	exon	43646643	43646742	.	+	.	Parent=TCONS_00001709
Schisto_mansoni.Chr_1	Cufflinks	exon	43646892	43647117	.	+	.	Parent=TCONS_00001709
Schisto_mansoni.Chr_1	Cufflinks	exon	43647796	43647848	.	+	.	Parent=TCONS_00001709
Schisto_mansoni.Chr_1	Cufflinks	exon	43648972	43649347	.	+	.	Parent=TCONS_00001709
Schisto_mansoni.Chr_1	Cufflinks	exon	43651297	43651370	.	+	.	Parent=TCONS_00001709
Schisto_mansoni.Chr_1	Cufflinks	exon	43652802	43652875	.	+	.	Parent=TCONS_00001709
Schisto_mansoni.Chr_1	Cufflinks	exon	43653769	43653869	.	+	.	Parent=TCONS_00001709
Schisto_mansoni.Chr_1	Cufflinks	exon	43655212	43655296	.	+	.	Parent=TCONS_00001709
Schisto_mansoni.Chr_1	Cufflinks	exon	43657320	43657486	.	+	.	Parent=TCONS_00001709
Schisto_mansoni.Chr_1	Cufflinks	transcript	43629570	43657486	.	+	.	ID=TCONS_00001710;Parent=XLOC_000695
Schisto_mansoni.Chr_1	Cufflinks	exon	43629570	43629861	.	+	.	Parent=TCONS_00001710
Schisto_mansoni.Chr_1	Cufflinks	exon	43630957	43631017	.	+	.	Parent=TCONS_00001710
Schisto_mansoni.Chr_1	Cufflinks	exon	43631209	43631353	.	+	.	Parent=TCONS_00001710
Schisto_mansoni.Chr_1	Cufflinks	exon	43638190	43638270	.	+	.	Parent=TCONS_00001710
Schisto_mansoni.Chr_1	Cufflinks	exon	43643804	43643910	.	+	.	Parent=TCONS_00001710
Schisto_mansoni.Chr_1	Cufflinks	exon	43646249	43646371	.	+	.	Parent=TCONS_00001710
Schisto_mansoni.Chr_1	Cufflinks	exon	43646643	43646742	.	+	.	Parent=TCONS_00001710
Schisto_mansoni.Chr_1	Cufflinks	exon	43646892	43647117	.	+	.	Parent=TCONS_00001710
Schisto_mansoni.Chr_1	Cufflinks	exon	43647796	43647848	.	+	.	Parent=TCONS_00001710
Schisto_mansoni.Chr_1	Cufflinks	exon	43648972	43649347	.	+	.	Parent=TCONS_00001710
Schisto_mansoni.Chr_1	Cufflinks	exon	43651297	43651370	.	+	.	Parent=TCONS_00001710
Schisto_mansoni.Chr_1	Cufflinks	exon	43652802	43652873	.	+	.	Parent=TCONS_00001710
Schisto_mansoni.Chr_1	Cufflinks	exon	43653767	43653869	.	+	.	Parent=TCONS_00001710
Schisto_mansoni.Chr_1	Cufflinks	exon	43655212	43655296	.	+	.	Parent=TCONS_00001710
Schisto_mansoni.Chr_1	Cufflinks	exon	43657320	43657486	.	+	.	Parent=TCONS_00001710
Schisto_mansoni.Chr_1	Cufflinks	transcript	43629285	43657486	.	+	.	ID=TCONS_00001705;Parent=XLOC_000695
Schisto_mansoni.Chr_1	Cufflinks	exon	43629285	43629861	.	+	.	Parent=TCONS_00001705
Schisto_mansoni.Chr_1	Cufflinks	exon	43630957	43631017	.	+	.	Parent=TCONS_00001705
Schisto_mansoni.Chr_1	Cufflinks	exon	43631209	43631353	.	+	.	Parent=TCONS_00001705
Schisto_mansoni.Chr_1	Cufflinks	exon	43638190	43638270	.	+	.	Parent=TCONS_00001705
Schisto_mansoni.Chr_1	Cufflinks	exon	43643804	43643910	.	+	.	Parent=TCONS_00001705
Schisto_mansoni.Chr_1	Cufflinks	exon	43646249	43646371	.	+	.	Parent=TCONS_00001705
Schisto_mansoni.Chr_1	Cufflinks	exon	43646643	43646742	.	+	.	Parent=TCONS_00001705
Schisto_mansoni.Chr_1	Cufflinks	exon	43646892	43647117	.	+	.	Parent=TCONS_00001705
Schisto_mansoni.Chr_1	Cufflinks	exon	43647796	43647848	.	+	.	Parent=TCONS_00001705
Schisto_mansoni.Chr_1	Cufflinks	exon	43648972	43649347	.	+	.	Parent=TCONS_00001705
Schisto_mansoni.Chr_1	Cufflinks	exon	43651297	43651370	.	+	.	Parent=TCONS_00001705
Schisto_mansoni.Chr_1	Cufflinks	exon	43652802	43652872	.	+	.	Parent=TCONS_00001705
Schisto_mansoni.Chr_1	Cufflinks	exon	43653766	43653869	.	+	.	Parent=TCONS_00001705
Schisto_mansoni.Chr_1	Cufflinks	exon	43655212	43655296	.	+	.	Parent=TCONS_00001705
Schisto_mansoni.Chr_1	Cufflinks	exon	43657320	43657486	.	+	.	Parent=TCONS_00001705
Schisto_mansoni.Chr_1	Cufflinks	transcript	43629285	43657486	.	+	.	ID=TCONS_00001706;Parent=XLOC_000695
Schisto_mansoni.Chr_1	Cufflinks	exon	43629285	43629861	.	+	.	Parent=TCONS_00001706
Schisto_mansoni.Chr_1	Cufflinks	exon	43630957	43631017	.	+	.	Parent=TCONS_00001706
Schisto_mansoni.Chr_1	Cufflinks	exon	43631209	43631353	.	+	.	Parent=TCONS_00001706
Schisto_mansoni.Chr_1	Cufflinks	exon	43638190	43638264	.	+	.	Parent=TCONS_00001706
Schisto_mansoni.Chr_1	Cufflinks	exon	43643798	43643910	.	+	.	Parent=TCONS_00001706
Schisto_mansoni.Chr_1	Cufflinks	exon	43646249	43646371	.	+	.	Parent=TCONS_00001706
Schisto_mansoni.Chr_1	Cufflinks	exon	43646643	43646742	.	+	.	Parent=TCONS_00001706
Schisto_mansoni.Chr_1	Cufflinks	exon	43646892	43647117	.	+	.	Parent=TCONS_00001706
Schisto_mansoni.Chr_1	Cufflinks	exon	43647796	43647848	.	+	.	Parent=TCONS_00001706
Schisto_mansoni.Chr_1	Cufflinks	exon	43648972	43649347	.	+	.	Parent=TCONS_00001706
Schisto_mansoni.Chr_1	Cufflinks	exon	43651297	43651370	.	+	.	Parent=TCONS_00001706
Schisto_mansoni.Chr_1	Cufflinks	exon	43652802	43652872	.	+	.	Parent=TCONS_00001706
Schisto_mansoni.Chr_1	Cufflinks	exon	43653766	43653869	.	+	.	Parent=TCONS_00001706
Schisto_mansoni.Chr_1	Cufflinks	exon	43655212	43655296	.	+	.	Parent=TCONS_00001706
Schisto_mansoni.Chr_1	Cufflinks	exon	43657320	43657486	.	+	.	Parent=TCONS_00001706
Schisto_mansoni.Chr_1	Cufflinks	transcript	43629442	43657486	.	+	.	ID=TCONS_00001707;Parent=XLOC_000695
Schisto_mansoni.Chr_1	Cufflinks	exon	43629442	43629861	.	+	.	Parent=TCONS_00001707
Schisto_mansoni.Chr_1	Cufflinks	exon	43630957	43631017	.	+	.	Parent=TCONS_00001707
Schisto_mansoni.Chr_1	Cufflinks	exon	43631209	43631353	.	+	.	Parent=TCONS_00001707
Schisto_mansoni.Chr_1	Cufflinks	exon	43638190	43638264	.	+	.	Parent=TCONS_00001707
Schisto_mansoni.Chr_1	Cufflinks	exon	43643798	43643910	.	+	.	Parent=TCONS_00001707
Schisto_mansoni.Chr_1	Cufflinks	exon	43646249	43646371	.	+	.	Parent=TCONS_00001707
Schisto_mansoni.Chr_1	Cufflinks	exon	43646643	43646742	.	+	.	Parent=TCONS_00001707
Schisto_mansoni.Chr_1	Cufflinks	exon	43646892	43647117	.	+	.	Parent=TCONS_00001707
Schisto_mansoni.Chr_1	Cufflinks	exon	43647796	43647848	.	+	.	Parent=TCONS_00001707
Schisto_mansoni.Chr_1	Cufflinks	exon	43648972	43649347	.	+	.	Parent=TCONS_00001707
Schisto_mansoni.Chr_1	Cufflinks	exon	43651297	43651370	.	+	.	Parent=TCONS_00001707
Schisto_mansoni.Chr_1	Cufflinks	exon	43652800	43652872	.	+	.	Parent=TCONS_00001707
Schisto_mansoni.Chr_1	Cufflinks	exon	43653766	43653869	.	+	.	Parent=TCONS_00001707
Schisto_mansoni.Chr_1	Cufflinks	exon	43655212	43655296	.	+	.	Parent=TCONS_00001707
Schisto_mansoni.Chr_1	Cufflinks	exon	43657320	43657486	.	+	.	Parent=TCONS_00001707
Schisto_mansoni.Chr_1	Cufflinks	gene	43583171	43589940	.	+	.	ID=XLOC_000694;Name=XLOC_000694
Schisto_mansoni.Chr_1	Cufflinks	transcript	43583171	43589940	.	+	.	ID=TCONS_00001704;Parent=XLOC_000694
Schisto_mansoni.Chr_1	Cufflinks	exon	43583171	43583584	.	+	.	Parent=TCONS_00001704
Schisto_mansoni.Chr_1	Cufflinks	exon	43589762	43589940	.	+	.	Parent=TCONS_00001704
Schisto_mansoni.Chr_1	Cufflinks	gene	43529605	43536917	.	+	.	ID=XLOC_000693;Name=XLOC_000693
Schisto_mansoni.Chr_1	Cufflinks	transcript	43529605	43539974	.	+	.	ID=TCONS_00001702;Parent=XLOC_000693
Schisto_mansoni.Chr_1	Cufflinks	exon	43529605	43530386	.	+	.	Parent=TCONS_00001702
Schisto_mansoni.Chr_1	Cufflinks	exon	43539470	43539974	.	+	.	Parent=TCONS_00001702
Schisto_mansoni.Chr_1	Cufflinks	transcript	43529844	43536917	.	+	.	ID=TCONS_00001703;Parent=XLOC_000693
Schisto_mansoni.Chr_1	Cufflinks	exon	43529844	43530386	.	+	.	Parent=TCONS_00001703
Schisto_mansoni.Chr_1	Cufflinks	exon	43536562	43536917	.	+	.	Parent=TCONS_00001703
Schisto_mansoni.Chr_1	Cufflinks	gene	43506177	43524874	.	+	.	ID=XLOC_000692;Name=XLOC_000692
Schisto_mansoni.Chr_1	Cufflinks	transcript	43506177	43524874	.	+	.	ID=TCONS_00001700;Parent=XLOC_000692
Schisto_mansoni.Chr_1	Cufflinks	exon	43506177	43506429	.	+	.	Parent=TCONS_00001700
Schisto_mansoni.Chr_1	Cufflinks	exon	43506461	43506608	.	+	.	Parent=TCONS_00001700
Schisto_mansoni.Chr_1	Cufflinks	exon	43506640	43506781	.	+	.	Parent=TCONS_00001700
Schisto_mansoni.Chr_1	Cufflinks	exon	43506812	43506896	.	+	.	Parent=TCONS_00001700
Schisto_mansoni.Chr_1	Cufflinks	exon	43517151	43517282	.	+	.	Parent=TCONS_00001700
Schisto_mansoni.Chr_1	Cufflinks	exon	43517920	43518078	.	+	.	Parent=TCONS_00001700
Schisto_mansoni.Chr_1	Cufflinks	exon	43520163	43520288	.	+	.	Parent=TCONS_00001700
Schisto_mansoni.Chr_1	Cufflinks	exon	43523732	43524874	.	+	.	Parent=TCONS_00001700
Schisto_mansoni.Chr_1	Cufflinks	transcript	43506177	43526512	.	+	.	ID=TCONS_00001701;Parent=XLOC_000692
Schisto_mansoni.Chr_1	Cufflinks	exon	43506177	43506429	.	+	.	Parent=TCONS_00001701
Schisto_mansoni.Chr_1	Cufflinks	exon	43506461	43506608	.	+	.	Parent=TCONS_00001701
Schisto_mansoni.Chr_1	Cufflinks	exon	43506640	43506781	.	+	.	Parent=TCONS_00001701
Schisto_mansoni.Chr_1	Cufflinks	exon	43506812	43506896	.	+	.	Parent=TCONS_00001701
Schisto_mansoni.Chr_1	Cufflinks	exon	43517151	43517282	.	+	.	Parent=TCONS_00001701
Schisto_mansoni.Chr_1	Cufflinks	exon	43517920	43518078	.	+	.	Parent=TCONS_00001701
Schisto_mansoni.Chr_1	Cufflinks	exon	43520163	43520288	.	+	.	Parent=TCONS_00001701
Schisto_mansoni.Chr_1	Cufflinks	exon	43523732	43523955	.	+	.	Parent=TCONS_00001701
Schisto_mansoni.Chr_1	Cufflinks	exon	43526321	43526512	.	+	.	Parent=TCONS_00001701
Schisto_mansoni.Chr_1	Cufflinks	gene	43490491	43494234	.	+	.	ID=XLOC_000691;Name=XLOC_000691
Schisto_mansoni.Chr_1	Cufflinks	transcript	43490491	43494234	.	+	.	ID=TCONS_00001699;Parent=XLOC_000691
Schisto_mansoni.Chr_1	Cufflinks	exon	43490491	43490593	.	+	.	Parent=TCONS_00001699
Schisto_mansoni.Chr_1	Cufflinks	exon	43492976	43493019	.	+	.	Parent=TCONS_00001699
Schisto_mansoni.Chr_1	Cufflinks	exon	43493063	43493132	.	+	.	Parent=TCONS_00001699
Schisto_mansoni.Chr_1	Cufflinks	exon	43493177	43493239	.	+	.	Parent=TCONS_00001699
Schisto_mansoni.Chr_1	Cufflinks	exon	43493289	43494234	.	+	.	Parent=TCONS_00001699
Schisto_mansoni.Chr_1	Cufflinks	gene	43443353	43443993	.	+	.	ID=XLOC_000690;Name=XLOC_000690
Schisto_mansoni.Chr_1	Cufflinks	transcript	43443353	43443993	.	+	.	ID=TCONS_00001698;Parent=XLOC_000690
Schisto_mansoni.Chr_1	Cufflinks	exon	43443353	43443993	.	+	.	Parent=TCONS_00001698
Schisto_mansoni.Chr_1	Cufflinks	gene	16342328	16342553	.	.	.	ID=XLOC_002215;Name=XLOC_002215
Schisto_mansoni.Chr_1	Cufflinks	transcript	16342328	16342553	.	.	.	ID=TCONS_00005388;Parent=XLOC_002215
Schisto_mansoni.Chr_1	Cufflinks	exon	16342328	16342553	.	.	.	Parent=TCONS_00005388
Schisto_mansoni.Chr_1	Cufflinks	gene	16312513	16313659	.	.	.	ID=XLOC_002214;Name=XLOC_002214
Schisto_mansoni.Chr_1	Cufflinks	transcript	16312513	16313659	.	.	.	ID=TCONS_00005387;Parent=XLOC_002214
Schisto_mansoni.Chr_1	Cufflinks	exon	16312513	16313659	.	.	.	Parent=TCONS_00005387
Schisto_mansoni.Chr_1	Cufflinks	gene	16355220	16355672	.	.	.	ID=XLOC_002217;Name=XLOC_002217
Schisto_mansoni.Chr_1	Cufflinks	transcript	16355220	16355672	.	.	.	ID=TCONS_00005390;Parent=XLOC_002217
Schisto_mansoni.Chr_1	Cufflinks	exon	16355220	16355672	.	.	.	Parent=TCONS_00005390
Schisto_mansoni.Chr_1	Cufflinks	gene	16354534	16354972	.	.	.	ID=XLOC_002216;Name=XLOC_002216
Schisto_mansoni.Chr_1	Cufflinks	transcript	16354534	16354972	.	.	.	ID=TCONS_00005389;Parent=XLOC_002216
Schisto_mansoni.Chr_1	Cufflinks	exon	16354534	16354972	.	.	.	Parent=TCONS_00005389
Schisto_mansoni.Chr_1	Cufflinks	gene	16123658	16125326	.	.	.	ID=XLOC_002211;Name=XLOC_002211
Schisto_mansoni.Chr_1	Cufflinks	transcript	16123658	16125326	.	.	.	ID=TCONS_00005384;Parent=XLOC_002211
Schisto_mansoni.Chr_1	Cufflinks	exon	16123658	16125326	.	.	.	Parent=TCONS_00005384
Schisto_mansoni.Chr_1	Cufflinks	gene	16087176	16089021	.	.	.	ID=XLOC_002210;Name=XLOC_002210
Schisto_mansoni.Chr_1	Cufflinks	transcript	16087176	16089021	.	.	.	ID=TCONS_00005383;Parent=XLOC_002210
Schisto_mansoni.Chr_1	Cufflinks	exon	16087176	16089021	.	.	.	Parent=TCONS_00005383
Schisto_mansoni.Chr_1	Cufflinks	gene	59263871	59269128	.	-	.	ID=XLOC_001928;Name=XLOC_001928
Schisto_mansoni.Chr_1	Cufflinks	transcript	59263871	59269128	.	-	.	ID=TCONS_00004952;Parent=XLOC_001928
Schisto_mansoni.Chr_1	Cufflinks	exon	59263871	59265673	.	-	.	Parent=TCONS_00004952
Schisto_mansoni.Chr_1	Cufflinks	exon	59267126	59267253	.	-	.	Parent=TCONS_00004952
Schisto_mansoni.Chr_1	Cufflinks	exon	59267338	59269128	.	-	.	Parent=TCONS_00004952
Schisto_mansoni.Chr_1	Cufflinks	gene	59271371	59271862	.	-	.	ID=XLOC_001929;Name=XLOC_001929
Schisto_mansoni.Chr_1	Cufflinks	transcript	59271371	59271862	.	-	.	ID=TCONS_00004953;Parent=XLOC_001929
Schisto_mansoni.Chr_1	Cufflinks	exon	59271371	59271749	.	-	.	Parent=TCONS_00004953
Schisto_mansoni.Chr_1	Cufflinks	exon	59271783	59271862	.	-	.	Parent=TCONS_00004953
Schisto_mansoni.Chr_1	Cufflinks	transcript	59271371	59273155	.	-	.	ID=TCONS_00004954;Parent=XLOC_001929
Schisto_mansoni.Chr_1	Cufflinks	exon	59271371	59271749	.	-	.	Parent=TCONS_00004954
Schisto_mansoni.Chr_1	Cufflinks	exon	59272039	59272320	.	-	.	Parent=TCONS_00004954
Schisto_mansoni.Chr_1	Cufflinks	exon	59272359	59272417	.	-	.	Parent=TCONS_00004954
Schisto_mansoni.Chr_1	Cufflinks	exon	59272449	59272608	.	-	.	Parent=TCONS_00004954
Schisto_mansoni.Chr_1	Cufflinks	exon	59272641	59272824	.	-	.	Parent=TCONS_00004954
Schisto_mansoni.Chr_1	Cufflinks	exon	59272863	59272945	.	-	.	Parent=TCONS_00004954
Schisto_mansoni.Chr_1	Cufflinks	exon	59272982	59273155	.	-	.	Parent=TCONS_00004954
Schisto_mansoni.Chr_1	Cufflinks	gene	58779477	58801024	.	-	.	ID=XLOC_001926;Name=XLOC_001926
Schisto_mansoni.Chr_1	Cufflinks	transcript	58779477	58801026	.	-	.	ID=TCONS_00004949;Parent=XLOC_001926
Schisto_mansoni.Chr_1	Cufflinks	exon	58779477	58779579	.	-	.	Parent=TCONS_00004949
Schisto_mansoni.Chr_1	Cufflinks	exon	58780563	58780667	.	-	.	Parent=TCONS_00004949
Schisto_mansoni.Chr_1	Cufflinks	exon	58781707	58781911	.	-	.	Parent=TCONS_00004949
Schisto_mansoni.Chr_1	Cufflinks	exon	58782739	58783050	.	-	.	Parent=TCONS_00004949
Schisto_mansoni.Chr_1	Cufflinks	exon	58784994	58785201	.	-	.	Parent=TCONS_00004949
Schisto_mansoni.Chr_1	Cufflinks	exon	58785775	58785869	.	-	.	Parent=TCONS_00004949
Schisto_mansoni.Chr_1	Cufflinks	exon	58786166	58786243	.	-	.	Parent=TCONS_00004949
Schisto_mansoni.Chr_1	Cufflinks	exon	58787971	58788122	.	-	.	Parent=TCONS_00004949
Schisto_mansoni.Chr_1	Cufflinks	exon	58788595	58788812	.	-	.	Parent=TCONS_00004949
Schisto_mansoni.Chr_1	Cufflinks	exon	58789545	58789753	.	-	.	Parent=TCONS_00004949
Schisto_mansoni.Chr_1	Cufflinks	exon	58790359	58790491	.	-	.	Parent=TCONS_00004949
Schisto_mansoni.Chr_1	Cufflinks	exon	58791563	58791774	.	-	.	Parent=TCONS_00004949
Schisto_mansoni.Chr_1	Cufflinks	exon	58792470	58792659	.	-	.	Parent=TCONS_00004949
Schisto_mansoni.Chr_1	Cufflinks	exon	58793425	58793497	.	-	.	Parent=TCONS_00004949
Schisto_mansoni.Chr_1	Cufflinks	exon	58795539	58795772	.	-	.	Parent=TCONS_00004949
Schisto_mansoni.Chr_1	Cufflinks	exon	58796943	58797174	.	-	.	Parent=TCONS_00004949
Schisto_mansoni.Chr_1	Cufflinks	exon	58800604	58800682	.	-	.	Parent=TCONS_00004949
Schisto_mansoni.Chr_1	Cufflinks	exon	58800715	58800746	.	-	.	Parent=TCONS_00004949
Schisto_mansoni.Chr_1	Cufflinks	exon	58800791	58800852	.	-	.	Parent=TCONS_00004949
Schisto_mansoni.Chr_1	Cufflinks	exon	58800886	58801026	.	-	.	Parent=TCONS_00004949
Schisto_mansoni.Chr_1	Cufflinks	transcript	58779477	58801026	.	-	.	ID=TCONS_00004948;Parent=XLOC_001926
Schisto_mansoni.Chr_1	Cufflinks	exon	58779477	58779579	.	-	.	Parent=TCONS_00004948
Schisto_mansoni.Chr_1	Cufflinks	exon	58780563	58780667	.	-	.	Parent=TCONS_00004948
Schisto_mansoni.Chr_1	Cufflinks	exon	58781707	58781911	.	-	.	Parent=TCONS_00004948
Schisto_mansoni.Chr_1	Cufflinks	exon	58782739	58783050	.	-	.	Parent=TCONS_00004948
Schisto_mansoni.Chr_1	Cufflinks	exon	58784994	58785201	.	-	.	Parent=TCONS_00004948
Schisto_mansoni.Chr_1	Cufflinks	exon	58785775	58785869	.	-	.	Parent=TCONS_00004948
Schisto_mansoni.Chr_1	Cufflinks	exon	58787971	58788122	.	-	.	Parent=TCONS_00004948
Schisto_mansoni.Chr_1	Cufflinks	exon	58788595	58788812	.	-	.	Parent=TCONS_00004948
Schisto_mansoni.Chr_1	Cufflinks	exon	58789545	58789753	.	-	.	Parent=TCONS_00004948
Schisto_mansoni.Chr_1	Cufflinks	exon	58790359	58790491	.	-	.	Parent=TCONS_00004948
Schisto_mansoni.Chr_1	Cufflinks	exon	58791563	58791774	.	-	.	Parent=TCONS_00004948
Schisto_mansoni.Chr_1	Cufflinks	exon	58792470	58792659	.	-	.	Parent=TCONS_00004948
Schisto_mansoni.Chr_1	Cufflinks	exon	58793425	58793498	.	-	.	Parent=TCONS_00004948
Schisto_mansoni.Chr_1	Cufflinks	exon	58795539	58795772	.	-	.	Parent=TCONS_00004948
Schisto_mansoni.Chr_1	Cufflinks	exon	58796943	58797174	.	-	.	Parent=TCONS_00004948
Schisto_mansoni.Chr_1	Cufflinks	exon	58800604	58800682	.	-	.	Parent=TCONS_00004948
Schisto_mansoni.Chr_1	Cufflinks	exon	58800715	58800746	.	-	.	Parent=TCONS_00004948
Schisto_mansoni.Chr_1	Cufflinks	exon	58800791	58800852	.	-	.	Parent=TCONS_00004948
Schisto_mansoni.Chr_1	Cufflinks	exon	58800886	58801026	.	-	.	Parent=TCONS_00004948
Schisto_mansoni.Chr_1	Cufflinks	transcript	58779477	58801024	.	-	.	ID=TCONS_00004945;Parent=XLOC_001926
Schisto_mansoni.Chr_1	Cufflinks	exon	58779477	58779579	.	-	.	Parent=TCONS_00004945
Schisto_mansoni.Chr_1	Cufflinks	exon	58780563	58780667	.	-	.	Parent=TCONS_00004945
Schisto_mansoni.Chr_1	Cufflinks	exon	58781707	58781911	.	-	.	Parent=TCONS_00004945
Schisto_mansoni.Chr_1	Cufflinks	exon	58782739	58783050	.	-	.	Parent=TCONS_00004945
Schisto_mansoni.Chr_1	Cufflinks	exon	58784994	58785201	.	-	.	Parent=TCONS_00004945
Schisto_mansoni.Chr_1	Cufflinks	exon	58785775	58785869	.	-	.	Parent=TCONS_00004945
Schisto_mansoni.Chr_1	Cufflinks	exon	58786166	58786243	.	-	.	Parent=TCONS_00004945
Schisto_mansoni.Chr_1	Cufflinks	exon	58787971	58788122	.	-	.	Parent=TCONS_00004945
Schisto_mansoni.Chr_1	Cufflinks	exon	58788595	58788812	.	-	.	Parent=TCONS_00004945
Schisto_mansoni.Chr_1	Cufflinks	exon	58789545	58789753	.	-	.	Parent=TCONS_00004945
Schisto_mansoni.Chr_1	Cufflinks	exon	58790359	58790491	.	-	.	Parent=TCONS_00004945
Schisto_mansoni.Chr_1	Cufflinks	exon	58791563	58791775	.	-	.	Parent=TCONS_00004945
Schisto_mansoni.Chr_1	Cufflinks	exon	58792471	58792659	.	-	.	Parent=TCONS_00004945
Schisto_mansoni.Chr_1	Cufflinks	exon	58793425	58793497	.	-	.	Parent=TCONS_00004945
Schisto_mansoni.Chr_1	Cufflinks	exon	58795539	58795772	.	-	.	Parent=TCONS_00004945
Schisto_mansoni.Chr_1	Cufflinks	exon	58796943	58797174	.	-	.	Parent=TCONS_00004945
Schisto_mansoni.Chr_1	Cufflinks	exon	58800604	58800682	.	-	.	Parent=TCONS_00004945
Schisto_mansoni.Chr_1	Cufflinks	exon	58800715	58800746	.	-	.	Parent=TCONS_00004945
Schisto_mansoni.Chr_1	Cufflinks	exon	58800791	58800852	.	-	.	Parent=TCONS_00004945
Schisto_mansoni.Chr_1	Cufflinks	exon	58800886	58801024	.	-	.	Parent=TCONS_00004945
Schisto_mansoni.Chr_1	Cufflinks	transcript	58779477	58801024	.	-	.	ID=TCONS_00004947;Parent=XLOC_001926
Schisto_mansoni.Chr_1	Cufflinks	exon	58779477	58779579	.	-	.	Parent=TCONS_00004947
Schisto_mansoni.Chr_1	Cufflinks	exon	58780563	58780669	.	-	.	Parent=TCONS_00004947
Schisto_mansoni.Chr_1	Cufflinks	exon	58781707	58781911	.	-	.	Parent=TCONS_00004947
Schisto_mansoni.Chr_1	Cufflinks	exon	58782739	58783050	.	-	.	Parent=TCONS_00004947
Schisto_mansoni.Chr_1	Cufflinks	exon	58784994	58785201	.	-	.	Parent=TCONS_00004947
Schisto_mansoni.Chr_1	Cufflinks	exon	58785775	58785869	.	-	.	Parent=TCONS_00004947
Schisto_mansoni.Chr_1	Cufflinks	exon	58787971	58788122	.	-	.	Parent=TCONS_00004947
Schisto_mansoni.Chr_1	Cufflinks	exon	58788595	58788812	.	-	.	Parent=TCONS_00004947
Schisto_mansoni.Chr_1	Cufflinks	exon	58789545	58789753	.	-	.	Parent=TCONS_00004947
Schisto_mansoni.Chr_1	Cufflinks	exon	58790359	58790491	.	-	.	Parent=TCONS_00004947
Schisto_mansoni.Chr_1	Cufflinks	exon	58791563	58791774	.	-	.	Parent=TCONS_00004947
Schisto_mansoni.Chr_1	Cufflinks	exon	58792470	58792659	.	-	.	Parent=TCONS_00004947
Schisto_mansoni.Chr_1	Cufflinks	exon	58793425	58793497	.	-	.	Parent=TCONS_00004947
Schisto_mansoni.Chr_1	Cufflinks	exon	58795539	58795772	.	-	.	Parent=TCONS_00004947
Schisto_mansoni.Chr_1	Cufflinks	exon	58796943	58797174	.	-	.	Parent=TCONS_00004947
Schisto_mansoni.Chr_1	Cufflinks	exon	58800604	58800746	.	-	.	Parent=TCONS_00004947
Schisto_mansoni.Chr_1	Cufflinks	exon	58800791	58800852	.	-	.	Parent=TCONS_00004947
Schisto_mansoni.Chr_1	Cufflinks	exon	58800886	58801024	.	-	.	Parent=TCONS_00004947
Schisto_mansoni.Chr_1	Cufflinks	transcript	58779477	58801024	.	-	.	ID=TCONS_00004946;Parent=XLOC_001926
Schisto_mansoni.Chr_1	Cufflinks	exon	58779477	58779579	.	-	.	Parent=TCONS_00004946
Schisto_mansoni.Chr_1	Cufflinks	exon	58780563	58780667	.	-	.	Parent=TCONS_00004946
Schisto_mansoni.Chr_1	Cufflinks	exon	58781707	58781911	.	-	.	Parent=TCONS_00004946
Schisto_mansoni.Chr_1	Cufflinks	exon	58782739	58783050	.	-	.	Parent=TCONS_00004946
Schisto_mansoni.Chr_1	Cufflinks	exon	58784994	58785201	.	-	.	Parent=TCONS_00004946
Schisto_mansoni.Chr_1	Cufflinks	exon	58785775	58785869	.	-	.	Parent=TCONS_00004946
Schisto_mansoni.Chr_1	Cufflinks	exon	58787971	58788122	.	-	.	Parent=TCONS_00004946
Schisto_mansoni.Chr_1	Cufflinks	exon	58788595	58788812	.	-	.	Parent=TCONS_00004946
Schisto_mansoni.Chr_1	Cufflinks	exon	58789545	58789753	.	-	.	Parent=TCONS_00004946
Schisto_mansoni.Chr_1	Cufflinks	exon	58790359	58790491	.	-	.	Parent=TCONS_00004946
Schisto_mansoni.Chr_1	Cufflinks	exon	58791563	58791774	.	-	.	Parent=TCONS_00004946
Schisto_mansoni.Chr_1	Cufflinks	exon	58792470	58792659	.	-	.	Parent=TCONS_00004946
Schisto_mansoni.Chr_1	Cufflinks	exon	58793425	58793497	.	-	.	Parent=TCONS_00004946
Schisto_mansoni.Chr_1	Cufflinks	exon	58795539	58795772	.	-	.	Parent=TCONS_00004946
Schisto_mansoni.Chr_1	Cufflinks	exon	58796943	58797174	.	-	.	Parent=TCONS_00004946
Schisto_mansoni.Chr_1	Cufflinks	exon	58800604	58800682	.	-	.	Parent=TCONS_00004946
Schisto_mansoni.Chr_1	Cufflinks	exon	58800715	58800746	.	-	.	Parent=TCONS_00004946
Schisto_mansoni.Chr_1	Cufflinks	exon	58800791	58800852	.	-	.	Parent=TCONS_00004946
Schisto_mansoni.Chr_1	Cufflinks	exon	58800886	58801024	.	-	.	Parent=TCONS_00004946
Schisto_mansoni.Chr_1	Cufflinks	gene	59188527	59190470	.	-	.	ID=XLOC_001927;Name=XLOC_001927
Schisto_mansoni.Chr_1	Cufflinks	transcript	59188527	59190470	.	-	.	ID=TCONS_00004950;Parent=XLOC_001927
Schisto_mansoni.Chr_1	Cufflinks	exon	59188527	59190470	.	-	.	Parent=TCONS_00004950
Schisto_mansoni.Chr_1	Cufflinks	transcript	59188527	59193121	.	-	.	ID=TCONS_00004951;Parent=XLOC_001927
Schisto_mansoni.Chr_1	Cufflinks	exon	59188527	59189904	.	-	.	Parent=TCONS_00004951
Schisto_mansoni.Chr_1	Cufflinks	exon	59192993	59193121	.	-	.	Parent=TCONS_00004951
Schisto_mansoni.Chr_1	Cufflinks	gene	58653811	58654670	.	-	.	ID=XLOC_001924;Name=XLOC_001924
Schisto_mansoni.Chr_1	Cufflinks	transcript	58653811	58654670	.	-	.	ID=TCONS_00004942;Parent=XLOC_001924
Schisto_mansoni.Chr_1	Cufflinks	exon	58653811	58653850	.	-	.	Parent=TCONS_00004942
Schisto_mansoni.Chr_1	Cufflinks	exon	58653889	58654117	.	-	.	Parent=TCONS_00004942
Schisto_mansoni.Chr_1	Cufflinks	exon	58654155	58654670	.	-	.	Parent=TCONS_00004942
Schisto_mansoni.Chr_1	Cufflinks	gene	58685663	58702796	.	-	.	ID=XLOC_001925;Name=XLOC_001925
Schisto_mansoni.Chr_1	Cufflinks	transcript	58685663	58702796	.	-	.	ID=TCONS_00004943;Parent=XLOC_001925
Schisto_mansoni.Chr_1	Cufflinks	exon	58685663	58686085	.	-	.	Parent=TCONS_00004943
Schisto_mansoni.Chr_1	Cufflinks	exon	58688056	58688179	.	-	.	Parent=TCONS_00004943
Schisto_mansoni.Chr_1	Cufflinks	exon	58692798	58692977	.	-	.	Parent=TCONS_00004943
Schisto_mansoni.Chr_1	Cufflinks	exon	58695382	58695720	.	-	.	Parent=TCONS_00004943
Schisto_mansoni.Chr_1	Cufflinks	exon	58697162	58697368	.	-	.	Parent=TCONS_00004943
Schisto_mansoni.Chr_1	Cufflinks	exon	58699960	58700056	.	-	.	Parent=TCONS_00004943
Schisto_mansoni.Chr_1	Cufflinks	exon	58702071	58702796	.	-	.	Parent=TCONS_00004943
Schisto_mansoni.Chr_1	Cufflinks	transcript	58685663	58702796	.	-	.	ID=TCONS_00004944;Parent=XLOC_001925
Schisto_mansoni.Chr_1	Cufflinks	exon	58685663	58686085	.	-	.	Parent=TCONS_00004944
Schisto_mansoni.Chr_1	Cufflinks	exon	58688056	58688181	.	-	.	Parent=TCONS_00004944
Schisto_mansoni.Chr_1	Cufflinks	exon	58692800	58692977	.	-	.	Parent=TCONS_00004944
Schisto_mansoni.Chr_1	Cufflinks	exon	58695382	58695720	.	-	.	Parent=TCONS_00004944
Schisto_mansoni.Chr_1	Cufflinks	exon	58697162	58697368	.	-	.	Parent=TCONS_00004944
Schisto_mansoni.Chr_1	Cufflinks	exon	58699960	58700056	.	-	.	Parent=TCONS_00004944
Schisto_mansoni.Chr_1	Cufflinks	exon	58702071	58702796	.	-	.	Parent=TCONS_00004944
Schisto_mansoni.Chr_1	Cufflinks	gene	58556690	58573695	.	-	.	ID=XLOC_001922;Name=XLOC_001922
Schisto_mansoni.Chr_1	Cufflinks	transcript	58556690	58573756	.	-	.	ID=TCONS_00004938;Parent=XLOC_001922
Schisto_mansoni.Chr_1	Cufflinks	exon	58556690	58557210	.	-	.	Parent=TCONS_00004938
Schisto_mansoni.Chr_1	Cufflinks	exon	58557485	58557905	.	-	.	Parent=TCONS_00004938
Schisto_mansoni.Chr_1	Cufflinks	exon	58559428	58559612	.	-	.	Parent=TCONS_00004938
Schisto_mansoni.Chr_1	Cufflinks	exon	58560409	58561398	.	-	.	Parent=TCONS_00004938
Schisto_mansoni.Chr_1	Cufflinks	exon	58563307	58563558	.	-	.	Parent=TCONS_00004938
Schisto_mansoni.Chr_1	Cufflinks	exon	58564124	58564408	.	-	.	Parent=TCONS_00004938
Schisto_mansoni.Chr_1	Cufflinks	exon	58565001	58565111	.	-	.	Parent=TCONS_00004938
Schisto_mansoni.Chr_1	Cufflinks	exon	58567413	58567593	.	-	.	Parent=TCONS_00004938
Schisto_mansoni.Chr_1	Cufflinks	exon	58570735	58570902	.	-	.	Parent=TCONS_00004938
Schisto_mansoni.Chr_1	Cufflinks	exon	58571001	58571116	.	-	.	Parent=TCONS_00004938
Schisto_mansoni.Chr_1	Cufflinks	exon	58573304	58573429	.	-	.	Parent=TCONS_00004938
Schisto_mansoni.Chr_1	Cufflinks	exon	58573464	58573756	.	-	.	Parent=TCONS_00004938
Schisto_mansoni.Chr_1	Cufflinks	transcript	58556690	58573695	.	-	.	ID=TCONS_00004936;Parent=XLOC_001922
Schisto_mansoni.Chr_1	Cufflinks	exon	58556690	58557210	.	-	.	Parent=TCONS_00004936
Schisto_mansoni.Chr_1	Cufflinks	exon	58557485	58557905	.	-	.	Parent=TCONS_00004936
Schisto_mansoni.Chr_1	Cufflinks	exon	58559428	58559612	.	-	.	Parent=TCONS_00004936
Schisto_mansoni.Chr_1	Cufflinks	exon	58560409	58561398	.	-	.	Parent=TCONS_00004936
Schisto_mansoni.Chr_1	Cufflinks	exon	58563307	58563558	.	-	.	Parent=TCONS_00004936
Schisto_mansoni.Chr_1	Cufflinks	exon	58564124	58564408	.	-	.	Parent=TCONS_00004936
Schisto_mansoni.Chr_1	Cufflinks	exon	58565001	58565111	.	-	.	Parent=TCONS_00004936
Schisto_mansoni.Chr_1	Cufflinks	exon	58567413	58567594	.	-	.	Parent=TCONS_00004936
Schisto_mansoni.Chr_1	Cufflinks	exon	58570736	58570902	.	-	.	Parent=TCONS_00004936
Schisto_mansoni.Chr_1	Cufflinks	exon	58571001	58571116	.	-	.	Parent=TCONS_00004936
Schisto_mansoni.Chr_1	Cufflinks	exon	58573304	58573429	.	-	.	Parent=TCONS_00004936
Schisto_mansoni.Chr_1	Cufflinks	exon	58573464	58573695	.	-	.	Parent=TCONS_00004936
Schisto_mansoni.Chr_1	Cufflinks	transcript	58556690	58573727	.	-	.	ID=TCONS_00004937;Parent=XLOC_001922
Schisto_mansoni.Chr_1	Cufflinks	exon	58556690	58557210	.	-	.	Parent=TCONS_00004937
Schisto_mansoni.Chr_1	Cufflinks	exon	58557485	58557905	.	-	.	Parent=TCONS_00004937
Schisto_mansoni.Chr_1	Cufflinks	exon	58559428	58559612	.	-	.	Parent=TCONS_00004937
Schisto_mansoni.Chr_1	Cufflinks	exon	58560409	58561398	.	-	.	Parent=TCONS_00004937
Schisto_mansoni.Chr_1	Cufflinks	exon	58563307	58563560	.	-	.	Parent=TCONS_00004937
Schisto_mansoni.Chr_1	Cufflinks	exon	58564124	58564408	.	-	.	Parent=TCONS_00004937
Schisto_mansoni.Chr_1	Cufflinks	exon	58565001	58565111	.	-	.	Parent=TCONS_00004937
Schisto_mansoni.Chr_1	Cufflinks	exon	58567413	58567593	.	-	.	Parent=TCONS_00004937
Schisto_mansoni.Chr_1	Cufflinks	exon	58570735	58570902	.	-	.	Parent=TCONS_00004937
Schisto_mansoni.Chr_1	Cufflinks	exon	58571001	58571116	.	-	.	Parent=TCONS_00004937
Schisto_mansoni.Chr_1	Cufflinks	exon	58573304	58573429	.	-	.	Parent=TCONS_00004937
Schisto_mansoni.Chr_1	Cufflinks	exon	58573464	58573727	.	-	.	Parent=TCONS_00004937
Schisto_mansoni.Chr_1	Cufflinks	gene	58585924	58587568	.	-	.	ID=XLOC_001923;Name=XLOC_001923
Schisto_mansoni.Chr_1	Cufflinks	transcript	58592955	58593741	.	-	.	ID=TCONS_00004941;Parent=XLOC_001923
Schisto_mansoni.Chr_1	Cufflinks	exon	58592955	58593741	.	-	.	Parent=TCONS_00004941
Schisto_mansoni.Chr_1	Cufflinks	transcript	58585924	58587568	.	-	.	ID=TCONS_00004939;Parent=XLOC_001923
Schisto_mansoni.Chr_1	Cufflinks	exon	58585924	58586110	.	-	.	Parent=TCONS_00004939
Schisto_mansoni.Chr_1	Cufflinks	exon	58586937	58587568	.	-	.	Parent=TCONS_00004939
Schisto_mansoni.Chr_1	Cufflinks	transcript	58585924	58593759	.	-	.	ID=TCONS_00004940;Parent=XLOC_001923
Schisto_mansoni.Chr_1	Cufflinks	exon	58585924	58586110	.	-	.	Parent=TCONS_00004940
Schisto_mansoni.Chr_1	Cufflinks	exon	58586937	58587278	.	-	.	Parent=TCONS_00004940
Schisto_mansoni.Chr_1	Cufflinks	exon	58588868	58589011	.	-	.	Parent=TCONS_00004940
Schisto_mansoni.Chr_1	Cufflinks	exon	58593721	58593759	.	-	.	Parent=TCONS_00004940
Schisto_mansoni.Chr_1	Cufflinks	gene	58042169	58066319	.	-	.	ID=XLOC_001920;Name=XLOC_001920
Schisto_mansoni.Chr_1	Cufflinks	transcript	58042169	58098305	.	-	.	ID=TCONS_00004930;Parent=XLOC_001920
Schisto_mansoni.Chr_1	Cufflinks	exon	58042169	58043799	.	-	.	Parent=TCONS_00004930
Schisto_mansoni.Chr_1	Cufflinks	exon	58045718	58046233	.	-	.	Parent=TCONS_00004930
Schisto_mansoni.Chr_1	Cufflinks	exon	58048063	58048597	.	-	.	Parent=TCONS_00004930
Schisto_mansoni.Chr_1	Cufflinks	exon	58052454	58052999	.	-	.	Parent=TCONS_00004930
Schisto_mansoni.Chr_1	Cufflinks	exon	58056527	58057087	.	-	.	Parent=TCONS_00004930
Schisto_mansoni.Chr_1	Cufflinks	exon	58066038	58066339	.	-	.	Parent=TCONS_00004930
Schisto_mansoni.Chr_1	Cufflinks	exon	58074458	58074527	.	-	.	Parent=TCONS_00004930
Schisto_mansoni.Chr_1	Cufflinks	exon	58081842	58081936	.	-	.	Parent=TCONS_00004930
Schisto_mansoni.Chr_1	Cufflinks	exon	58093597	58093690	.	-	.	Parent=TCONS_00004930
Schisto_mansoni.Chr_1	Cufflinks	exon	58096759	58096801	.	-	.	Parent=TCONS_00004930
Schisto_mansoni.Chr_1	Cufflinks	exon	58097807	58097916	.	-	.	Parent=TCONS_00004930
Schisto_mansoni.Chr_1	Cufflinks	exon	58097950	58098023	.	-	.	Parent=TCONS_00004930
Schisto_mansoni.Chr_1	Cufflinks	exon	58098055	58098141	.	-	.	Parent=TCONS_00004930
Schisto_mansoni.Chr_1	Cufflinks	exon	58098177	58098305	.	-	.	Parent=TCONS_00004930
Schisto_mansoni.Chr_1	Cufflinks	transcript	58042169	58098305	.	-	.	ID=TCONS_00004931;Parent=XLOC_001920
Schisto_mansoni.Chr_1	Cufflinks	exon	58042169	58043799	.	-	.	Parent=TCONS_00004931
Schisto_mansoni.Chr_1	Cufflinks	exon	58045718	58046233	.	-	.	Parent=TCONS_00004931
Schisto_mansoni.Chr_1	Cufflinks	exon	58048063	58048597	.	-	.	Parent=TCONS_00004931
Schisto_mansoni.Chr_1	Cufflinks	exon	58052454	58052999	.	-	.	Parent=TCONS_00004931
Schisto_mansoni.Chr_1	Cufflinks	exon	58056527	58057087	.	-	.	Parent=TCONS_00004931
Schisto_mansoni.Chr_1	Cufflinks	exon	58066038	58066339	.	-	.	Parent=TCONS_00004931
Schisto_mansoni.Chr_1	Cufflinks	exon	58074458	58074527	.	-	.	Parent=TCONS_00004931
Schisto_mansoni.Chr_1	Cufflinks	exon	58081842	58081936	.	-	.	Parent=TCONS_00004931
Schisto_mansoni.Chr_1	Cufflinks	exon	58093597	58093695	.	-	.	Parent=TCONS_00004931
Schisto_mansoni.Chr_1	Cufflinks	exon	58096759	58096801	.	-	.	Parent=TCONS_00004931
Schisto_mansoni.Chr_1	Cufflinks	exon	58097807	58097916	.	-	.	Parent=TCONS_00004931
Schisto_mansoni.Chr_1	Cufflinks	exon	58097950	58098023	.	-	.	Parent=TCONS_00004931
Schisto_mansoni.Chr_1	Cufflinks	exon	58098055	58098141	.	-	.	Parent=TCONS_00004931
Schisto_mansoni.Chr_1	Cufflinks	exon	58098177	58098305	.	-	.	Parent=TCONS_00004931
Schisto_mansoni.Chr_1	Cufflinks	transcript	58042169	58092527	.	-	.	ID=TCONS_00004929;Parent=XLOC_001920
Schisto_mansoni.Chr_1	Cufflinks	exon	58042169	58043799	.	-	.	Parent=TCONS_00004929
Schisto_mansoni.Chr_1	Cufflinks	exon	58045718	58046233	.	-	.	Parent=TCONS_00004929
Schisto_mansoni.Chr_1	Cufflinks	exon	58048063	58048597	.	-	.	Parent=TCONS_00004929
Schisto_mansoni.Chr_1	Cufflinks	exon	58052454	58052999	.	-	.	Parent=TCONS_00004929
Schisto_mansoni.Chr_1	Cufflinks	exon	58056527	58057087	.	-	.	Parent=TCONS_00004929
Schisto_mansoni.Chr_1	Cufflinks	exon	58066038	58066339	.	-	.	Parent=TCONS_00004929
Schisto_mansoni.Chr_1	Cufflinks	exon	58074458	58074527	.	-	.	Parent=TCONS_00004929
Schisto_mansoni.Chr_1	Cufflinks	exon	58081842	58081936	.	-	.	Parent=TCONS_00004929
Schisto_mansoni.Chr_1	Cufflinks	exon	58092515	58092527	.	-	.	Parent=TCONS_00004929
Schisto_mansoni.Chr_1	Cufflinks	transcript	58042169	58066319	.	-	.	ID=TCONS_00004928;Parent=XLOC_001920
Schisto_mansoni.Chr_1	Cufflinks	exon	58042169	58043799	.	-	.	Parent=TCONS_00004928
Schisto_mansoni.Chr_1	Cufflinks	exon	58045718	58046233	.	-	.	Parent=TCONS_00004928
Schisto_mansoni.Chr_1	Cufflinks	exon	58048063	58048597	.	-	.	Parent=TCONS_00004928
Schisto_mansoni.Chr_1	Cufflinks	exon	58052454	58052780	.	-	.	Parent=TCONS_00004928
Schisto_mansoni.Chr_1	Cufflinks	exon	58056527	58057087	.	-	.	Parent=TCONS_00004928
Schisto_mansoni.Chr_1	Cufflinks	exon	58066038	58066319	.	-	.	Parent=TCONS_00004928
Schisto_mansoni.Chr_1	Cufflinks	gene	58437974	58486314	.	-	.	ID=XLOC_001921;Name=XLOC_001921
Schisto_mansoni.Chr_1	Cufflinks	transcript	58437974	58486314	.	-	.	ID=TCONS_00004932;Parent=XLOC_001921
Schisto_mansoni.Chr_1	Cufflinks	exon	58437974	58438802	.	-	.	Parent=TCONS_00004932
Schisto_mansoni.Chr_1	Cufflinks	exon	58440357	58440398	.	-	.	Parent=TCONS_00004932
Schisto_mansoni.Chr_1	Cufflinks	exon	58441786	58441945	.	-	.	Parent=TCONS_00004932
Schisto_mansoni.Chr_1	Cufflinks	exon	58444153	58444238	.	-	.	Parent=TCONS_00004932
Schisto_mansoni.Chr_1	Cufflinks	exon	58447950	58448089	.	-	.	Parent=TCONS_00004932
Schisto_mansoni.Chr_1	Cufflinks	exon	58453538	58453694	.	-	.	Parent=TCONS_00004932
Schisto_mansoni.Chr_1	Cufflinks	exon	58456181	58456284	.	-	.	Parent=TCONS_00004932
Schisto_mansoni.Chr_1	Cufflinks	exon	58459129	58459223	.	-	.	Parent=TCONS_00004932
Schisto_mansoni.Chr_1	Cufflinks	exon	58460849	58461108	.	-	.	Parent=TCONS_00004932
Schisto_mansoni.Chr_1	Cufflinks	exon	58466208	58466301	.	-	.	Parent=TCONS_00004932
Schisto_mansoni.Chr_1	Cufflinks	exon	58486288	58486314	.	-	.	Parent=TCONS_00004932
Schisto_mansoni.Chr_1	Cufflinks	transcript	58437974	58486416	.	-	.	ID=TCONS_00004933;Parent=XLOC_001921
Schisto_mansoni.Chr_1	Cufflinks	exon	58437974	58438802	.	-	.	Parent=TCONS_00004933
Schisto_mansoni.Chr_1	Cufflinks	exon	58440357	58440398	.	-	.	Parent=TCONS_00004933
Schisto_mansoni.Chr_1	Cufflinks	exon	58441786	58441945	.	-	.	Parent=TCONS_00004933
Schisto_mansoni.Chr_1	Cufflinks	exon	58444153	58444238	.	-	.	Parent=TCONS_00004933
Schisto_mansoni.Chr_1	Cufflinks	exon	58447950	58448089	.	-	.	Parent=TCONS_00004933
Schisto_mansoni.Chr_1	Cufflinks	exon	58453538	58453694	.	-	.	Parent=TCONS_00004933
Schisto_mansoni.Chr_1	Cufflinks	exon	58456181	58456283	.	-	.	Parent=TCONS_00004933
Schisto_mansoni.Chr_1	Cufflinks	exon	58459129	58459223	.	-	.	Parent=TCONS_00004933
Schisto_mansoni.Chr_1	Cufflinks	exon	58460845	58461108	.	-	.	Parent=TCONS_00004933
Schisto_mansoni.Chr_1	Cufflinks	exon	58466208	58466301	.	-	.	Parent=TCONS_00004933
Schisto_mansoni.Chr_1	Cufflinks	exon	58486288	58486416	.	-	.	Parent=TCONS_00004933
Schisto_mansoni.Chr_1	Cufflinks	transcript	58437974	58486522	.	-	.	ID=TCONS_00004934;Parent=XLOC_001921
Schisto_mansoni.Chr_1	Cufflinks	exon	58437974	58438802	.	-	.	Parent=TCONS_00004934
Schisto_mansoni.Chr_1	Cufflinks	exon	58440357	58440398	.	-	.	Parent=TCONS_00004934
Schisto_mansoni.Chr_1	Cufflinks	exon	58441786	58441945	.	-	.	Parent=TCONS_00004934
Schisto_mansoni.Chr_1	Cufflinks	exon	58444153	58444238	.	-	.	Parent=TCONS_00004934
Schisto_mansoni.Chr_1	Cufflinks	exon	58447950	58448089	.	-	.	Parent=TCONS_00004934
Schisto_mansoni.Chr_1	Cufflinks	exon	58453538	58453694	.	-	.	Parent=TCONS_00004934
Schisto_mansoni.Chr_1	Cufflinks	exon	58456181	58456283	.	-	.	Parent=TCONS_00004934
Schisto_mansoni.Chr_1	Cufflinks	exon	58459129	58459223	.	-	.	Parent=TCONS_00004934
Schisto_mansoni.Chr_1	Cufflinks	exon	58460849	58461109	.	-	.	Parent=TCONS_00004934
Schisto_mansoni.Chr_1	Cufflinks	exon	58466209	58466301	.	-	.	Parent=TCONS_00004934
Schisto_mansoni.Chr_1	Cufflinks	exon	58486288	58486522	.	-	.	Parent=TCONS_00004934
Schisto_mansoni.Chr_1	Cufflinks	transcript	58437974	58486522	.	-	.	ID=TCONS_00004935;Parent=XLOC_001921
Schisto_mansoni.Chr_1	Cufflinks	exon	58437974	58438802	.	-	.	Parent=TCONS_00004935
Schisto_mansoni.Chr_1	Cufflinks	exon	58440357	58440398	.	-	.	Parent=TCONS_00004935
Schisto_mansoni.Chr_1	Cufflinks	exon	58441786	58441945	.	-	.	Parent=TCONS_00004935
Schisto_mansoni.Chr_1	Cufflinks	exon	58444153	58444238	.	-	.	Parent=TCONS_00004935
Schisto_mansoni.Chr_1	Cufflinks	exon	58447950	58448089	.	-	.	Parent=TCONS_00004935
Schisto_mansoni.Chr_1	Cufflinks	exon	58453538	58453694	.	-	.	Parent=TCONS_00004935
Schisto_mansoni.Chr_1	Cufflinks	exon	58456181	58456283	.	-	.	Parent=TCONS_00004935
Schisto_mansoni.Chr_1	Cufflinks	exon	58459129	58459223	.	-	.	Parent=TCONS_00004935
Schisto_mansoni.Chr_1	Cufflinks	exon	58460849	58461108	.	-	.	Parent=TCONS_00004935
Schisto_mansoni.Chr_1	Cufflinks	exon	58466208	58466301	.	-	.	Parent=TCONS_00004935
Schisto_mansoni.Chr_1	Cufflinks	exon	58486288	58486522	.	-	.	Parent=TCONS_00004935
Schisto_mansoni.Chr_1	Cufflinks	gene	7698211	7698938	.	.	.	ID=XLOC_002119;Name=XLOC_002119
Schisto_mansoni.Chr_1	Cufflinks	transcript	7698211	7698938	.	.	.	ID=TCONS_00005292;Parent=XLOC_002119
Schisto_mansoni.Chr_1	Cufflinks	exon	7698211	7698938	.	.	.	Parent=TCONS_00005292
Schisto_mansoni.Chr_1	Cufflinks	gene	38903872	38904788	.	.	.	ID=XLOC_002558;Name=XLOC_002558
Schisto_mansoni.Chr_1	Cufflinks	transcript	38903872	38904788	.	.	.	ID=TCONS_00005731;Parent=XLOC_002558
Schisto_mansoni.Chr_1	Cufflinks	exon	38903872	38904788	.	.	.	Parent=TCONS_00005731
Schisto_mansoni.Chr_1	Cufflinks	gene	39180945	39181496	.	.	.	ID=XLOC_002559;Name=XLOC_002559
Schisto_mansoni.Chr_1	Cufflinks	transcript	39180945	39181496	.	.	.	ID=TCONS_00005732;Parent=XLOC_002559
Schisto_mansoni.Chr_1	Cufflinks	exon	39180945	39181496	.	.	.	Parent=TCONS_00005732
Schisto_mansoni.Chr_1	Cufflinks	gene	18645559	18646543	.	.	.	ID=XLOC_002257;Name=XLOC_002257
Schisto_mansoni.Chr_1	Cufflinks	transcript	18645559	18646543	.	.	.	ID=TCONS_00005430;Parent=XLOC_002257
Schisto_mansoni.Chr_1	Cufflinks	exon	18645559	18646543	.	.	.	Parent=TCONS_00005430
Schisto_mansoni.Chr_1	Cufflinks	gene	61584496	61585259	.	.	.	ID=XLOC_002858;Name=XLOC_002858
Schisto_mansoni.Chr_1	Cufflinks	transcript	61584496	61585259	.	.	.	ID=TCONS_00006031;Parent=XLOC_002858
Schisto_mansoni.Chr_1	Cufflinks	exon	61584496	61585259	.	.	.	Parent=TCONS_00006031
Schisto_mansoni.Chr_1	Cufflinks	gene	61510308	61511035	.	.	.	ID=XLOC_002857;Name=XLOC_002857
Schisto_mansoni.Chr_1	Cufflinks	transcript	61510308	61511035	.	.	.	ID=TCONS_00006030;Parent=XLOC_002857
Schisto_mansoni.Chr_1	Cufflinks	exon	61510308	61511035	.	.	.	Parent=TCONS_00006030
Schisto_mansoni.Chr_1	Cufflinks	gene	61431905	61432309	.	.	.	ID=XLOC_002856;Name=XLOC_002856
Schisto_mansoni.Chr_1	Cufflinks	transcript	61431905	61432309	.	.	.	ID=TCONS_00006029;Parent=XLOC_002856
Schisto_mansoni.Chr_1	Cufflinks	exon	61431905	61432309	.	.	.	Parent=TCONS_00006029
Schisto_mansoni.Chr_1	Cufflinks	gene	61431474	61431768	.	.	.	ID=XLOC_002855;Name=XLOC_002855
Schisto_mansoni.Chr_1	Cufflinks	transcript	61431474	61431768	.	.	.	ID=TCONS_00006028;Parent=XLOC_002855
Schisto_mansoni.Chr_1	Cufflinks	exon	61431474	61431768	.	.	.	Parent=TCONS_00006028
Schisto_mansoni.Chr_1	Cufflinks	gene	61430239	61430579	.	.	.	ID=XLOC_002854;Name=XLOC_002854
Schisto_mansoni.Chr_1	Cufflinks	transcript	61430239	61430579	.	.	.	ID=TCONS_00006027;Parent=XLOC_002854
Schisto_mansoni.Chr_1	Cufflinks	exon	61430239	61430579	.	.	.	Parent=TCONS_00006027
Schisto_mansoni.Chr_1	Cufflinks	gene	61226119	61226585	.	.	.	ID=XLOC_002853;Name=XLOC_002853
Schisto_mansoni.Chr_1	Cufflinks	transcript	61226119	61226585	.	.	.	ID=TCONS_00006026;Parent=XLOC_002853
Schisto_mansoni.Chr_1	Cufflinks	exon	61226119	61226585	.	.	.	Parent=TCONS_00006026
Schisto_mansoni.Chr_1	Cufflinks	gene	61223322	61223774	.	.	.	ID=XLOC_002852;Name=XLOC_002852
Schisto_mansoni.Chr_1	Cufflinks	transcript	61223322	61223774	.	.	.	ID=TCONS_00006025;Parent=XLOC_002852
Schisto_mansoni.Chr_1	Cufflinks	exon	61223322	61223774	.	.	.	Parent=TCONS_00006025
Schisto_mansoni.Chr_1	Cufflinks	gene	61100964	61102009	.	.	.	ID=XLOC_002851;Name=XLOC_002851
Schisto_mansoni.Chr_1	Cufflinks	transcript	61100964	61102009	.	.	.	ID=TCONS_00006024;Parent=XLOC_002851
Schisto_mansoni.Chr_1	Cufflinks	exon	61100964	61102009	.	.	.	Parent=TCONS_00006024
Schisto_mansoni.Chr_1	Cufflinks	gene	62003730	62023199	.	-	.	ID=XLOC_001970;Name=XLOC_001970
Schisto_mansoni.Chr_1	Cufflinks	transcript	62016394	62023214	.	-	.	ID=TCONS_00005043;Parent=XLOC_001970
Schisto_mansoni.Chr_1	Cufflinks	exon	62016394	62016611	.	-	.	Parent=TCONS_00005043
Schisto_mansoni.Chr_1	Cufflinks	exon	62018649	62018844	.	-	.	Parent=TCONS_00005043
Schisto_mansoni.Chr_1	Cufflinks	exon	62018879	62018983	.	-	.	Parent=TCONS_00005043
Schisto_mansoni.Chr_1	Cufflinks	exon	62023149	62023214	.	-	.	Parent=TCONS_00005043
Schisto_mansoni.Chr_1	Cufflinks	transcript	62003730	62023211	.	-	.	ID=TCONS_00005042;Parent=XLOC_001970
Schisto_mansoni.Chr_1	Cufflinks	exon	62003730	62004161	.	-	.	Parent=TCONS_00005042
Schisto_mansoni.Chr_1	Cufflinks	exon	62006933	62007165	.	-	.	Parent=TCONS_00005042
Schisto_mansoni.Chr_1	Cufflinks	exon	62013099	62013502	.	-	.	Parent=TCONS_00005042
Schisto_mansoni.Chr_1	Cufflinks	exon	62018649	62018816	.	-	.	Parent=TCONS_00005042
Schisto_mansoni.Chr_1	Cufflinks	exon	62018879	62018983	.	-	.	Parent=TCONS_00005042
Schisto_mansoni.Chr_1	Cufflinks	exon	62023149	62023211	.	-	.	Parent=TCONS_00005042
Schisto_mansoni.Chr_1	Cufflinks	transcript	62003730	62023199	.	-	.	ID=TCONS_00005041;Parent=XLOC_001970
Schisto_mansoni.Chr_1	Cufflinks	exon	62003730	62004161	.	-	.	Parent=TCONS_00005041
Schisto_mansoni.Chr_1	Cufflinks	exon	62006933	62007165	.	-	.	Parent=TCONS_00005041
Schisto_mansoni.Chr_1	Cufflinks	exon	62013099	62013502	.	-	.	Parent=TCONS_00005041
Schisto_mansoni.Chr_1	Cufflinks	exon	62018649	62018844	.	-	.	Parent=TCONS_00005041
Schisto_mansoni.Chr_1	Cufflinks	exon	62018879	62018983	.	-	.	Parent=TCONS_00005041
Schisto_mansoni.Chr_1	Cufflinks	exon	62023149	62023199	.	-	.	Parent=TCONS_00005041
Schisto_mansoni.Chr_1	Cufflinks	gene	50630409	50630961	.	-	.	ID=XLOC_001812;Name=XLOC_001812
Schisto_mansoni.Chr_1	Cufflinks	transcript	50630409	50630961	.	-	.	ID=TCONS_00004625;Parent=XLOC_001812
Schisto_mansoni.Chr_1	Cufflinks	exon	50630409	50630961	.	-	.	Parent=TCONS_00004625
Schisto_mansoni.Chr_1	Cufflinks	gene	50686256	50711153	.	-	.	ID=XLOC_001813;Name=XLOC_001813
Schisto_mansoni.Chr_1	Cufflinks	transcript	50686256	50711153	.	-	.	ID=TCONS_00004626;Parent=XLOC_001813
Schisto_mansoni.Chr_1	Cufflinks	exon	50686256	50686279	.	-	.	Parent=TCONS_00004626
Schisto_mansoni.Chr_1	Cufflinks	exon	50696359	50696625	.	-	.	Parent=TCONS_00004626
Schisto_mansoni.Chr_1	Cufflinks	exon	50697400	50697612	.	-	.	Parent=TCONS_00004626
Schisto_mansoni.Chr_1	Cufflinks	exon	50707637	50707834	.	-	.	Parent=TCONS_00004626
Schisto_mansoni.Chr_1	Cufflinks	exon	50707868	50708014	.	-	.	Parent=TCONS_00004626
Schisto_mansoni.Chr_1	Cufflinks	exon	50708048	50708380	.	-	.	Parent=TCONS_00004626
Schisto_mansoni.Chr_1	Cufflinks	exon	50708415	50708723	.	-	.	Parent=TCONS_00004626
Schisto_mansoni.Chr_1	Cufflinks	exon	50711106	50711153	.	-	.	Parent=TCONS_00004626
Schisto_mansoni.Chr_1	Cufflinks	transcript	50691671	50711153	.	-	.	ID=TCONS_00004627;Parent=XLOC_001813
Schisto_mansoni.Chr_1	Cufflinks	exon	50691671	50692477	.	-	.	Parent=TCONS_00004627
Schisto_mansoni.Chr_1	Cufflinks	exon	50694389	50694533	.	-	.	Parent=TCONS_00004627
Schisto_mansoni.Chr_1	Cufflinks	exon	50694915	50694997	.	-	.	Parent=TCONS_00004627
Schisto_mansoni.Chr_1	Cufflinks	exon	50696359	50696625	.	-	.	Parent=TCONS_00004627
Schisto_mansoni.Chr_1	Cufflinks	exon	50697400	50697612	.	-	.	Parent=TCONS_00004627
Schisto_mansoni.Chr_1	Cufflinks	exon	50707637	50707834	.	-	.	Parent=TCONS_00004627
Schisto_mansoni.Chr_1	Cufflinks	exon	50707868	50708014	.	-	.	Parent=TCONS_00004627
Schisto_mansoni.Chr_1	Cufflinks	exon	50708048	50708380	.	-	.	Parent=TCONS_00004627
Schisto_mansoni.Chr_1	Cufflinks	exon	50708415	50708454	.	-	.	Parent=TCONS_00004627
Schisto_mansoni.Chr_1	Cufflinks	exon	50708496	50708723	.	-	.	Parent=TCONS_00004627
Schisto_mansoni.Chr_1	Cufflinks	exon	50711106	50711153	.	-	.	Parent=TCONS_00004627
Schisto_mansoni.Chr_1	Cufflinks	gene	50598870	50613507	.	-	.	ID=XLOC_001810;Name=XLOC_001810
Schisto_mansoni.Chr_1	Cufflinks	transcript	50598870	50613507	.	-	.	ID=TCONS_00004619;Parent=XLOC_001810
Schisto_mansoni.Chr_1	Cufflinks	exon	50598870	50599160	.	-	.	Parent=TCONS_00004619
Schisto_mansoni.Chr_1	Cufflinks	exon	50601556	50601833	.	-	.	Parent=TCONS_00004619
Schisto_mansoni.Chr_1	Cufflinks	exon	50604707	50604823	.	-	.	Parent=TCONS_00004619
Schisto_mansoni.Chr_1	Cufflinks	exon	50607982	50608198	.	-	.	Parent=TCONS_00004619
Schisto_mansoni.Chr_1	Cufflinks	exon	50613207	50613507	.	-	.	Parent=TCONS_00004619
Schisto_mansoni.Chr_1	Cufflinks	gene	50629295	50632147	.	-	.	ID=XLOC_001811;Name=XLOC_001811
Schisto_mansoni.Chr_1	Cufflinks	transcript	50629295	50633554	.	-	.	ID=TCONS_00004624;Parent=XLOC_001811
Schisto_mansoni.Chr_1	Cufflinks	exon	50629295	50629513	.	-	.	Parent=TCONS_00004624
Schisto_mansoni.Chr_1	Cufflinks	exon	50629567	50629703	.	-	.	Parent=TCONS_00004624
Schisto_mansoni.Chr_1	Cufflinks	exon	50631613	50631670	.	-	.	Parent=TCONS_00004624
Schisto_mansoni.Chr_1	Cufflinks	exon	50631704	50631794	.	-	.	Parent=TCONS_00004624
Schisto_mansoni.Chr_1	Cufflinks	exon	50631823	50631950	.	-	.	Parent=TCONS_00004624
Schisto_mansoni.Chr_1	Cufflinks	exon	50631984	50632104	.	-	.	Parent=TCONS_00004624
Schisto_mansoni.Chr_1	Cufflinks	exon	50632148	50632243	.	-	.	Parent=TCONS_00004624
Schisto_mansoni.Chr_1	Cufflinks	exon	50633524	50633554	.	-	.	Parent=TCONS_00004624
Schisto_mansoni.Chr_1	Cufflinks	transcript	50629295	50632147	.	-	.	ID=TCONS_00004620;Parent=XLOC_001811
Schisto_mansoni.Chr_1	Cufflinks	exon	50629295	50629513	.	-	.	Parent=TCONS_00004620
Schisto_mansoni.Chr_1	Cufflinks	exon	50629567	50629703	.	-	.	Parent=TCONS_00004620
Schisto_mansoni.Chr_1	Cufflinks	exon	50631613	50631670	.	-	.	Parent=TCONS_00004620
Schisto_mansoni.Chr_1	Cufflinks	exon	50631704	50631791	.	-	.	Parent=TCONS_00004620
Schisto_mansoni.Chr_1	Cufflinks	exon	50631823	50631950	.	-	.	Parent=TCONS_00004620
Schisto_mansoni.Chr_1	Cufflinks	exon	50631984	50632147	.	-	.	Parent=TCONS_00004620
Schisto_mansoni.Chr_1	Cufflinks	transcript	50629295	50633511	.	-	.	ID=TCONS_00004621;Parent=XLOC_001811
Schisto_mansoni.Chr_1	Cufflinks	exon	50629295	50629513	.	-	.	Parent=TCONS_00004621
Schisto_mansoni.Chr_1	Cufflinks	exon	50629567	50629703	.	-	.	Parent=TCONS_00004621
Schisto_mansoni.Chr_1	Cufflinks	exon	50631613	50631670	.	-	.	Parent=TCONS_00004621
Schisto_mansoni.Chr_1	Cufflinks	exon	50631704	50631790	.	-	.	Parent=TCONS_00004621
Schisto_mansoni.Chr_1	Cufflinks	exon	50631823	50631950	.	-	.	Parent=TCONS_00004621
Schisto_mansoni.Chr_1	Cufflinks	exon	50631984	50632104	.	-	.	Parent=TCONS_00004621
Schisto_mansoni.Chr_1	Cufflinks	exon	50632148	50632243	.	-	.	Parent=TCONS_00004621
Schisto_mansoni.Chr_1	Cufflinks	exon	50633471	50633511	.	-	.	Parent=TCONS_00004621
Schisto_mansoni.Chr_1	Cufflinks	transcript	50629295	50633551	.	-	.	ID=TCONS_00004622;Parent=XLOC_001811
Schisto_mansoni.Chr_1	Cufflinks	exon	50629295	50629513	.	-	.	Parent=TCONS_00004622
Schisto_mansoni.Chr_1	Cufflinks	exon	50629567	50629703	.	-	.	Parent=TCONS_00004622
Schisto_mansoni.Chr_1	Cufflinks	exon	50631613	50631670	.	-	.	Parent=TCONS_00004622
Schisto_mansoni.Chr_1	Cufflinks	exon	50631704	50631790	.	-	.	Parent=TCONS_00004622
Schisto_mansoni.Chr_1	Cufflinks	exon	50631823	50631950	.	-	.	Parent=TCONS_00004622
Schisto_mansoni.Chr_1	Cufflinks	exon	50631984	50632104	.	-	.	Parent=TCONS_00004622
Schisto_mansoni.Chr_1	Cufflinks	exon	50632148	50632243	.	-	.	Parent=TCONS_00004622
Schisto_mansoni.Chr_1	Cufflinks	exon	50633524	50633551	.	-	.	Parent=TCONS_00004622
Schisto_mansoni.Chr_1	Cufflinks	transcript	50629295	50633554	.	-	.	ID=TCONS_00004623;Parent=XLOC_001811
Schisto_mansoni.Chr_1	Cufflinks	exon	50629295	50629703	.	-	.	Parent=TCONS_00004623
Schisto_mansoni.Chr_1	Cufflinks	exon	50631613	50631672	.	-	.	Parent=TCONS_00004623
Schisto_mansoni.Chr_1	Cufflinks	exon	50631704	50631790	.	-	.	Parent=TCONS_00004623
Schisto_mansoni.Chr_1	Cufflinks	exon	50631823	50631950	.	-	.	Parent=TCONS_00004623
Schisto_mansoni.Chr_1	Cufflinks	exon	50631984	50632104	.	-	.	Parent=TCONS_00004623
Schisto_mansoni.Chr_1	Cufflinks	exon	50632148	50632243	.	-	.	Parent=TCONS_00004623
Schisto_mansoni.Chr_1	Cufflinks	exon	50633524	50633554	.	-	.	Parent=TCONS_00004623
Schisto_mansoni.Chr_1	Cufflinks	gene	50850195	50860846	.	-	.	ID=XLOC_001816;Name=XLOC_001816
Schisto_mansoni.Chr_1	Cufflinks	transcript	50850195	50860846	.	-	.	ID=TCONS_00004631;Parent=XLOC_001816
Schisto_mansoni.Chr_1	Cufflinks	exon	50850195	50851447	.	-	.	Parent=TCONS_00004631
Schisto_mansoni.Chr_1	Cufflinks	exon	50859703	50860846	.	-	.	Parent=TCONS_00004631
Schisto_mansoni.Chr_1	Cufflinks	gene	50956696	50959357	.	-	.	ID=XLOC_001817;Name=XLOC_001817
Schisto_mansoni.Chr_1	Cufflinks	transcript	50957159	50979714	.	-	.	ID=TCONS_00004633;Parent=XLOC_001817
Schisto_mansoni.Chr_1	Cufflinks	exon	50957159	50957864	.	-	.	Parent=TCONS_00004633
Schisto_mansoni.Chr_1	Cufflinks	exon	50959789	50959938	.	-	.	Parent=TCONS_00004633
Schisto_mansoni.Chr_1	Cufflinks	exon	50964326	50964482	.	-	.	Parent=TCONS_00004633
Schisto_mansoni.Chr_1	Cufflinks	exon	50965863	50966008	.	-	.	Parent=TCONS_00004633
Schisto_mansoni.Chr_1	Cufflinks	exon	50967440	50967556	.	-	.	Parent=TCONS_00004633
Schisto_mansoni.Chr_1	Cufflinks	exon	50967719	50967940	.	-	.	Parent=TCONS_00004633
Schisto_mansoni.Chr_1	Cufflinks	exon	50970822	50971022	.	-	.	Parent=TCONS_00004633
Schisto_mansoni.Chr_1	Cufflinks	exon	50972926	50973014	.	-	.	Parent=TCONS_00004633
Schisto_mansoni.Chr_1	Cufflinks	exon	50975687	50975909	.	-	.	Parent=TCONS_00004633
Schisto_mansoni.Chr_1	Cufflinks	exon	50977528	50977725	.	-	.	Parent=TCONS_00004633
Schisto_mansoni.Chr_1	Cufflinks	exon	50979649	50979714	.	-	.	Parent=TCONS_00004633
Schisto_mansoni.Chr_1	Cufflinks	transcript	50956696	50959357	.	-	.	ID=TCONS_00004632;Parent=XLOC_001817
Schisto_mansoni.Chr_1	Cufflinks	exon	50956696	50959357	.	-	.	Parent=TCONS_00004632
Schisto_mansoni.Chr_1	Cufflinks	transcript	50957159	50991502	.	-	.	ID=TCONS_00004634;Parent=XLOC_001817
Schisto_mansoni.Chr_1	Cufflinks	exon	50957159	50957862	.	-	.	Parent=TCONS_00004634
Schisto_mansoni.Chr_1	Cufflinks	exon	50959789	50959938	.	-	.	Parent=TCONS_00004634
Schisto_mansoni.Chr_1	Cufflinks	exon	50964326	50964482	.	-	.	Parent=TCONS_00004634
Schisto_mansoni.Chr_1	Cufflinks	exon	50965863	50966008	.	-	.	Parent=TCONS_00004634
Schisto_mansoni.Chr_1	Cufflinks	exon	50967440	50967556	.	-	.	Parent=TCONS_00004634
Schisto_mansoni.Chr_1	Cufflinks	exon	50967719	50967940	.	-	.	Parent=TCONS_00004634
Schisto_mansoni.Chr_1	Cufflinks	exon	50970822	50971022	.	-	.	Parent=TCONS_00004634
Schisto_mansoni.Chr_1	Cufflinks	exon	50972926	50973014	.	-	.	Parent=TCONS_00004634
Schisto_mansoni.Chr_1	Cufflinks	exon	50975687	50975909	.	-	.	Parent=TCONS_00004634
Schisto_mansoni.Chr_1	Cufflinks	exon	50977528	50977725	.	-	.	Parent=TCONS_00004634
Schisto_mansoni.Chr_1	Cufflinks	exon	50979649	50979780	.	-	.	Parent=TCONS_00004634
Schisto_mansoni.Chr_1	Cufflinks	exon	50981199	50981531	.	-	.	Parent=TCONS_00004634
Schisto_mansoni.Chr_1	Cufflinks	exon	50984896	50985343	.	-	.	Parent=TCONS_00004634
Schisto_mansoni.Chr_1	Cufflinks	exon	50986593	50986918	.	-	.	Parent=TCONS_00004634
Schisto_mansoni.Chr_1	Cufflinks	exon	50991403	50991502	.	-	.	Parent=TCONS_00004634
Schisto_mansoni.Chr_1	Cufflinks	gene	50758742	50764079	.	-	.	ID=XLOC_001814;Name=XLOC_001814
Schisto_mansoni.Chr_1	Cufflinks	transcript	50758742	50764079	.	-	.	ID=TCONS_00004628;Parent=XLOC_001814
Schisto_mansoni.Chr_1	Cufflinks	exon	50758742	50759952	.	-	.	Parent=TCONS_00004628
Schisto_mansoni.Chr_1	Cufflinks	exon	50761032	50761222	.	-	.	Parent=TCONS_00004628
Schisto_mansoni.Chr_1	Cufflinks	exon	50763580	50764079	.	-	.	Parent=TCONS_00004628
Schisto_mansoni.Chr_1	Cufflinks	gene	50814214	50817106	.	-	.	ID=XLOC_001815;Name=XLOC_001815
Schisto_mansoni.Chr_1	Cufflinks	transcript	50814384	50817106	.	-	.	ID=TCONS_00004630;Parent=XLOC_001815
Schisto_mansoni.Chr_1	Cufflinks	exon	50814384	50817106	.	-	.	Parent=TCONS_00004630
Schisto_mansoni.Chr_1	Cufflinks	transcript	50814214	50847484	.	-	.	ID=TCONS_00004629;Parent=XLOC_001815
Schisto_mansoni.Chr_1	Cufflinks	exon	50814214	50816764	.	-	.	Parent=TCONS_00004629
Schisto_mansoni.Chr_1	Cufflinks	exon	50818970	50819220	.	-	.	Parent=TCONS_00004629
Schisto_mansoni.Chr_1	Cufflinks	exon	50820353	50820638	.	-	.	Parent=TCONS_00004629
Schisto_mansoni.Chr_1	Cufflinks	exon	50823460	50823701	.	-	.	Parent=TCONS_00004629
Schisto_mansoni.Chr_1	Cufflinks	exon	50828152	50828344	.	-	.	Parent=TCONS_00004629
Schisto_mansoni.Chr_1	Cufflinks	exon	50834504	50835261	.	-	.	Parent=TCONS_00004629
Schisto_mansoni.Chr_1	Cufflinks	exon	50836617	50837063	.	-	.	Parent=TCONS_00004629
Schisto_mansoni.Chr_1	Cufflinks	exon	50838552	50838652	.	-	.	Parent=TCONS_00004629
Schisto_mansoni.Chr_1	Cufflinks	exon	50842609	50843083	.	-	.	Parent=TCONS_00004629
Schisto_mansoni.Chr_1	Cufflinks	exon	50846348	50847484	.	-	.	Parent=TCONS_00004629
Schisto_mansoni.Chr_1	Cufflinks	gene	51021482	51044476	.	-	.	ID=XLOC_001818;Name=XLOC_001818
Schisto_mansoni.Chr_1	Cufflinks	transcript	51034272	51044504	.	-	.	ID=TCONS_00004639;Parent=XLOC_001818
Schisto_mansoni.Chr_1	Cufflinks	exon	51034272	51034336	.	-	.	Parent=TCONS_00004639
Schisto_mansoni.Chr_1	Cufflinks	exon	51038162	51039596	.	-	.	Parent=TCONS_00004639
Schisto_mansoni.Chr_1	Cufflinks	exon	51044490	51044504	.	-	.	Parent=TCONS_00004639
Schisto_mansoni.Chr_1	Cufflinks	transcript	51021482	51044506	.	-	.	ID=TCONS_00004638;Parent=XLOC_001818
Schisto_mansoni.Chr_1	Cufflinks	exon	51021482	51022525	.	-	.	Parent=TCONS_00004638
Schisto_mansoni.Chr_1	Cufflinks	exon	51024965	51025931	.	-	.	Parent=TCONS_00004638
Schisto_mansoni.Chr_1	Cufflinks	exon	51033647	51033983	.	-	.	Parent=TCONS_00004638
Schisto_mansoni.Chr_1	Cufflinks	exon	51034028	51034186	.	-	.	Parent=TCONS_00004638
Schisto_mansoni.Chr_1	Cufflinks	exon	51034234	51034336	.	-	.	Parent=TCONS_00004638
Schisto_mansoni.Chr_1	Cufflinks	exon	51038162	51038238	.	-	.	Parent=TCONS_00004638
Schisto_mansoni.Chr_1	Cufflinks	exon	51038281	51039585	.	-	.	Parent=TCONS_00004638
Schisto_mansoni.Chr_1	Cufflinks	exon	51044479	51044506	.	-	.	Parent=TCONS_00004638
Schisto_mansoni.Chr_1	Cufflinks	transcript	51021482	51044506	.	-	.	ID=TCONS_00004637;Parent=XLOC_001818
Schisto_mansoni.Chr_1	Cufflinks	exon	51021482	51022523	.	-	.	Parent=TCONS_00004637
Schisto_mansoni.Chr_1	Cufflinks	exon	51024965	51025931	.	-	.	Parent=TCONS_00004637
Schisto_mansoni.Chr_1	Cufflinks	exon	51033647	51033983	.	-	.	Parent=TCONS_00004637
Schisto_mansoni.Chr_1	Cufflinks	exon	51034028	51034186	.	-	.	Parent=TCONS_00004637
Schisto_mansoni.Chr_1	Cufflinks	exon	51034234	51034336	.	-	.	Parent=TCONS_00004637
Schisto_mansoni.Chr_1	Cufflinks	exon	51038162	51038238	.	-	.	Parent=TCONS_00004637
Schisto_mansoni.Chr_1	Cufflinks	exon	51038281	51039585	.	-	.	Parent=TCONS_00004637
Schisto_mansoni.Chr_1	Cufflinks	exon	51044479	51044506	.	-	.	Parent=TCONS_00004637
Schisto_mansoni.Chr_1	Cufflinks	transcript	51021482	51044476	.	-	.	ID=TCONS_00004636;Parent=XLOC_001818
Schisto_mansoni.Chr_1	Cufflinks	exon	51021482	51022523	.	-	.	Parent=TCONS_00004636
Schisto_mansoni.Chr_1	Cufflinks	exon	51024965	51025931	.	-	.	Parent=TCONS_00004636
Schisto_mansoni.Chr_1	Cufflinks	exon	51033647	51033983	.	-	.	Parent=TCONS_00004636
Schisto_mansoni.Chr_1	Cufflinks	exon	51034028	51034186	.	-	.	Parent=TCONS_00004636
Schisto_mansoni.Chr_1	Cufflinks	exon	51034234	51034336	.	-	.	Parent=TCONS_00004636
Schisto_mansoni.Chr_1	Cufflinks	exon	51038162	51038238	.	-	.	Parent=TCONS_00004636
Schisto_mansoni.Chr_1	Cufflinks	exon	51038281	51039585	.	-	.	Parent=TCONS_00004636
Schisto_mansoni.Chr_1	Cufflinks	exon	51044423	51044476	.	-	.	Parent=TCONS_00004636
Schisto_mansoni.Chr_1	Cufflinks	transcript	51021482	51044476	.	-	.	ID=TCONS_00004635;Parent=XLOC_001818
Schisto_mansoni.Chr_1	Cufflinks	exon	51021482	51022525	.	-	.	Parent=TCONS_00004635
Schisto_mansoni.Chr_1	Cufflinks	exon	51024965	51025931	.	-	.	Parent=TCONS_00004635
Schisto_mansoni.Chr_1	Cufflinks	exon	51033647	51033983	.	-	.	Parent=TCONS_00004635
Schisto_mansoni.Chr_1	Cufflinks	exon	51034028	51034186	.	-	.	Parent=TCONS_00004635
Schisto_mansoni.Chr_1	Cufflinks	exon	51034234	51034336	.	-	.	Parent=TCONS_00004635
Schisto_mansoni.Chr_1	Cufflinks	exon	51038162	51038238	.	-	.	Parent=TCONS_00004635
Schisto_mansoni.Chr_1	Cufflinks	exon	51038281	51039585	.	-	.	Parent=TCONS_00004635
Schisto_mansoni.Chr_1	Cufflinks	exon	51044423	51044476	.	-	.	Parent=TCONS_00004635
Schisto_mansoni.Chr_1	Cufflinks	gene	51099955	51110202	.	-	.	ID=XLOC_001819;Name=XLOC_001819
Schisto_mansoni.Chr_1	Cufflinks	transcript	51099955	51110202	.	-	.	ID=TCONS_00004640;Parent=XLOC_001819
Schisto_mansoni.Chr_1	Cufflinks	exon	51099955	51110202	.	-	.	Parent=TCONS_00004640
Schisto_mansoni.Chr_1	Cufflinks	transcript	51104020	51110202	.	-	.	ID=TCONS_00004641;Parent=XLOC_001819
Schisto_mansoni.Chr_1	Cufflinks	exon	51104020	51104574	.	-	.	Parent=TCONS_00004641
Schisto_mansoni.Chr_1	Cufflinks	exon	51109992	51110202	.	-	.	Parent=TCONS_00004641
Schisto_mansoni.Chr_1	Cufflinks	gene	61695516	61695955	.	.	.	ID=XLOC_002859;Name=XLOC_002859
Schisto_mansoni.Chr_1	Cufflinks	transcript	61695516	61695955	.	.	.	ID=TCONS_00006032;Parent=XLOC_002859
Schisto_mansoni.Chr_1	Cufflinks	exon	61695516	61695955	.	.	.	Parent=TCONS_00006032
Schisto_mansoni.Chr_1	Cufflinks	gene	18625420	18626543	.	.	.	ID=XLOC_002256;Name=XLOC_002256
Schisto_mansoni.Chr_1	Cufflinks	transcript	18625420	18626543	.	.	.	ID=TCONS_00005429;Parent=XLOC_002256
Schisto_mansoni.Chr_1	Cufflinks	exon	18625420	18626543	.	.	.	Parent=TCONS_00005429
Schisto_mansoni.Chr_1	Cufflinks	gene	56566881	56569504	.	-	.	ID=XLOC_001898;Name=XLOC_001898
Schisto_mansoni.Chr_1	Cufflinks	transcript	56566881	56598620	.	-	.	ID=TCONS_00004866;Parent=XLOC_001898
Schisto_mansoni.Chr_1	Cufflinks	exon	56566881	56567526	.	-	.	Parent=TCONS_00004866
Schisto_mansoni.Chr_1	Cufflinks	exon	56569176	56569284	.	-	.	Parent=TCONS_00004866
Schisto_mansoni.Chr_1	Cufflinks	exon	56571032	56571352	.	-	.	Parent=TCONS_00004866
Schisto_mansoni.Chr_1	Cufflinks	exon	56572422	56572643	.	-	.	Parent=TCONS_00004866
Schisto_mansoni.Chr_1	Cufflinks	exon	56576953	56577634	.	-	.	Parent=TCONS_00004866
Schisto_mansoni.Chr_1	Cufflinks	exon	56579487	56579668	.	-	.	Parent=TCONS_00004866
Schisto_mansoni.Chr_1	Cufflinks	exon	56582772	56582923	.	-	.	Parent=TCONS_00004866
Schisto_mansoni.Chr_1	Cufflinks	exon	56597206	56597360	.	-	.	Parent=TCONS_00004866
Schisto_mansoni.Chr_1	Cufflinks	exon	56598566	56598620	.	-	.	Parent=TCONS_00004866
Schisto_mansoni.Chr_1	Cufflinks	transcript	56566881	56569504	.	-	.	ID=TCONS_00004864;Parent=XLOC_001898
Schisto_mansoni.Chr_1	Cufflinks	exon	56566881	56567526	.	-	.	Parent=TCONS_00004864
Schisto_mansoni.Chr_1	Cufflinks	exon	56569176	56569504	.	-	.	Parent=TCONS_00004864
Schisto_mansoni.Chr_1	Cufflinks	transcript	56566881	56597457	.	-	.	ID=TCONS_00004865;Parent=XLOC_001898
Schisto_mansoni.Chr_1	Cufflinks	exon	56566881	56567526	.	-	.	Parent=TCONS_00004865
Schisto_mansoni.Chr_1	Cufflinks	exon	56569176	56569284	.	-	.	Parent=TCONS_00004865
Schisto_mansoni.Chr_1	Cufflinks	exon	56571032	56571352	.	-	.	Parent=TCONS_00004865
Schisto_mansoni.Chr_1	Cufflinks	exon	56572422	56572643	.	-	.	Parent=TCONS_00004865
Schisto_mansoni.Chr_1	Cufflinks	exon	56576953	56577634	.	-	.	Parent=TCONS_00004865
Schisto_mansoni.Chr_1	Cufflinks	exon	56579487	56579668	.	-	.	Parent=TCONS_00004865
Schisto_mansoni.Chr_1	Cufflinks	exon	56582772	56582925	.	-	.	Parent=TCONS_00004865
Schisto_mansoni.Chr_1	Cufflinks	exon	56597206	56597457	.	-	.	Parent=TCONS_00004865
Schisto_mansoni.Chr_1	Cufflinks	gene	5759647	5762744	.	-	.	ID=XLOC_001108;Name=XLOC_001108
Schisto_mansoni.Chr_1	Cufflinks	transcript	5759647	5768357	.	-	.	ID=TCONS_00002725;Parent=XLOC_001108
Schisto_mansoni.Chr_1	Cufflinks	exon	5759647	5759894	.	-	.	Parent=TCONS_00002725
Schisto_mansoni.Chr_1	Cufflinks	exon	5761144	5761481	.	-	.	Parent=TCONS_00002725
Schisto_mansoni.Chr_1	Cufflinks	exon	5763262	5763340	.	-	.	Parent=TCONS_00002725
Schisto_mansoni.Chr_1	Cufflinks	exon	5763386	5763456	.	-	.	Parent=TCONS_00002725
Schisto_mansoni.Chr_1	Cufflinks	exon	5763555	5763720	.	-	.	Parent=TCONS_00002725
Schisto_mansoni.Chr_1	Cufflinks	exon	5763790	5764027	.	-	.	Parent=TCONS_00002725
Schisto_mansoni.Chr_1	Cufflinks	exon	5768275	5768357	.	-	.	Parent=TCONS_00002725
Schisto_mansoni.Chr_1	Cufflinks	transcript	5759647	5762744	.	-	.	ID=TCONS_00002724;Parent=XLOC_001108
Schisto_mansoni.Chr_1	Cufflinks	exon	5759647	5762744	.	-	.	Parent=TCONS_00002724
Schisto_mansoni.Chr_1	Cufflinks	gene	5771844	5794422	.	-	.	ID=XLOC_001109;Name=XLOC_001109
Schisto_mansoni.Chr_1	Cufflinks	transcript	5774404	5794422	.	-	.	ID=TCONS_00002727;Parent=XLOC_001109
Schisto_mansoni.Chr_1	Cufflinks	exon	5774404	5775196	.	-	.	Parent=TCONS_00002727
Schisto_mansoni.Chr_1	Cufflinks	exon	5777735	5777994	.	-	.	Parent=TCONS_00002727
Schisto_mansoni.Chr_1	Cufflinks	exon	5779877	5780038	.	-	.	Parent=TCONS_00002727
Schisto_mansoni.Chr_1	Cufflinks	exon	5781570	5781727	.	-	.	Parent=TCONS_00002727
Schisto_mansoni.Chr_1	Cufflinks	exon	5783170	5783427	.	-	.	Parent=TCONS_00002727
Schisto_mansoni.Chr_1	Cufflinks	exon	5783957	5784518	.	-	.	Parent=TCONS_00002727
Schisto_mansoni.Chr_1	Cufflinks	exon	5789589	5789768	.	-	.	Parent=TCONS_00002727
Schisto_mansoni.Chr_1	Cufflinks	exon	5791187	5791300	.	-	.	Parent=TCONS_00002727
Schisto_mansoni.Chr_1	Cufflinks	exon	5792327	5792500	.	-	.	Parent=TCONS_00002727
Schisto_mansoni.Chr_1	Cufflinks	exon	5793976	5794175	.	-	.	Parent=TCONS_00002727
Schisto_mansoni.Chr_1	Cufflinks	exon	5794207	5794296	.	-	.	Parent=TCONS_00002727
Schisto_mansoni.Chr_1	Cufflinks	exon	5794329	5794422	.	-	.	Parent=TCONS_00002727
Schisto_mansoni.Chr_1	Cufflinks	transcript	5771844	5794422	.	-	.	ID=TCONS_00002726;Parent=XLOC_001109
Schisto_mansoni.Chr_1	Cufflinks	exon	5771844	5772225	.	-	.	Parent=TCONS_00002726
Schisto_mansoni.Chr_1	Cufflinks	exon	5773008	5773220	.	-	.	Parent=TCONS_00002726
Schisto_mansoni.Chr_1	Cufflinks	exon	5773600	5773724	.	-	.	Parent=TCONS_00002726
Schisto_mansoni.Chr_1	Cufflinks	exon	5774832	5775196	.	-	.	Parent=TCONS_00002726
Schisto_mansoni.Chr_1	Cufflinks	exon	5777735	5777994	.	-	.	Parent=TCONS_00002726
Schisto_mansoni.Chr_1	Cufflinks	exon	5779877	5780038	.	-	.	Parent=TCONS_00002726
Schisto_mansoni.Chr_1	Cufflinks	exon	5781570	5781727	.	-	.	Parent=TCONS_00002726
Schisto_mansoni.Chr_1	Cufflinks	exon	5783170	5783427	.	-	.	Parent=TCONS_00002726
Schisto_mansoni.Chr_1	Cufflinks	exon	5783957	5784518	.	-	.	Parent=TCONS_00002726
Schisto_mansoni.Chr_1	Cufflinks	exon	5789589	5789768	.	-	.	Parent=TCONS_00002726
Schisto_mansoni.Chr_1	Cufflinks	exon	5791187	5791300	.	-	.	Parent=TCONS_00002726
Schisto_mansoni.Chr_1	Cufflinks	exon	5792327	5792500	.	-	.	Parent=TCONS_00002726
Schisto_mansoni.Chr_1	Cufflinks	exon	5793976	5794175	.	-	.	Parent=TCONS_00002726
Schisto_mansoni.Chr_1	Cufflinks	exon	5794207	5794296	.	-	.	Parent=TCONS_00002726
Schisto_mansoni.Chr_1	Cufflinks	exon	5794329	5794422	.	-	.	Parent=TCONS_00002726
Schisto_mansoni.Chr_1	Cufflinks	gene	5599809	5608158	.	-	.	ID=XLOC_001104;Name=XLOC_001104
Schisto_mansoni.Chr_1	Cufflinks	transcript	5599968	5609734	.	-	.	ID=TCONS_00002718;Parent=XLOC_001104
Schisto_mansoni.Chr_1	Cufflinks	exon	5599968	5599994	.	-	.	Parent=TCONS_00002718
Schisto_mansoni.Chr_1	Cufflinks	exon	5601525	5601601	.	-	.	Parent=TCONS_00002718
Schisto_mansoni.Chr_1	Cufflinks	exon	5602502	5602559	.	-	.	Parent=TCONS_00002718
Schisto_mansoni.Chr_1	Cufflinks	exon	5602602	5602659	.	-	.	Parent=TCONS_00002718
Schisto_mansoni.Chr_1	Cufflinks	exon	5602698	5602928	.	-	.	Parent=TCONS_00002718
Schisto_mansoni.Chr_1	Cufflinks	exon	5602967	5603131	.	-	.	Parent=TCONS_00002718
Schisto_mansoni.Chr_1	Cufflinks	exon	5609712	5609734	.	-	.	Parent=TCONS_00002718
Schisto_mansoni.Chr_1	Cufflinks	transcript	5599809	5608158	.	-	.	ID=TCONS_00002713;Parent=XLOC_001104
Schisto_mansoni.Chr_1	Cufflinks	exon	5599809	5599901	.	-	.	Parent=TCONS_00002713
Schisto_mansoni.Chr_1	Cufflinks	exon	5599942	5599994	.	-	.	Parent=TCONS_00002713
Schisto_mansoni.Chr_1	Cufflinks	exon	5601525	5601601	.	-	.	Parent=TCONS_00002713
Schisto_mansoni.Chr_1	Cufflinks	exon	5602502	5602659	.	-	.	Parent=TCONS_00002713
Schisto_mansoni.Chr_1	Cufflinks	exon	5602698	5602778	.	-	.	Parent=TCONS_00002713
Schisto_mansoni.Chr_1	Cufflinks	exon	5602822	5602928	.	-	.	Parent=TCONS_00002713
Schisto_mansoni.Chr_1	Cufflinks	exon	5602967	5608158	.	-	.	Parent=TCONS_00002713
Schisto_mansoni.Chr_1	Cufflinks	transcript	5599809	5608492	.	-	.	ID=TCONS_00002716;Parent=XLOC_001104
Schisto_mansoni.Chr_1	Cufflinks	exon	5599809	5599854	.	-	.	Parent=TCONS_00002716
Schisto_mansoni.Chr_1	Cufflinks	exon	5599942	5599994	.	-	.	Parent=TCONS_00002716
Schisto_mansoni.Chr_1	Cufflinks	exon	5601525	5601601	.	-	.	Parent=TCONS_00002716
Schisto_mansoni.Chr_1	Cufflinks	exon	5602502	5602559	.	-	.	Parent=TCONS_00002716
Schisto_mansoni.Chr_1	Cufflinks	exon	5602602	5602659	.	-	.	Parent=TCONS_00002716
Schisto_mansoni.Chr_1	Cufflinks	exon	5602698	5602777	.	-	.	Parent=TCONS_00002716
Schisto_mansoni.Chr_1	Cufflinks	exon	5602821	5602928	.	-	.	Parent=TCONS_00002716
Schisto_mansoni.Chr_1	Cufflinks	exon	5602967	5608492	.	-	.	Parent=TCONS_00002716
Schisto_mansoni.Chr_1	Cufflinks	transcript	5599809	5608492	.	-	.	ID=TCONS_00002717;Parent=XLOC_001104
Schisto_mansoni.Chr_1	Cufflinks	exon	5599809	5599901	.	-	.	Parent=TCONS_00002717
Schisto_mansoni.Chr_1	Cufflinks	exon	5599942	5599994	.	-	.	Parent=TCONS_00002717
Schisto_mansoni.Chr_1	Cufflinks	exon	5601525	5601601	.	-	.	Parent=TCONS_00002717
Schisto_mansoni.Chr_1	Cufflinks	exon	5602502	5602559	.	-	.	Parent=TCONS_00002717
Schisto_mansoni.Chr_1	Cufflinks	exon	5602602	5602659	.	-	.	Parent=TCONS_00002717
Schisto_mansoni.Chr_1	Cufflinks	exon	5602698	5602777	.	-	.	Parent=TCONS_00002717
Schisto_mansoni.Chr_1	Cufflinks	exon	5602821	5602928	.	-	.	Parent=TCONS_00002717
Schisto_mansoni.Chr_1	Cufflinks	exon	5602967	5608492	.	-	.	Parent=TCONS_00002717
Schisto_mansoni.Chr_1	Cufflinks	transcript	5599809	5608290	.	-	.	ID=TCONS_00002714;Parent=XLOC_001104
Schisto_mansoni.Chr_1	Cufflinks	exon	5599809	5599854	.	-	.	Parent=TCONS_00002714
Schisto_mansoni.Chr_1	Cufflinks	exon	5599942	5599994	.	-	.	Parent=TCONS_00002714
Schisto_mansoni.Chr_1	Cufflinks	exon	5601525	5601601	.	-	.	Parent=TCONS_00002714
Schisto_mansoni.Chr_1	Cufflinks	exon	5602502	5602559	.	-	.	Parent=TCONS_00002714
Schisto_mansoni.Chr_1	Cufflinks	exon	5602602	5602659	.	-	.	Parent=TCONS_00002714
Schisto_mansoni.Chr_1	Cufflinks	exon	5602698	5602778	.	-	.	Parent=TCONS_00002714
Schisto_mansoni.Chr_1	Cufflinks	exon	5602822	5602928	.	-	.	Parent=TCONS_00002714
Schisto_mansoni.Chr_1	Cufflinks	exon	5602967	5608290	.	-	.	Parent=TCONS_00002714
Schisto_mansoni.Chr_1	Cufflinks	transcript	5599809	5608290	.	-	.	ID=TCONS_00002715;Parent=XLOC_001104
Schisto_mansoni.Chr_1	Cufflinks	exon	5599809	5599901	.	-	.	Parent=TCONS_00002715
Schisto_mansoni.Chr_1	Cufflinks	exon	5599942	5599994	.	-	.	Parent=TCONS_00002715
Schisto_mansoni.Chr_1	Cufflinks	exon	5601525	5601601	.	-	.	Parent=TCONS_00002715
Schisto_mansoni.Chr_1	Cufflinks	exon	5602502	5602559	.	-	.	Parent=TCONS_00002715
Schisto_mansoni.Chr_1	Cufflinks	exon	5602602	5602662	.	-	.	Parent=TCONS_00002715
Schisto_mansoni.Chr_1	Cufflinks	exon	5602698	5602777	.	-	.	Parent=TCONS_00002715
Schisto_mansoni.Chr_1	Cufflinks	exon	5602821	5602928	.	-	.	Parent=TCONS_00002715
Schisto_mansoni.Chr_1	Cufflinks	exon	5602967	5608290	.	-	.	Parent=TCONS_00002715
Schisto_mansoni.Chr_1	Cufflinks	gene	5647526	5666158	.	-	.	ID=XLOC_001105;Name=XLOC_001105
Schisto_mansoni.Chr_1	Cufflinks	transcript	5647526	5666158	.	-	.	ID=TCONS_00002719;Parent=XLOC_001105
Schisto_mansoni.Chr_1	Cufflinks	exon	5647526	5648990	.	-	.	Parent=TCONS_00002719
Schisto_mansoni.Chr_1	Cufflinks	exon	5651118	5651402	.	-	.	Parent=TCONS_00002719
Schisto_mansoni.Chr_1	Cufflinks	exon	5661807	5662037	.	-	.	Parent=TCONS_00002719
Schisto_mansoni.Chr_1	Cufflinks	exon	5666057	5666158	.	-	.	Parent=TCONS_00002719
Schisto_mansoni.Chr_1	Cufflinks	gene	5682113	5692228	.	-	.	ID=XLOC_001106;Name=XLOC_001106
Schisto_mansoni.Chr_1	Cufflinks	transcript	5682113	5693132	.	-	.	ID=TCONS_00002722;Parent=XLOC_001106
Schisto_mansoni.Chr_1	Cufflinks	exon	5682113	5682452	.	-	.	Parent=TCONS_00002722
Schisto_mansoni.Chr_1	Cufflinks	exon	5683708	5683822	.	-	.	Parent=TCONS_00002722
Schisto_mansoni.Chr_1	Cufflinks	exon	5685078	5685341	.	-	.	Parent=TCONS_00002722
Schisto_mansoni.Chr_1	Cufflinks	exon	5688193	5688628	.	-	.	Parent=TCONS_00002722
Schisto_mansoni.Chr_1	Cufflinks	exon	5691456	5691707	.	-	.	Parent=TCONS_00002722
Schisto_mansoni.Chr_1	Cufflinks	exon	5691742	5691870	.	-	.	Parent=TCONS_00002722
Schisto_mansoni.Chr_1	Cufflinks	exon	5691902	5692052	.	-	.	Parent=TCONS_00002722
Schisto_mansoni.Chr_1	Cufflinks	exon	5693101	5693132	.	-	.	Parent=TCONS_00002722
Schisto_mansoni.Chr_1	Cufflinks	transcript	5682113	5693132	.	-	.	ID=TCONS_00002721;Parent=XLOC_001106
Schisto_mansoni.Chr_1	Cufflinks	exon	5682113	5682452	.	-	.	Parent=TCONS_00002721
Schisto_mansoni.Chr_1	Cufflinks	exon	5683708	5683822	.	-	.	Parent=TCONS_00002721
Schisto_mansoni.Chr_1	Cufflinks	exon	5685078	5685341	.	-	.	Parent=TCONS_00002721
Schisto_mansoni.Chr_1	Cufflinks	exon	5688193	5688627	.	-	.	Parent=TCONS_00002721
Schisto_mansoni.Chr_1	Cufflinks	exon	5691455	5691707	.	-	.	Parent=TCONS_00002721
Schisto_mansoni.Chr_1	Cufflinks	exon	5691742	5691870	.	-	.	Parent=TCONS_00002721
Schisto_mansoni.Chr_1	Cufflinks	exon	5691902	5692052	.	-	.	Parent=TCONS_00002721
Schisto_mansoni.Chr_1	Cufflinks	exon	5693101	5693132	.	-	.	Parent=TCONS_00002721
Schisto_mansoni.Chr_1	Cufflinks	transcript	5682113	5692228	.	-	.	ID=TCONS_00002720;Parent=XLOC_001106
Schisto_mansoni.Chr_1	Cufflinks	exon	5682113	5682452	.	-	.	Parent=TCONS_00002720
Schisto_mansoni.Chr_1	Cufflinks	exon	5683708	5683822	.	-	.	Parent=TCONS_00002720
Schisto_mansoni.Chr_1	Cufflinks	exon	5685078	5685341	.	-	.	Parent=TCONS_00002720
Schisto_mansoni.Chr_1	Cufflinks	exon	5688193	5688627	.	-	.	Parent=TCONS_00002720
Schisto_mansoni.Chr_1	Cufflinks	exon	5691455	5691707	.	-	.	Parent=TCONS_00002720
Schisto_mansoni.Chr_1	Cufflinks	exon	5691742	5691870	.	-	.	Parent=TCONS_00002720
Schisto_mansoni.Chr_1	Cufflinks	exon	5691902	5692052	.	-	.	Parent=TCONS_00002720
Schisto_mansoni.Chr_1	Cufflinks	exon	5692169	5692228	.	-	.	Parent=TCONS_00002720
Schisto_mansoni.Chr_1	Cufflinks	gene	5705534	5708037	.	-	.	ID=XLOC_001107;Name=XLOC_001107
Schisto_mansoni.Chr_1	Cufflinks	transcript	5705534	5708037	.	-	.	ID=TCONS_00002723;Parent=XLOC_001107
Schisto_mansoni.Chr_1	Cufflinks	exon	5705534	5708037	.	-	.	Parent=TCONS_00002723
Schisto_mansoni.Chr_1	Cufflinks	gene	5497134	5497821	.	-	.	ID=XLOC_001100;Name=XLOC_001100
Schisto_mansoni.Chr_1	Cufflinks	transcript	5497134	5497821	.	-	.	ID=TCONS_00002703;Parent=XLOC_001100
Schisto_mansoni.Chr_1	Cufflinks	exon	5497134	5497821	.	-	.	Parent=TCONS_00002703
Schisto_mansoni.Chr_1	Cufflinks	gene	5520385	5529290	.	-	.	ID=XLOC_001101;Name=XLOC_001101
Schisto_mansoni.Chr_1	Cufflinks	transcript	5520385	5529436	.	-	.	ID=TCONS_00002709;Parent=XLOC_001101
Schisto_mansoni.Chr_1	Cufflinks	exon	5520385	5520486	.	-	.	Parent=TCONS_00002709
Schisto_mansoni.Chr_1	Cufflinks	exon	5525333	5525417	.	-	.	Parent=TCONS_00002709
Schisto_mansoni.Chr_1	Cufflinks	exon	5527027	5527175	.	-	.	Parent=TCONS_00002709
Schisto_mansoni.Chr_1	Cufflinks	exon	5527211	5527355	.	-	.	Parent=TCONS_00002709
Schisto_mansoni.Chr_1	Cufflinks	exon	5527395	5527483	.	-	.	Parent=TCONS_00002709
Schisto_mansoni.Chr_1	Cufflinks	exon	5528774	5528918	.	-	.	Parent=TCONS_00002709
Schisto_mansoni.Chr_1	Cufflinks	exon	5529424	5529436	.	-	.	Parent=TCONS_00002709
Schisto_mansoni.Chr_1	Cufflinks	transcript	5520385	5529391	.	-	.	ID=TCONS_00002708;Parent=XLOC_001101
Schisto_mansoni.Chr_1	Cufflinks	exon	5520385	5520486	.	-	.	Parent=TCONS_00002708
Schisto_mansoni.Chr_1	Cufflinks	exon	5525333	5525385	.	-	.	Parent=TCONS_00002708
Schisto_mansoni.Chr_1	Cufflinks	exon	5527027	5527175	.	-	.	Parent=TCONS_00002708
Schisto_mansoni.Chr_1	Cufflinks	exon	5527211	5527355	.	-	.	Parent=TCONS_00002708
Schisto_mansoni.Chr_1	Cufflinks	exon	5527395	5527483	.	-	.	Parent=TCONS_00002708
Schisto_mansoni.Chr_1	Cufflinks	exon	5528774	5528918	.	-	.	Parent=TCONS_00002708
Schisto_mansoni.Chr_1	Cufflinks	exon	5529360	5529391	.	-	.	Parent=TCONS_00002708
Schisto_mansoni.Chr_1	Cufflinks	transcript	5520385	5529453	.	-	.	ID=TCONS_00002710;Parent=XLOC_001101
Schisto_mansoni.Chr_1	Cufflinks	exon	5520385	5520486	.	-	.	Parent=TCONS_00002710
Schisto_mansoni.Chr_1	Cufflinks	exon	5525333	5525417	.	-	.	Parent=TCONS_00002710
Schisto_mansoni.Chr_1	Cufflinks	exon	5527027	5527175	.	-	.	Parent=TCONS_00002710
Schisto_mansoni.Chr_1	Cufflinks	exon	5527211	5527355	.	-	.	Parent=TCONS_00002710
Schisto_mansoni.Chr_1	Cufflinks	exon	5527395	5527483	.	-	.	Parent=TCONS_00002710
Schisto_mansoni.Chr_1	Cufflinks	exon	5528774	5528918	.	-	.	Parent=TCONS_00002710
Schisto_mansoni.Chr_1	Cufflinks	exon	5529444	5529453	.	-	.	Parent=TCONS_00002710
Schisto_mansoni.Chr_1	Cufflinks	transcript	5520385	5529297	.	-	.	ID=TCONS_00002705;Parent=XLOC_001101
Schisto_mansoni.Chr_1	Cufflinks	exon	5520385	5520486	.	-	.	Parent=TCONS_00002705
Schisto_mansoni.Chr_1	Cufflinks	exon	5525333	5525420	.	-	.	Parent=TCONS_00002705
Schisto_mansoni.Chr_1	Cufflinks	exon	5527027	5527175	.	-	.	Parent=TCONS_00002705
Schisto_mansoni.Chr_1	Cufflinks	exon	5527211	5527355	.	-	.	Parent=TCONS_00002705
Schisto_mansoni.Chr_1	Cufflinks	exon	5527395	5527483	.	-	.	Parent=TCONS_00002705
Schisto_mansoni.Chr_1	Cufflinks	exon	5528774	5528918	.	-	.	Parent=TCONS_00002705
Schisto_mansoni.Chr_1	Cufflinks	exon	5529160	5529297	.	-	.	Parent=TCONS_00002705
Schisto_mansoni.Chr_1	Cufflinks	transcript	5520385	5529290	.	-	.	ID=TCONS_00002704;Parent=XLOC_001101
Schisto_mansoni.Chr_1	Cufflinks	exon	5520385	5520486	.	-	.	Parent=TCONS_00002704
Schisto_mansoni.Chr_1	Cufflinks	exon	5525333	5525417	.	-	.	Parent=TCONS_00002704
Schisto_mansoni.Chr_1	Cufflinks	exon	5527027	5527175	.	-	.	Parent=TCONS_00002704
Schisto_mansoni.Chr_1	Cufflinks	exon	5527211	5527355	.	-	.	Parent=TCONS_00002704
Schisto_mansoni.Chr_1	Cufflinks	exon	5527395	5527483	.	-	.	Parent=TCONS_00002704
Schisto_mansoni.Chr_1	Cufflinks	exon	5528774	5528918	.	-	.	Parent=TCONS_00002704
Schisto_mansoni.Chr_1	Cufflinks	exon	5529160	5529290	.	-	.	Parent=TCONS_00002704
Schisto_mansoni.Chr_1	Cufflinks	transcript	5520385	5529377	.	-	.	ID=TCONS_00002707;Parent=XLOC_001101
Schisto_mansoni.Chr_1	Cufflinks	exon	5520385	5520486	.	-	.	Parent=TCONS_00002707
Schisto_mansoni.Chr_1	Cufflinks	exon	5525333	5525417	.	-	.	Parent=TCONS_00002707
Schisto_mansoni.Chr_1	Cufflinks	exon	5527027	5527175	.	-	.	Parent=TCONS_00002707
Schisto_mansoni.Chr_1	Cufflinks	exon	5527211	5527355	.	-	.	Parent=TCONS_00002707
Schisto_mansoni.Chr_1	Cufflinks	exon	5527395	5527483	.	-	.	Parent=TCONS_00002707
Schisto_mansoni.Chr_1	Cufflinks	exon	5528774	5528918	.	-	.	Parent=TCONS_00002707
Schisto_mansoni.Chr_1	Cufflinks	exon	5529364	5529377	.	-	.	Parent=TCONS_00002707
Schisto_mansoni.Chr_1	Cufflinks	transcript	5520385	5529377	.	-	.	ID=TCONS_00002706;Parent=XLOC_001101
Schisto_mansoni.Chr_1	Cufflinks	exon	5520385	5520486	.	-	.	Parent=TCONS_00002706
Schisto_mansoni.Chr_1	Cufflinks	exon	5525333	5525385	.	-	.	Parent=TCONS_00002706
Schisto_mansoni.Chr_1	Cufflinks	exon	5527027	5527175	.	-	.	Parent=TCONS_00002706
Schisto_mansoni.Chr_1	Cufflinks	exon	5527211	5527355	.	-	.	Parent=TCONS_00002706
Schisto_mansoni.Chr_1	Cufflinks	exon	5527395	5527483	.	-	.	Parent=TCONS_00002706
Schisto_mansoni.Chr_1	Cufflinks	exon	5528774	5528918	.	-	.	Parent=TCONS_00002706
Schisto_mansoni.Chr_1	Cufflinks	exon	5529364	5529377	.	-	.	Parent=TCONS_00002706
Schisto_mansoni.Chr_1	Cufflinks	gene	5583936	5597197	.	-	.	ID=XLOC_001102;Name=XLOC_001102
Schisto_mansoni.Chr_1	Cufflinks	transcript	5583936	5597197	.	-	.	ID=TCONS_00002711;Parent=XLOC_001102
Schisto_mansoni.Chr_1	Cufflinks	exon	5583936	5584442	.	-	.	Parent=TCONS_00002711
Schisto_mansoni.Chr_1	Cufflinks	exon	5586723	5586926	.	-	.	Parent=TCONS_00002711
Schisto_mansoni.Chr_1	Cufflinks	exon	5593020	5593089	.	-	.	Parent=TCONS_00002711
Schisto_mansoni.Chr_1	Cufflinks	exon	5596162	5596275	.	-	.	Parent=TCONS_00002711
Schisto_mansoni.Chr_1	Cufflinks	exon	5597094	5597197	.	-	.	Parent=TCONS_00002711
Schisto_mansoni.Chr_1	Cufflinks	gene	5597491	5598672	.	-	.	ID=XLOC_001103;Name=XLOC_001103
Schisto_mansoni.Chr_1	Cufflinks	transcript	5597491	5598672	.	-	.	ID=TCONS_00002712;Parent=XLOC_001103
Schisto_mansoni.Chr_1	Cufflinks	exon	5597491	5598672	.	-	.	Parent=TCONS_00002712
Schisto_mansoni.Chr_1	Cufflinks	gene	32609531	32651137	.	+	.	ID=XLOC_000518;Name=XLOC_000518
Schisto_mansoni.Chr_1	Cufflinks	transcript	32643393	32651137	.	+	.	ID=TCONS_00001256;Parent=XLOC_000518
Schisto_mansoni.Chr_1	Cufflinks	exon	32643393	32643542	.	+	.	Parent=TCONS_00001256
Schisto_mansoni.Chr_1	Cufflinks	exon	32643583	32643670	.	+	.	Parent=TCONS_00001256
Schisto_mansoni.Chr_1	Cufflinks	exon	32648807	32648967	.	+	.	Parent=TCONS_00001256
Schisto_mansoni.Chr_1	Cufflinks	exon	32649870	32651137	.	+	.	Parent=TCONS_00001256
Schisto_mansoni.Chr_1	Cufflinks	transcript	32609531	32651137	.	+	.	ID=TCONS_00001254;Parent=XLOC_000518
Schisto_mansoni.Chr_1	Cufflinks	exon	32609531	32609708	.	+	.	Parent=TCONS_00001254
Schisto_mansoni.Chr_1	Cufflinks	exon	32613988	32614141	.	+	.	Parent=TCONS_00001254
Schisto_mansoni.Chr_1	Cufflinks	exon	32614182	32614280	.	+	.	Parent=TCONS_00001254
Schisto_mansoni.Chr_1	Cufflinks	exon	32614321	32614423	.	+	.	Parent=TCONS_00001254
Schisto_mansoni.Chr_1	Cufflinks	exon	32614513	32615177	.	+	.	Parent=TCONS_00001254
Schisto_mansoni.Chr_1	Cufflinks	exon	32616588	32616787	.	+	.	Parent=TCONS_00001254
Schisto_mansoni.Chr_1	Cufflinks	exon	32620397	32620537	.	+	.	Parent=TCONS_00001254
Schisto_mansoni.Chr_1	Cufflinks	exon	32621967	32622429	.	+	.	Parent=TCONS_00001254
Schisto_mansoni.Chr_1	Cufflinks	exon	32631172	32631275	.	+	.	Parent=TCONS_00001254
Schisto_mansoni.Chr_1	Cufflinks	exon	32634950	32635038	.	+	.	Parent=TCONS_00001254
Schisto_mansoni.Chr_1	Cufflinks	exon	32643342	32643668	.	+	.	Parent=TCONS_00001254
Schisto_mansoni.Chr_1	Cufflinks	exon	32648807	32648967	.	+	.	Parent=TCONS_00001254
Schisto_mansoni.Chr_1	Cufflinks	exon	32649870	32651137	.	+	.	Parent=TCONS_00001254
Schisto_mansoni.Chr_1	Cufflinks	transcript	32609531	32651137	.	+	.	ID=TCONS_00001255;Parent=XLOC_000518
Schisto_mansoni.Chr_1	Cufflinks	exon	32609531	32609708	.	+	.	Parent=TCONS_00001255
Schisto_mansoni.Chr_1	Cufflinks	exon	32614182	32614280	.	+	.	Parent=TCONS_00001255
Schisto_mansoni.Chr_1	Cufflinks	exon	32614321	32614423	.	+	.	Parent=TCONS_00001255
Schisto_mansoni.Chr_1	Cufflinks	exon	32614513	32615177	.	+	.	Parent=TCONS_00001255
Schisto_mansoni.Chr_1	Cufflinks	exon	32616588	32616787	.	+	.	Parent=TCONS_00001255
Schisto_mansoni.Chr_1	Cufflinks	exon	32620397	32620537	.	+	.	Parent=TCONS_00001255
Schisto_mansoni.Chr_1	Cufflinks	exon	32621967	32622429	.	+	.	Parent=TCONS_00001255
Schisto_mansoni.Chr_1	Cufflinks	exon	32631172	32631275	.	+	.	Parent=TCONS_00001255
Schisto_mansoni.Chr_1	Cufflinks	exon	32634950	32635038	.	+	.	Parent=TCONS_00001255
Schisto_mansoni.Chr_1	Cufflinks	exon	32643342	32643668	.	+	.	Parent=TCONS_00001255
Schisto_mansoni.Chr_1	Cufflinks	exon	32648807	32648968	.	+	.	Parent=TCONS_00001255
Schisto_mansoni.Chr_1	Cufflinks	exon	32649870	32651137	.	+	.	Parent=TCONS_00001255
Schisto_mansoni.Chr_1	Cufflinks	gene	32677907	32682941	.	+	.	ID=XLOC_000519;Name=XLOC_000519
Schisto_mansoni.Chr_1	Cufflinks	transcript	32678046	32682941	.	+	.	ID=TCONS_00001258;Parent=XLOC_000519
Schisto_mansoni.Chr_1	Cufflinks	exon	32678046	32682941	.	+	.	Parent=TCONS_00001258
Schisto_mansoni.Chr_1	Cufflinks	transcript	32678046	32689076	.	+	.	ID=TCONS_00001259;Parent=XLOC_000519
Schisto_mansoni.Chr_1	Cufflinks	exon	32678046	32678278	.	+	.	Parent=TCONS_00001259
Schisto_mansoni.Chr_1	Cufflinks	exon	32678317	32678488	.	+	.	Parent=TCONS_00001259
Schisto_mansoni.Chr_1	Cufflinks	exon	32680813	32681132	.	+	.	Parent=TCONS_00001259
Schisto_mansoni.Chr_1	Cufflinks	exon	32684518	32684627	.	+	.	Parent=TCONS_00001259
Schisto_mansoni.Chr_1	Cufflinks	exon	32685762	32685845	.	+	.	Parent=TCONS_00001259
Schisto_mansoni.Chr_1	Cufflinks	exon	32688342	32689076	.	+	.	Parent=TCONS_00001259
Schisto_mansoni.Chr_1	Cufflinks	transcript	32677907	32689076	.	+	.	ID=TCONS_00001257;Parent=XLOC_000519
Schisto_mansoni.Chr_1	Cufflinks	exon	32677907	32678488	.	+	.	Parent=TCONS_00001257
Schisto_mansoni.Chr_1	Cufflinks	exon	32680813	32681136	.	+	.	Parent=TCONS_00001257
Schisto_mansoni.Chr_1	Cufflinks	exon	32684518	32684627	.	+	.	Parent=TCONS_00001257
Schisto_mansoni.Chr_1	Cufflinks	exon	32685762	32685845	.	+	.	Parent=TCONS_00001257
Schisto_mansoni.Chr_1	Cufflinks	exon	32688342	32689076	.	+	.	Parent=TCONS_00001257
Schisto_mansoni.Chr_1	Cufflinks	gene	32465718	32484484	.	+	.	ID=XLOC_000514;Name=XLOC_000514
Schisto_mansoni.Chr_1	Cufflinks	transcript	32465718	32484484	.	+	.	ID=TCONS_00001243;Parent=XLOC_000514
Schisto_mansoni.Chr_1	Cufflinks	exon	32465718	32465889	.	+	.	Parent=TCONS_00001243
Schisto_mansoni.Chr_1	Cufflinks	exon	32465925	32466182	.	+	.	Parent=TCONS_00001243
Schisto_mansoni.Chr_1	Cufflinks	exon	32466216	32466792	.	+	.	Parent=TCONS_00001243
Schisto_mansoni.Chr_1	Cufflinks	exon	32469120	32469353	.	+	.	Parent=TCONS_00001243
Schisto_mansoni.Chr_1	Cufflinks	exon	32469387	32469606	.	+	.	Parent=TCONS_00001243
Schisto_mansoni.Chr_1	Cufflinks	exon	32471651	32471885	.	+	.	Parent=TCONS_00001243
Schisto_mansoni.Chr_1	Cufflinks	exon	32473162	32473270	.	+	.	Parent=TCONS_00001243
Schisto_mansoni.Chr_1	Cufflinks	exon	32479656	32479909	.	+	.	Parent=TCONS_00001243
Schisto_mansoni.Chr_1	Cufflinks	exon	32482220	32484484	.	+	.	Parent=TCONS_00001243
Schisto_mansoni.Chr_1	Cufflinks	gene	32513064	32514413	.	+	.	ID=XLOC_000515;Name=XLOC_000515
Schisto_mansoni.Chr_1	Cufflinks	transcript	32513064	32514413	.	+	.	ID=TCONS_00001244;Parent=XLOC_000515
Schisto_mansoni.Chr_1	Cufflinks	exon	32513064	32513108	.	+	.	Parent=TCONS_00001244
Schisto_mansoni.Chr_1	Cufflinks	exon	32513142	32513284	.	+	.	Parent=TCONS_00001244
Schisto_mansoni.Chr_1	Cufflinks	exon	32513329	32514413	.	+	.	Parent=TCONS_00001244
Schisto_mansoni.Chr_1	Cufflinks	gene	32530741	32535412	.	+	.	ID=XLOC_000516;Name=XLOC_000516
Schisto_mansoni.Chr_1	Cufflinks	transcript	32530741	32535412	.	+	.	ID=TCONS_00001245;Parent=XLOC_000516
Schisto_mansoni.Chr_1	Cufflinks	exon	32530741	32530881	.	+	.	Parent=TCONS_00001245
Schisto_mansoni.Chr_1	Cufflinks	exon	32532883	32533045	.	+	.	Parent=TCONS_00001245
Schisto_mansoni.Chr_1	Cufflinks	exon	32535031	32535412	.	+	.	Parent=TCONS_00001245
Schisto_mansoni.Chr_1	Cufflinks	gene	32581788	32587009	.	+	.	ID=XLOC_000517;Name=XLOC_000517
Schisto_mansoni.Chr_1	Cufflinks	transcript	32581797	32587009	.	+	.	ID=TCONS_00001249;Parent=XLOC_000517
Schisto_mansoni.Chr_1	Cufflinks	exon	32581797	32581941	.	+	.	Parent=TCONS_00001249
Schisto_mansoni.Chr_1	Cufflinks	exon	32581974	32582060	.	+	.	Parent=TCONS_00001249
Schisto_mansoni.Chr_1	Cufflinks	exon	32582091	32582462	.	+	.	Parent=TCONS_00001249
Schisto_mansoni.Chr_1	Cufflinks	exon	32582496	32582585	.	+	.	Parent=TCONS_00001249
Schisto_mansoni.Chr_1	Cufflinks	exon	32583412	32583640	.	+	.	Parent=TCONS_00001249
Schisto_mansoni.Chr_1	Cufflinks	exon	32584886	32585226	.	+	.	Parent=TCONS_00001249
Schisto_mansoni.Chr_1	Cufflinks	exon	32586598	32586696	.	+	.	Parent=TCONS_00001249
Schisto_mansoni.Chr_1	Cufflinks	exon	32586731	32586906	.	+	.	Parent=TCONS_00001249
Schisto_mansoni.Chr_1	Cufflinks	exon	32586951	32587009	.	+	.	Parent=TCONS_00001249
Schisto_mansoni.Chr_1	Cufflinks	transcript	32581797	32587009	.	+	.	ID=TCONS_00001248;Parent=XLOC_000517
Schisto_mansoni.Chr_1	Cufflinks	exon	32581797	32581941	.	+	.	Parent=TCONS_00001248
Schisto_mansoni.Chr_1	Cufflinks	exon	32581974	32582059	.	+	.	Parent=TCONS_00001248
Schisto_mansoni.Chr_1	Cufflinks	exon	32582091	32582462	.	+	.	Parent=TCONS_00001248
Schisto_mansoni.Chr_1	Cufflinks	exon	32582496	32582585	.	+	.	Parent=TCONS_00001248
Schisto_mansoni.Chr_1	Cufflinks	exon	32582617	32582845	.	+	.	Parent=TCONS_00001248
Schisto_mansoni.Chr_1	Cufflinks	exon	32584886	32585226	.	+	.	Parent=TCONS_00001248
Schisto_mansoni.Chr_1	Cufflinks	exon	32586598	32586692	.	+	.	Parent=TCONS_00001248
Schisto_mansoni.Chr_1	Cufflinks	exon	32586731	32587009	.	+	.	Parent=TCONS_00001248
Schisto_mansoni.Chr_1	Cufflinks	transcript	32583348	32587009	.	+	.	ID=TCONS_00001252;Parent=XLOC_000517
Schisto_mansoni.Chr_1	Cufflinks	exon	32583348	32583380	.	+	.	Parent=TCONS_00001252
Schisto_mansoni.Chr_1	Cufflinks	exon	32583412	32583640	.	+	.	Parent=TCONS_00001252
Schisto_mansoni.Chr_1	Cufflinks	exon	32584886	32585228	.	+	.	Parent=TCONS_00001252
Schisto_mansoni.Chr_1	Cufflinks	exon	32586598	32586692	.	+	.	Parent=TCONS_00001252
Schisto_mansoni.Chr_1	Cufflinks	exon	32586731	32587009	.	+	.	Parent=TCONS_00001252
Schisto_mansoni.Chr_1	Cufflinks	transcript	32583350	32587009	.	+	.	ID=TCONS_00001253;Parent=XLOC_000517
Schisto_mansoni.Chr_1	Cufflinks	exon	32583350	32586692	.	+	.	Parent=TCONS_00001253
Schisto_mansoni.Chr_1	Cufflinks	exon	32586731	32587009	.	+	.	Parent=TCONS_00001253
Schisto_mansoni.Chr_1	Cufflinks	transcript	32583346	32587009	.	+	.	ID=TCONS_00001250;Parent=XLOC_000517
Schisto_mansoni.Chr_1	Cufflinks	exon	32583346	32583380	.	+	.	Parent=TCONS_00001250
Schisto_mansoni.Chr_1	Cufflinks	exon	32583412	32583640	.	+	.	Parent=TCONS_00001250
Schisto_mansoni.Chr_1	Cufflinks	exon	32584886	32585226	.	+	.	Parent=TCONS_00001250
Schisto_mansoni.Chr_1	Cufflinks	exon	32586602	32586696	.	+	.	Parent=TCONS_00001250
Schisto_mansoni.Chr_1	Cufflinks	exon	32586731	32586906	.	+	.	Parent=TCONS_00001250
Schisto_mansoni.Chr_1	Cufflinks	exon	32586951	32587009	.	+	.	Parent=TCONS_00001250
Schisto_mansoni.Chr_1	Cufflinks	transcript	32583346	32587009	.	+	.	ID=TCONS_00001251;Parent=XLOC_000517
Schisto_mansoni.Chr_1	Cufflinks	exon	32583346	32583380	.	+	.	Parent=TCONS_00001251
Schisto_mansoni.Chr_1	Cufflinks	exon	32583412	32583640	.	+	.	Parent=TCONS_00001251
Schisto_mansoni.Chr_1	Cufflinks	exon	32584886	32585226	.	+	.	Parent=TCONS_00001251
Schisto_mansoni.Chr_1	Cufflinks	exon	32586598	32586692	.	+	.	Parent=TCONS_00001251
Schisto_mansoni.Chr_1	Cufflinks	exon	32586731	32587009	.	+	.	Parent=TCONS_00001251
Schisto_mansoni.Chr_1	Cufflinks	transcript	32581788	32587277	.	+	.	ID=TCONS_00001247;Parent=XLOC_000517
Schisto_mansoni.Chr_1	Cufflinks	exon	32581788	32581941	.	+	.	Parent=TCONS_00001247
Schisto_mansoni.Chr_1	Cufflinks	exon	32581974	32582059	.	+	.	Parent=TCONS_00001247
Schisto_mansoni.Chr_1	Cufflinks	exon	32582091	32582462	.	+	.	Parent=TCONS_00001247
Schisto_mansoni.Chr_1	Cufflinks	exon	32582496	32582585	.	+	.	Parent=TCONS_00001247
Schisto_mansoni.Chr_1	Cufflinks	exon	32583412	32583640	.	+	.	Parent=TCONS_00001247
Schisto_mansoni.Chr_1	Cufflinks	exon	32584886	32585226	.	+	.	Parent=TCONS_00001247
Schisto_mansoni.Chr_1	Cufflinks	exon	32586598	32586692	.	+	.	Parent=TCONS_00001247
Schisto_mansoni.Chr_1	Cufflinks	exon	32586731	32586899	.	+	.	Parent=TCONS_00001247
Schisto_mansoni.Chr_1	Cufflinks	exon	32586946	32587005	.	+	.	Parent=TCONS_00001247
Schisto_mansoni.Chr_1	Cufflinks	exon	32587042	32587277	.	+	.	Parent=TCONS_00001247
Schisto_mansoni.Chr_1	Cufflinks	transcript	32581788	32587009	.	+	.	ID=TCONS_00001246;Parent=XLOC_000517
Schisto_mansoni.Chr_1	Cufflinks	exon	32581788	32581941	.	+	.	Parent=TCONS_00001246
Schisto_mansoni.Chr_1	Cufflinks	exon	32581974	32582059	.	+	.	Parent=TCONS_00001246
Schisto_mansoni.Chr_1	Cufflinks	exon	32582091	32582462	.	+	.	Parent=TCONS_00001246
Schisto_mansoni.Chr_1	Cufflinks	exon	32582496	32582585	.	+	.	Parent=TCONS_00001246
Schisto_mansoni.Chr_1	Cufflinks	exon	32582617	32582845	.	+	.	Parent=TCONS_00001246
Schisto_mansoni.Chr_1	Cufflinks	exon	32584886	32585226	.	+	.	Parent=TCONS_00001246
Schisto_mansoni.Chr_1	Cufflinks	exon	32586598	32586696	.	+	.	Parent=TCONS_00001246
Schisto_mansoni.Chr_1	Cufflinks	exon	32586731	32587009	.	+	.	Parent=TCONS_00001246
Schisto_mansoni.Chr_1	Cufflinks	gene	32065791	32075749	.	+	.	ID=XLOC_000510;Name=XLOC_000510
Schisto_mansoni.Chr_1	Cufflinks	transcript	32065791	32075749	.	+	.	ID=TCONS_00001236;Parent=XLOC_000510
Schisto_mansoni.Chr_1	Cufflinks	exon	32065791	32065866	.	+	.	Parent=TCONS_00001236
Schisto_mansoni.Chr_1	Cufflinks	exon	32069055	32069205	.	+	.	Parent=TCONS_00001236
Schisto_mansoni.Chr_1	Cufflinks	exon	32071827	32071904	.	+	.	Parent=TCONS_00001236
Schisto_mansoni.Chr_1	Cufflinks	exon	32073577	32073651	.	+	.	Parent=TCONS_00001236
Schisto_mansoni.Chr_1	Cufflinks	exon	32075467	32075749	.	+	.	Parent=TCONS_00001236
Schisto_mansoni.Chr_1	Cufflinks	transcript	32069059	32075749	.	+	.	ID=TCONS_00001237;Parent=XLOC_000510
Schisto_mansoni.Chr_1	Cufflinks	exon	32069059	32069205	.	+	.	Parent=TCONS_00001237
Schisto_mansoni.Chr_1	Cufflinks	exon	32071827	32071904	.	+	.	Parent=TCONS_00001237
Schisto_mansoni.Chr_1	Cufflinks	exon	32073576	32073651	.	+	.	Parent=TCONS_00001237
Schisto_mansoni.Chr_1	Cufflinks	exon	32075467	32075749	.	+	.	Parent=TCONS_00001237
Schisto_mansoni.Chr_1	Cufflinks	gene	32097802	32102839	.	+	.	ID=XLOC_000511;Name=XLOC_000511
Schisto_mansoni.Chr_1	Cufflinks	transcript	32097802	32102839	.	+	.	ID=TCONS_00001238;Parent=XLOC_000511
Schisto_mansoni.Chr_1	Cufflinks	exon	32097802	32098004	.	+	.	Parent=TCONS_00001238
Schisto_mansoni.Chr_1	Cufflinks	exon	32098039	32102839	.	+	.	Parent=TCONS_00001238
Schisto_mansoni.Chr_1	Cufflinks	transcript	32097802	32108635	.	+	.	ID=TCONS_00001239;Parent=XLOC_000511
Schisto_mansoni.Chr_1	Cufflinks	exon	32097802	32097939	.	+	.	Parent=TCONS_00001239
Schisto_mansoni.Chr_1	Cufflinks	exon	32102505	32102834	.	+	.	Parent=TCONS_00001239
Schisto_mansoni.Chr_1	Cufflinks	exon	32102873	32102956	.	+	.	Parent=TCONS_00001239
Schisto_mansoni.Chr_1	Cufflinks	exon	32105633	32105944	.	+	.	Parent=TCONS_00001239
Schisto_mansoni.Chr_1	Cufflinks	exon	32106445	32106696	.	+	.	Parent=TCONS_00001239
Schisto_mansoni.Chr_1	Cufflinks	exon	32107523	32108635	.	+	.	Parent=TCONS_00001239
Schisto_mansoni.Chr_1	Cufflinks	gene	32309419	32311014	.	+	.	ID=XLOC_000512;Name=XLOC_000512
Schisto_mansoni.Chr_1	Cufflinks	transcript	32309479	32311014	.	+	.	ID=TCONS_00001241;Parent=XLOC_000512
Schisto_mansoni.Chr_1	Cufflinks	exon	32309479	32309572	.	+	.	Parent=TCONS_00001241
Schisto_mansoni.Chr_1	Cufflinks	exon	32309605	32309829	.	+	.	Parent=TCONS_00001241
Schisto_mansoni.Chr_1	Cufflinks	exon	32309865	32310178	.	+	.	Parent=TCONS_00001241
Schisto_mansoni.Chr_1	Cufflinks	exon	32310213	32310630	.	+	.	Parent=TCONS_00001241
Schisto_mansoni.Chr_1	Cufflinks	exon	32310668	32311014	.	+	.	Parent=TCONS_00001241
Schisto_mansoni.Chr_1	Cufflinks	transcript	32309419	32312950	.	+	.	ID=TCONS_00001240;Parent=XLOC_000512
Schisto_mansoni.Chr_1	Cufflinks	exon	32309419	32309571	.	+	.	Parent=TCONS_00001240
Schisto_mansoni.Chr_1	Cufflinks	exon	32309605	32309829	.	+	.	Parent=TCONS_00001240
Schisto_mansoni.Chr_1	Cufflinks	exon	32309865	32310178	.	+	.	Parent=TCONS_00001240
Schisto_mansoni.Chr_1	Cufflinks	exon	32310213	32310630	.	+	.	Parent=TCONS_00001240
Schisto_mansoni.Chr_1	Cufflinks	exon	32310668	32311009	.	+	.	Parent=TCONS_00001240
Schisto_mansoni.Chr_1	Cufflinks	exon	32312824	32312950	.	+	.	Parent=TCONS_00001240
Schisto_mansoni.Chr_1	Cufflinks	gene	32414210	32424974	.	+	.	ID=XLOC_000513;Name=XLOC_000513
Schisto_mansoni.Chr_1	Cufflinks	transcript	32414210	32424974	.	+	.	ID=TCONS_00001242;Parent=XLOC_000513
Schisto_mansoni.Chr_1	Cufflinks	exon	32414210	32414528	.	+	.	Parent=TCONS_00001242
Schisto_mansoni.Chr_1	Cufflinks	exon	32414563	32414944	.	+	.	Parent=TCONS_00001242
Schisto_mansoni.Chr_1	Cufflinks	exon	32414974	32415188	.	+	.	Parent=TCONS_00001242
Schisto_mansoni.Chr_1	Cufflinks	exon	32415220	32415346	.	+	.	Parent=TCONS_00001242
Schisto_mansoni.Chr_1	Cufflinks	exon	32415393	32415571	.	+	.	Parent=TCONS_00001242
Schisto_mansoni.Chr_1	Cufflinks	exon	32415605	32415752	.	+	.	Parent=TCONS_00001242
Schisto_mansoni.Chr_1	Cufflinks	exon	32422069	32422405	.	+	.	Parent=TCONS_00001242
Schisto_mansoni.Chr_1	Cufflinks	exon	32424860	32424974	.	+	.	Parent=TCONS_00001242
Schisto_mansoni.Chr_1	Cufflinks	gene	61967661	61968372	.	.	.	ID=XLOC_002865;Name=XLOC_002865
Schisto_mansoni.Chr_1	Cufflinks	transcript	61967661	61968372	.	.	.	ID=TCONS_00006038;Parent=XLOC_002865
Schisto_mansoni.Chr_1	Cufflinks	exon	61967661	61968372	.	.	.	Parent=TCONS_00006038
Schisto_mansoni.Chr_1	Cufflinks	gene	463765	466580	.	-	.	ID=XLOC_001030;Name=XLOC_001030
Schisto_mansoni.Chr_1	Cufflinks	transcript	463765	466580	.	-	.	ID=TCONS_00002530;Parent=XLOC_001030
Schisto_mansoni.Chr_1	Cufflinks	exon	463765	464138	.	-	.	Parent=TCONS_00002530
Schisto_mansoni.Chr_1	Cufflinks	exon	466322	466580	.	-	.	Parent=TCONS_00002530
Schisto_mansoni.Chr_1	Cufflinks	gene	477517	487529	.	-	.	ID=XLOC_001031;Name=XLOC_001031
Schisto_mansoni.Chr_1	Cufflinks	transcript	477517	487529	.	-	.	ID=TCONS_00002532;Parent=XLOC_001031
Schisto_mansoni.Chr_1	Cufflinks	exon	477517	477825	.	-	.	Parent=TCONS_00002532
Schisto_mansoni.Chr_1	Cufflinks	exon	479483	479648	.	-	.	Parent=TCONS_00002532
Schisto_mansoni.Chr_1	Cufflinks	exon	481646	481894	.	-	.	Parent=TCONS_00002532
Schisto_mansoni.Chr_1	Cufflinks	exon	483579	483952	.	-	.	Parent=TCONS_00002532
Schisto_mansoni.Chr_1	Cufflinks	exon	487163	487529	.	-	.	Parent=TCONS_00002532
Schisto_mansoni.Chr_1	Cufflinks	transcript	477517	487529	.	-	.	ID=TCONS_00002533;Parent=XLOC_001031
Schisto_mansoni.Chr_1	Cufflinks	exon	477517	477825	.	-	.	Parent=TCONS_00002533
Schisto_mansoni.Chr_1	Cufflinks	exon	479483	479641	.	-	.	Parent=TCONS_00002533
Schisto_mansoni.Chr_1	Cufflinks	exon	481646	481894	.	-	.	Parent=TCONS_00002533
Schisto_mansoni.Chr_1	Cufflinks	exon	483579	483952	.	-	.	Parent=TCONS_00002533
Schisto_mansoni.Chr_1	Cufflinks	exon	487163	487529	.	-	.	Parent=TCONS_00002533
Schisto_mansoni.Chr_1	Cufflinks	transcript	477517	487529	.	-	.	ID=TCONS_00002531;Parent=XLOC_001031
Schisto_mansoni.Chr_1	Cufflinks	exon	477517	477825	.	-	.	Parent=TCONS_00002531
Schisto_mansoni.Chr_1	Cufflinks	exon	479483	479642	.	-	.	Parent=TCONS_00002531
Schisto_mansoni.Chr_1	Cufflinks	exon	481647	481894	.	-	.	Parent=TCONS_00002531
Schisto_mansoni.Chr_1	Cufflinks	exon	483579	483952	.	-	.	Parent=TCONS_00002531
Schisto_mansoni.Chr_1	Cufflinks	exon	487163	487529	.	-	.	Parent=TCONS_00002531
Schisto_mansoni.Chr_1	Cufflinks	gene	490620	521910	.	-	.	ID=XLOC_001032;Name=XLOC_001032
Schisto_mansoni.Chr_1	Cufflinks	transcript	507730	521936	.	-	.	ID=TCONS_00002536;Parent=XLOC_001032
Schisto_mansoni.Chr_1	Cufflinks	exon	507730	507806	.	-	.	Parent=TCONS_00002536
Schisto_mansoni.Chr_1	Cufflinks	exon	512159	512241	.	-	.	Parent=TCONS_00002536
Schisto_mansoni.Chr_1	Cufflinks	exon	516879	516983	.	-	.	Parent=TCONS_00002536
Schisto_mansoni.Chr_1	Cufflinks	exon	521328	521530	.	-	.	Parent=TCONS_00002536
Schisto_mansoni.Chr_1	Cufflinks	exon	521576	521755	.	-	.	Parent=TCONS_00002536
Schisto_mansoni.Chr_1	Cufflinks	exon	521796	521936	.	-	.	Parent=TCONS_00002536
Schisto_mansoni.Chr_1	Cufflinks	transcript	510707	521936	.	-	.	ID=TCONS_00002537;Parent=XLOC_001032
Schisto_mansoni.Chr_1	Cufflinks	exon	510707	510768	.	-	.	Parent=TCONS_00002537
Schisto_mansoni.Chr_1	Cufflinks	exon	512158	512241	.	-	.	Parent=TCONS_00002537
Schisto_mansoni.Chr_1	Cufflinks	exon	516879	516983	.	-	.	Parent=TCONS_00002537
Schisto_mansoni.Chr_1	Cufflinks	exon	521328	521530	.	-	.	Parent=TCONS_00002537
Schisto_mansoni.Chr_1	Cufflinks	exon	521576	521755	.	-	.	Parent=TCONS_00002537
Schisto_mansoni.Chr_1	Cufflinks	exon	521796	521936	.	-	.	Parent=TCONS_00002537
Schisto_mansoni.Chr_1	Cufflinks	transcript	490620	521910	.	-	.	ID=TCONS_00002534;Parent=XLOC_001032
Schisto_mansoni.Chr_1	Cufflinks	exon	490620	490820	.	-	.	Parent=TCONS_00002534
Schisto_mansoni.Chr_1	Cufflinks	exon	492946	493228	.	-	.	Parent=TCONS_00002534
Schisto_mansoni.Chr_1	Cufflinks	exon	496273	496401	.	-	.	Parent=TCONS_00002534
Schisto_mansoni.Chr_1	Cufflinks	exon	500357	500506	.	-	.	Parent=TCONS_00002534
Schisto_mansoni.Chr_1	Cufflinks	exon	501760	501834	.	-	.	Parent=TCONS_00002534
Schisto_mansoni.Chr_1	Cufflinks	exon	504991	505081	.	-	.	Parent=TCONS_00002534
Schisto_mansoni.Chr_1	Cufflinks	exon	507720	507805	.	-	.	Parent=TCONS_00002534
Schisto_mansoni.Chr_1	Cufflinks	exon	512158	512245	.	-	.	Parent=TCONS_00002534
Schisto_mansoni.Chr_1	Cufflinks	exon	516883	516983	.	-	.	Parent=TCONS_00002534
Schisto_mansoni.Chr_1	Cufflinks	exon	521328	521530	.	-	.	Parent=TCONS_00002534
Schisto_mansoni.Chr_1	Cufflinks	exon	521576	521755	.	-	.	Parent=TCONS_00002534
Schisto_mansoni.Chr_1	Cufflinks	exon	521796	521910	.	-	.	Parent=TCONS_00002534
Schisto_mansoni.Chr_1	Cufflinks	transcript	490620	521936	.	-	.	ID=TCONS_00002535;Parent=XLOC_001032
Schisto_mansoni.Chr_1	Cufflinks	exon	490620	490820	.	-	.	Parent=TCONS_00002535
Schisto_mansoni.Chr_1	Cufflinks	exon	492946	493228	.	-	.	Parent=TCONS_00002535
Schisto_mansoni.Chr_1	Cufflinks	exon	496273	496401	.	-	.	Parent=TCONS_00002535
Schisto_mansoni.Chr_1	Cufflinks	exon	500357	500506	.	-	.	Parent=TCONS_00002535
Schisto_mansoni.Chr_1	Cufflinks	exon	501760	501834	.	-	.	Parent=TCONS_00002535
Schisto_mansoni.Chr_1	Cufflinks	exon	504991	505081	.	-	.	Parent=TCONS_00002535
Schisto_mansoni.Chr_1	Cufflinks	exon	507720	507805	.	-	.	Parent=TCONS_00002535
Schisto_mansoni.Chr_1	Cufflinks	exon	512158	512241	.	-	.	Parent=TCONS_00002535
Schisto_mansoni.Chr_1	Cufflinks	exon	516879	516983	.	-	.	Parent=TCONS_00002535
Schisto_mansoni.Chr_1	Cufflinks	exon	521328	521530	.	-	.	Parent=TCONS_00002535
Schisto_mansoni.Chr_1	Cufflinks	exon	521576	521755	.	-	.	Parent=TCONS_00002535
Schisto_mansoni.Chr_1	Cufflinks	exon	521796	521936	.	-	.	Parent=TCONS_00002535
Schisto_mansoni.Chr_1	Cufflinks	transcript	512192	521910	.	-	.	ID=TCONS_00002538;Parent=XLOC_001032
Schisto_mansoni.Chr_1	Cufflinks	exon	512192	512210	.	-	.	Parent=TCONS_00002538
Schisto_mansoni.Chr_1	Cufflinks	exon	516887	516983	.	-	.	Parent=TCONS_00002538
Schisto_mansoni.Chr_1	Cufflinks	exon	521328	521530	.	-	.	Parent=TCONS_00002538
Schisto_mansoni.Chr_1	Cufflinks	exon	521576	521755	.	-	.	Parent=TCONS_00002538
Schisto_mansoni.Chr_1	Cufflinks	exon	521796	521910	.	-	.	Parent=TCONS_00002538
Schisto_mansoni.Chr_1	Cufflinks	transcript	516880	521910	.	-	.	ID=TCONS_00002539;Parent=XLOC_001032
Schisto_mansoni.Chr_1	Cufflinks	exon	516880	516984	.	-	.	Parent=TCONS_00002539
Schisto_mansoni.Chr_1	Cufflinks	exon	521328	521530	.	-	.	Parent=TCONS_00002539
Schisto_mansoni.Chr_1	Cufflinks	exon	521576	521755	.	-	.	Parent=TCONS_00002539
Schisto_mansoni.Chr_1	Cufflinks	exon	521796	521910	.	-	.	Parent=TCONS_00002539
Schisto_mansoni.Chr_1	Cufflinks	gene	573453	574712	.	-	.	ID=XLOC_001033;Name=XLOC_001033
Schisto_mansoni.Chr_1	Cufflinks	transcript	573683	574712	.	-	.	ID=TCONS_00002541;Parent=XLOC_001033
Schisto_mansoni.Chr_1	Cufflinks	exon	573683	574712	.	-	.	Parent=TCONS_00002541
Schisto_mansoni.Chr_1	Cufflinks	transcript	573453	576357	.	-	.	ID=TCONS_00002540;Parent=XLOC_001033
Schisto_mansoni.Chr_1	Cufflinks	exon	573453	573900	.	-	.	Parent=TCONS_00002540
Schisto_mansoni.Chr_1	Cufflinks	exon	576187	576357	.	-	.	Parent=TCONS_00002540
Schisto_mansoni.Chr_1	Cufflinks	gene	584051	587075	.	-	.	ID=XLOC_001034;Name=XLOC_001034
Schisto_mansoni.Chr_1	Cufflinks	transcript	584051	587119	.	-	.	ID=TCONS_00002543;Parent=XLOC_001034
Schisto_mansoni.Chr_1	Cufflinks	exon	584051	584177	.	-	.	Parent=TCONS_00002543
Schisto_mansoni.Chr_1	Cufflinks	exon	584867	585024	.	-	.	Parent=TCONS_00002543
Schisto_mansoni.Chr_1	Cufflinks	exon	586694	586768	.	-	.	Parent=TCONS_00002543
Schisto_mansoni.Chr_1	Cufflinks	exon	586807	586903	.	-	.	Parent=TCONS_00002543
Schisto_mansoni.Chr_1	Cufflinks	exon	586939	587119	.	-	.	Parent=TCONS_00002543
Schisto_mansoni.Chr_1	Cufflinks	transcript	584051	587075	.	-	.	ID=TCONS_00002542;Parent=XLOC_001034
Schisto_mansoni.Chr_1	Cufflinks	exon	584051	584177	.	-	.	Parent=TCONS_00002542
Schisto_mansoni.Chr_1	Cufflinks	exon	584867	585024	.	-	.	Parent=TCONS_00002542
Schisto_mansoni.Chr_1	Cufflinks	exon	586694	586770	.	-	.	Parent=TCONS_00002542
Schisto_mansoni.Chr_1	Cufflinks	exon	586809	586903	.	-	.	Parent=TCONS_00002542
Schisto_mansoni.Chr_1	Cufflinks	exon	586939	587075	.	-	.	Parent=TCONS_00002542
Schisto_mansoni.Chr_1	Cufflinks	gene	605989	632612	.	-	.	ID=XLOC_001035;Name=XLOC_001035
Schisto_mansoni.Chr_1	Cufflinks	transcript	605989	632612	.	-	.	ID=TCONS_00002544;Parent=XLOC_001035
Schisto_mansoni.Chr_1	Cufflinks	exon	605989	606387	.	-	.	Parent=TCONS_00002544
Schisto_mansoni.Chr_1	Cufflinks	exon	607899	607946	.	-	.	Parent=TCONS_00002544
Schisto_mansoni.Chr_1	Cufflinks	exon	609783	610016	.	-	.	Parent=TCONS_00002544
Schisto_mansoni.Chr_1	Cufflinks	exon	611229	611316	.	-	.	Parent=TCONS_00002544
Schisto_mansoni.Chr_1	Cufflinks	exon	611785	611867	.	-	.	Parent=TCONS_00002544
Schisto_mansoni.Chr_1	Cufflinks	exon	632473	632508	.	-	.	Parent=TCONS_00002544
Schisto_mansoni.Chr_1	Cufflinks	exon	632551	632612	.	-	.	Parent=TCONS_00002544
Schisto_mansoni.Chr_1	Cufflinks	gene	666191	672937	.	-	.	ID=XLOC_001036;Name=XLOC_001036
Schisto_mansoni.Chr_1	Cufflinks	transcript	666191	676098	.	-	.	ID=TCONS_00002547;Parent=XLOC_001036
Schisto_mansoni.Chr_1	Cufflinks	exon	666191	667435	.	-	.	Parent=TCONS_00002547
Schisto_mansoni.Chr_1	Cufflinks	exon	670169	671830	.	-	.	Parent=TCONS_00002547
Schisto_mansoni.Chr_1	Cufflinks	exon	672938	673225	.	-	.	Parent=TCONS_00002547
Schisto_mansoni.Chr_1	Cufflinks	exon	676086	676098	.	-	.	Parent=TCONS_00002547
Schisto_mansoni.Chr_1	Cufflinks	transcript	666191	675537	.	-	.	ID=TCONS_00002546;Parent=XLOC_001036
Schisto_mansoni.Chr_1	Cufflinks	exon	666191	667435	.	-	.	Parent=TCONS_00002546
Schisto_mansoni.Chr_1	Cufflinks	exon	670169	675537	.	-	.	Parent=TCONS_00002546
Schisto_mansoni.Chr_1	Cufflinks	transcript	666191	672937	.	-	.	ID=TCONS_00002545;Parent=XLOC_001036
Schisto_mansoni.Chr_1	Cufflinks	exon	666191	667435	.	-	.	Parent=TCONS_00002545
Schisto_mansoni.Chr_1	Cufflinks	exon	670169	670775	.	-	.	Parent=TCONS_00002545
Schisto_mansoni.Chr_1	Cufflinks	exon	671636	672937	.	-	.	Parent=TCONS_00002545
Schisto_mansoni.Chr_1	Cufflinks	transcript	666191	676128	.	-	.	ID=TCONS_00002550;Parent=XLOC_001036
Schisto_mansoni.Chr_1	Cufflinks	exon	666191	667435	.	-	.	Parent=TCONS_00002550
Schisto_mansoni.Chr_1	Cufflinks	exon	670169	670775	.	-	.	Parent=TCONS_00002550
Schisto_mansoni.Chr_1	Cufflinks	exon	676086	676128	.	-	.	Parent=TCONS_00002550
Schisto_mansoni.Chr_1	Cufflinks	transcript	666191	676127	.	-	.	ID=TCONS_00002549;Parent=XLOC_001036
Schisto_mansoni.Chr_1	Cufflinks	exon	666191	667435	.	-	.	Parent=TCONS_00002549
Schisto_mansoni.Chr_1	Cufflinks	exon	670169	673330	.	-	.	Parent=TCONS_00002549
Schisto_mansoni.Chr_1	Cufflinks	exon	676086	676127	.	-	.	Parent=TCONS_00002549
Schisto_mansoni.Chr_1	Cufflinks	transcript	666191	676098	.	-	.	ID=TCONS_00002548;Parent=XLOC_001036
Schisto_mansoni.Chr_1	Cufflinks	exon	666191	667435	.	-	.	Parent=TCONS_00002548
Schisto_mansoni.Chr_1	Cufflinks	exon	670169	670775	.	-	.	Parent=TCONS_00002548
Schisto_mansoni.Chr_1	Cufflinks	exon	672938	673225	.	-	.	Parent=TCONS_00002548
Schisto_mansoni.Chr_1	Cufflinks	exon	676086	676098	.	-	.	Parent=TCONS_00002548
Schisto_mansoni.Chr_1	Cufflinks	gene	725536	726316	.	-	.	ID=XLOC_001037;Name=XLOC_001037
Schisto_mansoni.Chr_1	Cufflinks	transcript	725536	726316	.	-	.	ID=TCONS_00002551;Parent=XLOC_001037
Schisto_mansoni.Chr_1	Cufflinks	exon	725536	726316	.	-	.	Parent=TCONS_00002551
Schisto_mansoni.Chr_1	Cufflinks	gene	733259	737139	.	-	.	ID=XLOC_001038;Name=XLOC_001038
Schisto_mansoni.Chr_1	Cufflinks	transcript	733259	737139	.	-	.	ID=TCONS_00002552;Parent=XLOC_001038
Schisto_mansoni.Chr_1	Cufflinks	exon	733259	737139	.	-	.	Parent=TCONS_00002552
Schisto_mansoni.Chr_1	Cufflinks	gene	776240	777386	.	-	.	ID=XLOC_001039;Name=XLOC_001039
Schisto_mansoni.Chr_1	Cufflinks	transcript	776240	777386	.	-	.	ID=TCONS_00002553;Parent=XLOC_001039
Schisto_mansoni.Chr_1	Cufflinks	exon	776240	777386	.	-	.	Parent=TCONS_00002553
Schisto_mansoni.Chr_1	Cufflinks	gene	13055212	13060935	.	+	.	ID=XLOC_000200;Name=XLOC_000200
Schisto_mansoni.Chr_1	Cufflinks	transcript	13055212	13060935	.	+	.	ID=TCONS_00000499;Parent=XLOC_000200
Schisto_mansoni.Chr_1	Cufflinks	exon	13055212	13055236	.	+	.	Parent=TCONS_00000499
Schisto_mansoni.Chr_1	Cufflinks	exon	13057298	13057561	.	+	.	Parent=TCONS_00000499
Schisto_mansoni.Chr_1	Cufflinks	exon	13058245	13058371	.	+	.	Parent=TCONS_00000499
Schisto_mansoni.Chr_1	Cufflinks	exon	13060761	13060935	.	+	.	Parent=TCONS_00000499
Schisto_mansoni.Chr_1	Cufflinks	transcript	13055976	13060935	.	+	.	ID=TCONS_00000500;Parent=XLOC_000200
Schisto_mansoni.Chr_1	Cufflinks	exon	13055976	13055998	.	+	.	Parent=TCONS_00000500
Schisto_mansoni.Chr_1	Cufflinks	exon	13057298	13057561	.	+	.	Parent=TCONS_00000500
Schisto_mansoni.Chr_1	Cufflinks	exon	13058245	13058371	.	+	.	Parent=TCONS_00000500
Schisto_mansoni.Chr_1	Cufflinks	exon	13060761	13060935	.	+	.	Parent=TCONS_00000500
Schisto_mansoni.Chr_1	Cufflinks	gene	13091341	13092837	.	+	.	ID=XLOC_000201;Name=XLOC_000201
Schisto_mansoni.Chr_1	Cufflinks	transcript	13091341	13092837	.	+	.	ID=TCONS_00000501;Parent=XLOC_000201
Schisto_mansoni.Chr_1	Cufflinks	exon	13091341	13092640	.	+	.	Parent=TCONS_00000501
Schisto_mansoni.Chr_1	Cufflinks	exon	13092720	13092837	.	+	.	Parent=TCONS_00000501
Schisto_mansoni.Chr_1	Cufflinks	gene	13150997	13159791	.	+	.	ID=XLOC_000202;Name=XLOC_000202
Schisto_mansoni.Chr_1	Cufflinks	transcript	13151015	13159791	.	+	.	ID=TCONS_00000503;Parent=XLOC_000202
Schisto_mansoni.Chr_1	Cufflinks	exon	13151015	13151123	.	+	.	Parent=TCONS_00000503
Schisto_mansoni.Chr_1	Cufflinks	exon	13151159	13151290	.	+	.	Parent=TCONS_00000503
Schisto_mansoni.Chr_1	Cufflinks	exon	13156512	13156742	.	+	.	Parent=TCONS_00000503
Schisto_mansoni.Chr_1	Cufflinks	exon	13159526	13159630	.	+	.	Parent=TCONS_00000503
Schisto_mansoni.Chr_1	Cufflinks	exon	13159682	13159791	.	+	.	Parent=TCONS_00000503
Schisto_mansoni.Chr_1	Cufflinks	transcript	13150997	13172900	.	+	.	ID=TCONS_00000502;Parent=XLOC_000202
Schisto_mansoni.Chr_1	Cufflinks	exon	13150997	13151123	.	+	.	Parent=TCONS_00000502
Schisto_mansoni.Chr_1	Cufflinks	exon	13151159	13151290	.	+	.	Parent=TCONS_00000502
Schisto_mansoni.Chr_1	Cufflinks	exon	13156512	13156742	.	+	.	Parent=TCONS_00000502
Schisto_mansoni.Chr_1	Cufflinks	exon	13159526	13159630	.	+	.	Parent=TCONS_00000502
Schisto_mansoni.Chr_1	Cufflinks	exon	13161536	13161607	.	+	.	Parent=TCONS_00000502
Schisto_mansoni.Chr_1	Cufflinks	exon	13163901	13164187	.	+	.	Parent=TCONS_00000502
Schisto_mansoni.Chr_1	Cufflinks	exon	13170789	13172900	.	+	.	Parent=TCONS_00000502
Schisto_mansoni.Chr_1	Cufflinks	gene	13321686	13333448	.	+	.	ID=XLOC_000203;Name=XLOC_000203
Schisto_mansoni.Chr_1	Cufflinks	transcript	13321686	13333448	.	+	.	ID=TCONS_00000504;Parent=XLOC_000203
Schisto_mansoni.Chr_1	Cufflinks	exon	13321686	13321969	.	+	.	Parent=TCONS_00000504
Schisto_mansoni.Chr_1	Cufflinks	exon	13324932	13325129	.	+	.	Parent=TCONS_00000504
Schisto_mansoni.Chr_1	Cufflinks	exon	13331034	13331448	.	+	.	Parent=TCONS_00000504
Schisto_mansoni.Chr_1	Cufflinks	exon	13333227	13333448	.	+	.	Parent=TCONS_00000504
Schisto_mansoni.Chr_1	Cufflinks	gene	13506757	13559851	.	+	.	ID=XLOC_000204;Name=XLOC_000204
Schisto_mansoni.Chr_1	Cufflinks	transcript	13506757	13559851	.	+	.	ID=TCONS_00000505;Parent=XLOC_000204
Schisto_mansoni.Chr_1	Cufflinks	exon	13506757	13506994	.	+	.	Parent=TCONS_00000505
Schisto_mansoni.Chr_1	Cufflinks	exon	13510616	13510800	.	+	.	Parent=TCONS_00000505
Schisto_mansoni.Chr_1	Cufflinks	exon	13512928	13513101	.	+	.	Parent=TCONS_00000505
Schisto_mansoni.Chr_1	Cufflinks	exon	13516528	13516665	.	+	.	Parent=TCONS_00000505
Schisto_mansoni.Chr_1	Cufflinks	exon	13521619	13521736	.	+	.	Parent=TCONS_00000505
Schisto_mansoni.Chr_1	Cufflinks	exon	13522895	13523051	.	+	.	Parent=TCONS_00000505
Schisto_mansoni.Chr_1	Cufflinks	exon	13526657	13526773	.	+	.	Parent=TCONS_00000505
Schisto_mansoni.Chr_1	Cufflinks	exon	13530182	13530344	.	+	.	Parent=TCONS_00000505
Schisto_mansoni.Chr_1	Cufflinks	exon	13532984	13533166	.	+	.	Parent=TCONS_00000505
Schisto_mansoni.Chr_1	Cufflinks	exon	13534148	13534292	.	+	.	Parent=TCONS_00000505
Schisto_mansoni.Chr_1	Cufflinks	exon	13535448	13535537	.	+	.	Parent=TCONS_00000505
Schisto_mansoni.Chr_1	Cufflinks	exon	13538508	13538732	.	+	.	Parent=TCONS_00000505
Schisto_mansoni.Chr_1	Cufflinks	exon	13540745	13540901	.	+	.	Parent=TCONS_00000505
Schisto_mansoni.Chr_1	Cufflinks	exon	13543172	13543422	.	+	.	Parent=TCONS_00000505
Schisto_mansoni.Chr_1	Cufflinks	exon	13545392	13545623	.	+	.	Parent=TCONS_00000505
Schisto_mansoni.Chr_1	Cufflinks	exon	13546766	13547018	.	+	.	Parent=TCONS_00000505
Schisto_mansoni.Chr_1	Cufflinks	exon	13549073	13549252	.	+	.	Parent=TCONS_00000505
Schisto_mansoni.Chr_1	Cufflinks	exon	13550682	13550828	.	+	.	Parent=TCONS_00000505
Schisto_mansoni.Chr_1	Cufflinks	exon	13552597	13552698	.	+	.	Parent=TCONS_00000505
Schisto_mansoni.Chr_1	Cufflinks	exon	13557870	13558010	.	+	.	Parent=TCONS_00000505
Schisto_mansoni.Chr_1	Cufflinks	exon	13559294	13559851	.	+	.	Parent=TCONS_00000505
Schisto_mansoni.Chr_1	Cufflinks	transcript	13548366	13559851	.	+	.	ID=TCONS_00000507;Parent=XLOC_000204
Schisto_mansoni.Chr_1	Cufflinks	exon	13548366	13549252	.	+	.	Parent=TCONS_00000507
Schisto_mansoni.Chr_1	Cufflinks	exon	13550682	13550828	.	+	.	Parent=TCONS_00000507
Schisto_mansoni.Chr_1	Cufflinks	exon	13552597	13552698	.	+	.	Parent=TCONS_00000507
Schisto_mansoni.Chr_1	Cufflinks	exon	13557870	13558010	.	+	.	Parent=TCONS_00000507
Schisto_mansoni.Chr_1	Cufflinks	exon	13559294	13559851	.	+	.	Parent=TCONS_00000507
Schisto_mansoni.Chr_1	Cufflinks	transcript	13506767	13559851	.	+	.	ID=TCONS_00000506;Parent=XLOC_000204
Schisto_mansoni.Chr_1	Cufflinks	exon	13506767	13506994	.	+	.	Parent=TCONS_00000506
Schisto_mansoni.Chr_1	Cufflinks	exon	13510616	13510800	.	+	.	Parent=TCONS_00000506
Schisto_mansoni.Chr_1	Cufflinks	exon	13512928	13513101	.	+	.	Parent=TCONS_00000506
Schisto_mansoni.Chr_1	Cufflinks	exon	13516528	13516665	.	+	.	Parent=TCONS_00000506
Schisto_mansoni.Chr_1	Cufflinks	exon	13521619	13521736	.	+	.	Parent=TCONS_00000506
Schisto_mansoni.Chr_1	Cufflinks	exon	13522895	13523051	.	+	.	Parent=TCONS_00000506
Schisto_mansoni.Chr_1	Cufflinks	exon	13526657	13526773	.	+	.	Parent=TCONS_00000506
Schisto_mansoni.Chr_1	Cufflinks	exon	13530182	13530344	.	+	.	Parent=TCONS_00000506
[truncated: 253,171 more rows]
