# Supplementary material for: Double impact: natural molluscicide for schistosomiasis vector control also impedes development of Schistosoma mansoni cercariae into adult parasites
Source: PLoS Negl Trop Dis. 2017 Jul 28;11(7):e0005789. doi: 10.1371/journal.pntd.0005789 (PMC5550001; doi:10.1371/journal.pntd.0005789)
Supplement: S3 File — (GFF) [file pntd.0005789.s009.gff]

##gff-version 3
Schisto_mansoni.Chr_1	Cufflinks	gene	24364837	24365219	.	.	.	ID=XLOC_002368;Name=XLOC_002368
Schisto_mansoni.Chr_1	Cufflinks	transcript	24364837	24365219	.	.	.	ID=TCONS_00005954;Parent=XLOC_002368
Schisto_mansoni.Chr_1	Cufflinks	exon	24364837	24365219	.	.	.	Parent=TCONS_00005954
Schisto_mansoni.Chr_1	Cufflinks	gene	44886514	44895579	.	-	.	ID=XLOC_001746;Name=XLOC_001746
Schisto_mansoni.Chr_1	Cufflinks	transcript	44886514	44905849	.	-	.	ID=TCONS_00004769;Parent=XLOC_001746
Schisto_mansoni.Chr_1	Cufflinks	exon	44886514	44887039	.	-	.	Parent=TCONS_00004769
Schisto_mansoni.Chr_1	Cufflinks	exon	44888981	44889124	.	-	.	Parent=TCONS_00004769
Schisto_mansoni.Chr_1	Cufflinks	exon	44890890	44891183	.	-	.	Parent=TCONS_00004769
Schisto_mansoni.Chr_1	Cufflinks	exon	44891896	44892162	.	-	.	Parent=TCONS_00004769
Schisto_mansoni.Chr_1	Cufflinks	exon	44894578	44894730	.	-	.	Parent=TCONS_00004769
Schisto_mansoni.Chr_1	Cufflinks	exon	44899402	44899614	.	-	.	Parent=TCONS_00004769
Schisto_mansoni.Chr_1	Cufflinks	exon	44902397	44902862	.	-	.	Parent=TCONS_00004769
Schisto_mansoni.Chr_1	Cufflinks	exon	44905460	44905849	.	-	.	Parent=TCONS_00004769
Schisto_mansoni.Chr_1	Cufflinks	transcript	44887288	44895579	.	-	.	ID=TCONS_00004770;Parent=XLOC_001746
Schisto_mansoni.Chr_1	Cufflinks	exon	44887288	44887500	.	-	.	Parent=TCONS_00004770
Schisto_mansoni.Chr_1	Cufflinks	exon	44888981	44889124	.	-	.	Parent=TCONS_00004770
Schisto_mansoni.Chr_1	Cufflinks	exon	44890890	44891183	.	-	.	Parent=TCONS_00004770
Schisto_mansoni.Chr_1	Cufflinks	exon	44891896	44892162	.	-	.	Parent=TCONS_00004770
Schisto_mansoni.Chr_1	Cufflinks	exon	44894578	44894730	.	-	.	Parent=TCONS_00004770
Schisto_mansoni.Chr_1	Cufflinks	exon	44895555	44895579	.	-	.	Parent=TCONS_00004770
Schisto_mansoni.Chr_1	Cufflinks	transcript	44887288	44905842	.	-	.	ID=TCONS_00004771;Parent=XLOC_001746
Schisto_mansoni.Chr_1	Cufflinks	exon	44887288	44887500	.	-	.	Parent=TCONS_00004771
Schisto_mansoni.Chr_1	Cufflinks	exon	44888981	44889124	.	-	.	Parent=TCONS_00004771
Schisto_mansoni.Chr_1	Cufflinks	exon	44890890	44891183	.	-	.	Parent=TCONS_00004771
Schisto_mansoni.Chr_1	Cufflinks	exon	44891896	44892162	.	-	.	Parent=TCONS_00004771
Schisto_mansoni.Chr_1	Cufflinks	exon	44894578	44894730	.	-	.	Parent=TCONS_00004771
Schisto_mansoni.Chr_1	Cufflinks	exon	44899402	44899614	.	-	.	Parent=TCONS_00004771
Schisto_mansoni.Chr_1	Cufflinks	exon	44902397	44902862	.	-	.	Parent=TCONS_00004771
Schisto_mansoni.Chr_1	Cufflinks	exon	44905460	44905842	.	-	.	Parent=TCONS_00004771
Schisto_mansoni.Chr_1	Cufflinks	gene	44887501	44888024	.	-	.	ID=XLOC_001747;Name=XLOC_001747
Schisto_mansoni.Chr_1	Cufflinks	transcript	44887501	44888024	.	-	.	ID=TCONS_00004772;Parent=XLOC_001747
Schisto_mansoni.Chr_1	Cufflinks	exon	44887501	44888024	.	-	.	Parent=TCONS_00004772
Schisto_mansoni.Chr_1	Cufflinks	gene	44850752	44852177	.	-	.	ID=XLOC_001744;Name=XLOC_001744
Schisto_mansoni.Chr_1	Cufflinks	transcript	44850752	44856722	.	-	.	ID=TCONS_00004765;Parent=XLOC_001744
Schisto_mansoni.Chr_1	Cufflinks	exon	44850752	44850877	.	-	.	Parent=TCONS_00004765
Schisto_mansoni.Chr_1	Cufflinks	exon	44854335	44854487	.	-	.	Parent=TCONS_00004765
Schisto_mansoni.Chr_1	Cufflinks	exon	44855795	44856722	.	-	.	Parent=TCONS_00004765
Schisto_mansoni.Chr_1	Cufflinks	transcript	44850752	44856722	.	-	.	ID=TCONS_00004764;Parent=XLOC_001744
Schisto_mansoni.Chr_1	Cufflinks	exon	44850752	44850877	.	-	.	Parent=TCONS_00004764
Schisto_mansoni.Chr_1	Cufflinks	exon	44854335	44854487	.	-	.	Parent=TCONS_00004764
Schisto_mansoni.Chr_1	Cufflinks	exon	44854522	44854634	.	-	.	Parent=TCONS_00004764
Schisto_mansoni.Chr_1	Cufflinks	exon	44855795	44856722	.	-	.	Parent=TCONS_00004764
Schisto_mansoni.Chr_1	Cufflinks	transcript	44854334	44856027	.	-	.	ID=TCONS_00004767;Parent=XLOC_001744
Schisto_mansoni.Chr_1	Cufflinks	exon	44854334	44856027	.	-	.	Parent=TCONS_00004767
Schisto_mansoni.Chr_1	Cufflinks	transcript	44850752	44856722	.	-	.	ID=TCONS_00004766;Parent=XLOC_001744
Schisto_mansoni.Chr_1	Cufflinks	exon	44850752	44850877	.	-	.	Parent=TCONS_00004766
Schisto_mansoni.Chr_1	Cufflinks	exon	44854335	44854487	.	-	.	Parent=TCONS_00004766
Schisto_mansoni.Chr_1	Cufflinks	exon	44854522	44854634	.	-	.	Parent=TCONS_00004766
Schisto_mansoni.Chr_1	Cufflinks	exon	44854677	44854986	.	-	.	Parent=TCONS_00004766
Schisto_mansoni.Chr_1	Cufflinks	exon	44855799	44856722	.	-	.	Parent=TCONS_00004766
Schisto_mansoni.Chr_1	Cufflinks	transcript	44850752	44856050	.	-	.	ID=TCONS_00004763;Parent=XLOC_001744
Schisto_mansoni.Chr_1	Cufflinks	exon	44850752	44850877	.	-	.	Parent=TCONS_00004763
Schisto_mansoni.Chr_1	Cufflinks	exon	44854335	44854487	.	-	.	Parent=TCONS_00004763
Schisto_mansoni.Chr_1	Cufflinks	exon	44854522	44854986	.	-	.	Parent=TCONS_00004763
Schisto_mansoni.Chr_1	Cufflinks	exon	44855795	44856050	.	-	.	Parent=TCONS_00004763
Schisto_mansoni.Chr_1	Cufflinks	transcript	44850752	44852177	.	-	.	ID=TCONS_00004762;Parent=XLOC_001744
Schisto_mansoni.Chr_1	Cufflinks	exon	44850752	44852177	.	-	.	Parent=TCONS_00004762
Schisto_mansoni.Chr_1	Cufflinks	gene	44862545	44869196	.	-	.	ID=XLOC_001745;Name=XLOC_001745
Schisto_mansoni.Chr_1	Cufflinks	transcript	44862545	44869196	.	-	.	ID=TCONS_00004768;Parent=XLOC_001745
Schisto_mansoni.Chr_1	Cufflinks	exon	44862545	44863026	.	-	.	Parent=TCONS_00004768
Schisto_mansoni.Chr_1	Cufflinks	exon	44865277	44865742	.	-	.	Parent=TCONS_00004768
Schisto_mansoni.Chr_1	Cufflinks	exon	44869014	44869196	.	-	.	Parent=TCONS_00004768
Schisto_mansoni.Chr_1	Cufflinks	gene	44834375	44836516	.	-	.	ID=XLOC_001742;Name=XLOC_001742
Schisto_mansoni.Chr_1	Cufflinks	transcript	44834375	44836516	.	-	.	ID=TCONS_00004760;Parent=XLOC_001742
Schisto_mansoni.Chr_1	Cufflinks	exon	44834375	44836516	.	-	.	Parent=TCONS_00004760
Schisto_mansoni.Chr_1	Cufflinks	gene	44847439	44849546	.	-	.	ID=XLOC_001743;Name=XLOC_001743
Schisto_mansoni.Chr_1	Cufflinks	transcript	44847439	44849546	.	-	.	ID=TCONS_00004761;Parent=XLOC_001743
Schisto_mansoni.Chr_1	Cufflinks	exon	44847439	44847564	.	-	.	Parent=TCONS_00004761
Schisto_mansoni.Chr_1	Cufflinks	exon	44848556	44849546	.	-	.	Parent=TCONS_00004761
Schisto_mansoni.Chr_1	Cufflinks	gene	44613273	44613917	.	-	.	ID=XLOC_001740;Name=XLOC_001740
Schisto_mansoni.Chr_1	Cufflinks	transcript	44613273	44613917	.	-	.	ID=TCONS_00004756;Parent=XLOC_001740
Schisto_mansoni.Chr_1	Cufflinks	exon	44613273	44613813	.	-	.	Parent=TCONS_00004756
Schisto_mansoni.Chr_1	Cufflinks	exon	44613847	44613917	.	-	.	Parent=TCONS_00004756
Schisto_mansoni.Chr_1	Cufflinks	transcript	44613273	44617313	.	-	.	ID=TCONS_00004757;Parent=XLOC_001740
Schisto_mansoni.Chr_1	Cufflinks	exon	44613273	44613802	.	-	.	Parent=TCONS_00004757
Schisto_mansoni.Chr_1	Cufflinks	exon	44613847	44617313	.	-	.	Parent=TCONS_00004757
Schisto_mansoni.Chr_1	Cufflinks	gene	44711595	44713480	.	-	.	ID=XLOC_001741;Name=XLOC_001741
Schisto_mansoni.Chr_1	Cufflinks	transcript	44711595	44713480	.	-	.	ID=TCONS_00004758;Parent=XLOC_001741
Schisto_mansoni.Chr_1	Cufflinks	exon	44711595	44713480	.	-	.	Parent=TCONS_00004758
Schisto_mansoni.Chr_1	Cufflinks	transcript	44711731	44731928	.	-	.	ID=TCONS_00004759;Parent=XLOC_001741
Schisto_mansoni.Chr_1	Cufflinks	exon	44711731	44711868	.	-	.	Parent=TCONS_00004759
Schisto_mansoni.Chr_1	Cufflinks	exon	44715322	44715443	.	-	.	Parent=TCONS_00004759
Schisto_mansoni.Chr_1	Cufflinks	exon	44717454	44717630	.	-	.	Parent=TCONS_00004759
Schisto_mansoni.Chr_1	Cufflinks	exon	44731628	44731713	.	-	.	Parent=TCONS_00004759
Schisto_mansoni.Chr_1	Cufflinks	exon	44731820	44731928	.	-	.	Parent=TCONS_00004759
Schisto_mansoni.Chr_1	Cufflinks	gene	44907447	44926034	.	-	.	ID=XLOC_001748;Name=XLOC_001748
Schisto_mansoni.Chr_1	Cufflinks	transcript	44920406	44928060	.	-	.	ID=TCONS_00004778;Parent=XLOC_001748
Schisto_mansoni.Chr_1	Cufflinks	exon	44920406	44920547	.	-	.	Parent=TCONS_00004778
Schisto_mansoni.Chr_1	Cufflinks	exon	44924949	44925101	.	-	.	Parent=TCONS_00004778
Schisto_mansoni.Chr_1	Cufflinks	exon	44925994	44926111	.	-	.	Parent=TCONS_00004778
Schisto_mansoni.Chr_1	Cufflinks	exon	44927983	44928060	.	-	.	Parent=TCONS_00004778
Schisto_mansoni.Chr_1	Cufflinks	transcript	44908786	44933298	.	-	.	ID=TCONS_00004776;Parent=XLOC_001748
Schisto_mansoni.Chr_1	Cufflinks	exon	44908786	44908819	.	-	.	Parent=TCONS_00004776
Schisto_mansoni.Chr_1	Cufflinks	exon	44917992	44918050	.	-	.	Parent=TCONS_00004776
Schisto_mansoni.Chr_1	Cufflinks	exon	44920403	44920547	.	-	.	Parent=TCONS_00004776
Schisto_mansoni.Chr_1	Cufflinks	exon	44924949	44925101	.	-	.	Parent=TCONS_00004776
Schisto_mansoni.Chr_1	Cufflinks	exon	44925994	44926111	.	-	.	Parent=TCONS_00004776
Schisto_mansoni.Chr_1	Cufflinks	exon	44929539	44929587	.	-	.	Parent=TCONS_00004776
Schisto_mansoni.Chr_1	Cufflinks	exon	44933042	44933085	.	-	.	Parent=TCONS_00004776
Schisto_mansoni.Chr_1	Cufflinks	exon	44933120	44933194	.	-	.	Parent=TCONS_00004776
Schisto_mansoni.Chr_1	Cufflinks	exon	44933245	44933298	.	-	.	Parent=TCONS_00004776
Schisto_mansoni.Chr_1	Cufflinks	transcript	44920406	44926034	.	-	.	ID=TCONS_00004777;Parent=XLOC_001748
Schisto_mansoni.Chr_1	Cufflinks	exon	44920406	44920547	.	-	.	Parent=TCONS_00004777
Schisto_mansoni.Chr_1	Cufflinks	exon	44924949	44925111	.	-	.	Parent=TCONS_00004777
Schisto_mansoni.Chr_1	Cufflinks	exon	44926004	44926034	.	-	.	Parent=TCONS_00004777
Schisto_mansoni.Chr_1	Cufflinks	transcript	44907447	44933345	.	-	.	ID=TCONS_00004774;Parent=XLOC_001748
Schisto_mansoni.Chr_1	Cufflinks	exon	44907447	44908660	.	-	.	Parent=TCONS_00004774
Schisto_mansoni.Chr_1	Cufflinks	exon	44917992	44918050	.	-	.	Parent=TCONS_00004774
Schisto_mansoni.Chr_1	Cufflinks	exon	44920403	44920547	.	-	.	Parent=TCONS_00004774
Schisto_mansoni.Chr_1	Cufflinks	exon	44924949	44925101	.	-	.	Parent=TCONS_00004774
Schisto_mansoni.Chr_1	Cufflinks	exon	44925994	44926111	.	-	.	Parent=TCONS_00004774
Schisto_mansoni.Chr_1	Cufflinks	exon	44929539	44929587	.	-	.	Parent=TCONS_00004774
Schisto_mansoni.Chr_1	Cufflinks	exon	44933042	44933083	.	-	.	Parent=TCONS_00004774
Schisto_mansoni.Chr_1	Cufflinks	exon	44933120	44933195	.	-	.	Parent=TCONS_00004774
Schisto_mansoni.Chr_1	Cufflinks	exon	44933245	44933345	.	-	.	Parent=TCONS_00004774
Schisto_mansoni.Chr_1	Cufflinks	transcript	44907447	44933345	.	-	.	ID=TCONS_00004775;Parent=XLOC_001748
Schisto_mansoni.Chr_1	Cufflinks	exon	44907447	44908660	.	-	.	Parent=TCONS_00004775
Schisto_mansoni.Chr_1	Cufflinks	exon	44917992	44918050	.	-	.	Parent=TCONS_00004775
Schisto_mansoni.Chr_1	Cufflinks	exon	44920403	44920547	.	-	.	Parent=TCONS_00004775
Schisto_mansoni.Chr_1	Cufflinks	exon	44924949	44925101	.	-	.	Parent=TCONS_00004775
Schisto_mansoni.Chr_1	Cufflinks	exon	44925994	44926111	.	-	.	Parent=TCONS_00004775
Schisto_mansoni.Chr_1	Cufflinks	exon	44929539	44929587	.	-	.	Parent=TCONS_00004775
Schisto_mansoni.Chr_1	Cufflinks	exon	44933042	44933083	.	-	.	Parent=TCONS_00004775
Schisto_mansoni.Chr_1	Cufflinks	exon	44933120	44933194	.	-	.	Parent=TCONS_00004775
Schisto_mansoni.Chr_1	Cufflinks	exon	44933245	44933345	.	-	.	Parent=TCONS_00004775
Schisto_mansoni.Chr_1	Cufflinks	transcript	44907447	44933177	.	-	.	ID=TCONS_00004773;Parent=XLOC_001748
Schisto_mansoni.Chr_1	Cufflinks	exon	44907447	44908660	.	-	.	Parent=TCONS_00004773
Schisto_mansoni.Chr_1	Cufflinks	exon	44917992	44918050	.	-	.	Parent=TCONS_00004773
Schisto_mansoni.Chr_1	Cufflinks	exon	44920403	44920547	.	-	.	Parent=TCONS_00004773
Schisto_mansoni.Chr_1	Cufflinks	exon	44924949	44925101	.	-	.	Parent=TCONS_00004773
Schisto_mansoni.Chr_1	Cufflinks	exon	44925994	44926111	.	-	.	Parent=TCONS_00004773
Schisto_mansoni.Chr_1	Cufflinks	exon	44929539	44929587	.	-	.	Parent=TCONS_00004773
Schisto_mansoni.Chr_1	Cufflinks	exon	44933042	44933098	.	-	.	Parent=TCONS_00004773
Schisto_mansoni.Chr_1	Cufflinks	exon	44933135	44933177	.	-	.	Parent=TCONS_00004773
Schisto_mansoni.Chr_1	Cufflinks	gene	44952500	44962068	.	-	.	ID=XLOC_001749;Name=XLOC_001749
Schisto_mansoni.Chr_1	Cufflinks	transcript	44952500	44962068	.	-	.	ID=TCONS_00004779;Parent=XLOC_001749
Schisto_mansoni.Chr_1	Cufflinks	exon	44952500	44953434	.	-	.	Parent=TCONS_00004779
Schisto_mansoni.Chr_1	Cufflinks	exon	44960444	44962068	.	-	.	Parent=TCONS_00004779
Schisto_mansoni.Chr_1	Cufflinks	gene	447280	447688	.	.	.	ID=XLOC_002044;Name=XLOC_002044
Schisto_mansoni.Chr_1	Cufflinks	transcript	447280	447688	.	.	.	ID=TCONS_00005630;Parent=XLOC_002044
Schisto_mansoni.Chr_1	Cufflinks	exon	447280	447688	.	.	.	Parent=TCONS_00005630
Schisto_mansoni.Chr_1	Cufflinks	gene	448107	448471	.	.	.	ID=XLOC_002045;Name=XLOC_002045
Schisto_mansoni.Chr_1	Cufflinks	transcript	448107	448471	.	.	.	ID=TCONS_00005631;Parent=XLOC_002045
Schisto_mansoni.Chr_1	Cufflinks	exon	448107	448471	.	.	.	Parent=TCONS_00005631
Schisto_mansoni.Chr_1	Cufflinks	gene	448971	449488	.	.	.	ID=XLOC_002046;Name=XLOC_002046
Schisto_mansoni.Chr_1	Cufflinks	transcript	448971	449488	.	.	.	ID=TCONS_00005632;Parent=XLOC_002046
Schisto_mansoni.Chr_1	Cufflinks	exon	448971	449488	.	.	.	Parent=TCONS_00005632
Schisto_mansoni.Chr_1	Cufflinks	gene	459817	460874	.	.	.	ID=XLOC_002047;Name=XLOC_002047
Schisto_mansoni.Chr_1	Cufflinks	transcript	459817	460874	.	.	.	ID=TCONS_00005633;Parent=XLOC_002047
Schisto_mansoni.Chr_1	Cufflinks	exon	459817	460874	.	.	.	Parent=TCONS_00005633
Schisto_mansoni.Chr_1	Cufflinks	gene	65124772	65128167	.	-	.	ID=XLOC_002040;Name=XLOC_002040
Schisto_mansoni.Chr_1	Cufflinks	transcript	65124772	65128167	.	-	.	ID=TCONS_00005616;Parent=XLOC_002040
Schisto_mansoni.Chr_1	Cufflinks	exon	65124772	65125079	.	-	.	Parent=TCONS_00005616
Schisto_mansoni.Chr_1	Cufflinks	exon	65127809	65127892	.	-	.	Parent=TCONS_00005616
Schisto_mansoni.Chr_1	Cufflinks	exon	65127929	65128080	.	-	.	Parent=TCONS_00005616
Schisto_mansoni.Chr_1	Cufflinks	exon	65128112	65128167	.	-	.	Parent=TCONS_00005616
Schisto_mansoni.Chr_1	Cufflinks	transcript	65124772	65128201	.	-	.	ID=TCONS_00005617;Parent=XLOC_002040
Schisto_mansoni.Chr_1	Cufflinks	exon	65124772	65125079	.	-	.	Parent=TCONS_00005617
Schisto_mansoni.Chr_1	Cufflinks	exon	65127809	65127892	.	-	.	Parent=TCONS_00005617
Schisto_mansoni.Chr_1	Cufflinks	exon	65127929	65128078	.	-	.	Parent=TCONS_00005617
Schisto_mansoni.Chr_1	Cufflinks	exon	65128112	65128201	.	-	.	Parent=TCONS_00005617
Schisto_mansoni.Chr_1	Cufflinks	gene	65357690	65363442	.	-	.	ID=XLOC_002041;Name=XLOC_002041
Schisto_mansoni.Chr_1	Cufflinks	transcript	65357690	65363442	.	-	.	ID=TCONS_00005618;Parent=XLOC_002041
Schisto_mansoni.Chr_1	Cufflinks	exon	65357690	65358139	.	-	.	Parent=TCONS_00005618
Schisto_mansoni.Chr_1	Cufflinks	exon	65361850	65362061	.	-	.	Parent=TCONS_00005618
Schisto_mansoni.Chr_1	Cufflinks	exon	65362595	65362976	.	-	.	Parent=TCONS_00005618
Schisto_mansoni.Chr_1	Cufflinks	exon	65363015	65363354	.	-	.	Parent=TCONS_00005618
Schisto_mansoni.Chr_1	Cufflinks	exon	65363394	65363442	.	-	.	Parent=TCONS_00005618
Schisto_mansoni.Chr_1	Cufflinks	transcript	65357690	65363699	.	-	.	ID=TCONS_00005619;Parent=XLOC_002041
Schisto_mansoni.Chr_1	Cufflinks	exon	65357690	65358137	.	-	.	Parent=TCONS_00005619
Schisto_mansoni.Chr_1	Cufflinks	exon	65361850	65362061	.	-	.	Parent=TCONS_00005619
Schisto_mansoni.Chr_1	Cufflinks	exon	65362595	65362976	.	-	.	Parent=TCONS_00005619
Schisto_mansoni.Chr_1	Cufflinks	exon	65363015	65363354	.	-	.	Parent=TCONS_00005619
Schisto_mansoni.Chr_1	Cufflinks	exon	65363394	65363481	.	-	.	Parent=TCONS_00005619
Schisto_mansoni.Chr_1	Cufflinks	exon	65363599	65363699	.	-	.	Parent=TCONS_00005619
Schisto_mansoni.Chr_1	Cufflinks	gene	65414600	65417511	.	-	.	ID=XLOC_002042;Name=XLOC_002042
Schisto_mansoni.Chr_1	Cufflinks	transcript	65414600	65419984	.	-	.	ID=TCONS_00005627;Parent=XLOC_002042
Schisto_mansoni.Chr_1	Cufflinks	exon	65414600	65415953	.	-	.	Parent=TCONS_00005627
Schisto_mansoni.Chr_1	Cufflinks	exon	65416724	65416753	.	-	.	Parent=TCONS_00005627
Schisto_mansoni.Chr_1	Cufflinks	exon	65417460	65417481	.	-	.	Parent=TCONS_00005627
Schisto_mansoni.Chr_1	Cufflinks	exon	65417944	65417964	.	-	.	Parent=TCONS_00005627
Schisto_mansoni.Chr_1	Cufflinks	exon	65419825	65419984	.	-	.	Parent=TCONS_00005627
Schisto_mansoni.Chr_1	Cufflinks	transcript	65414600	65419936	.	-	.	ID=TCONS_00005626;Parent=XLOC_002042
Schisto_mansoni.Chr_1	Cufflinks	exon	65414600	65415221	.	-	.	Parent=TCONS_00005626
Schisto_mansoni.Chr_1	Cufflinks	exon	65415936	65415953	.	-	.	Parent=TCONS_00005626
Schisto_mansoni.Chr_1	Cufflinks	exon	65416724	65416753	.	-	.	Parent=TCONS_00005626
Schisto_mansoni.Chr_1	Cufflinks	exon	65417460	65417481	.	-	.	Parent=TCONS_00005626
Schisto_mansoni.Chr_1	Cufflinks	exon	65417944	65417964	.	-	.	Parent=TCONS_00005626
Schisto_mansoni.Chr_1	Cufflinks	exon	65419825	65419936	.	-	.	Parent=TCONS_00005626
Schisto_mansoni.Chr_1	Cufflinks	transcript	65414600	65418434	.	-	.	ID=TCONS_00005625;Parent=XLOC_002042
Schisto_mansoni.Chr_1	Cufflinks	exon	65414600	65414798	.	-	.	Parent=TCONS_00005625
Schisto_mansoni.Chr_1	Cufflinks	exon	65415936	65415953	.	-	.	Parent=TCONS_00005625
Schisto_mansoni.Chr_1	Cufflinks	exon	65416724	65416753	.	-	.	Parent=TCONS_00005625
Schisto_mansoni.Chr_1	Cufflinks	exon	65417460	65417481	.	-	.	Parent=TCONS_00005625
Schisto_mansoni.Chr_1	Cufflinks	exon	65417944	65417964	.	-	.	Parent=TCONS_00005625
Schisto_mansoni.Chr_1	Cufflinks	exon	65418348	65418434	.	-	.	Parent=TCONS_00005625
Schisto_mansoni.Chr_1	Cufflinks	transcript	65414600	65418365	.	-	.	ID=TCONS_00005624;Parent=XLOC_002042
Schisto_mansoni.Chr_1	Cufflinks	exon	65414600	65414800	.	-	.	Parent=TCONS_00005624
Schisto_mansoni.Chr_1	Cufflinks	exon	65415936	65415953	.	-	.	Parent=TCONS_00005624
Schisto_mansoni.Chr_1	Cufflinks	exon	65416724	65416753	.	-	.	Parent=TCONS_00005624
Schisto_mansoni.Chr_1	Cufflinks	exon	65417460	65417481	.	-	.	Parent=TCONS_00005624
Schisto_mansoni.Chr_1	Cufflinks	exon	65417944	65417964	.	-	.	Parent=TCONS_00005624
Schisto_mansoni.Chr_1	Cufflinks	exon	65418348	65418365	.	-	.	Parent=TCONS_00005624
Schisto_mansoni.Chr_1	Cufflinks	transcript	65414600	65418282	.	-	.	ID=TCONS_00005623;Parent=XLOC_002042
Schisto_mansoni.Chr_1	Cufflinks	exon	65414600	65415953	.	-	.	Parent=TCONS_00005623
Schisto_mansoni.Chr_1	Cufflinks	exon	65416724	65416753	.	-	.	Parent=TCONS_00005623
Schisto_mansoni.Chr_1	Cufflinks	exon	65417460	65417481	.	-	.	Parent=TCONS_00005623
Schisto_mansoni.Chr_1	Cufflinks	exon	65417944	65418282	.	-	.	Parent=TCONS_00005623
Schisto_mansoni.Chr_1	Cufflinks	transcript	65414600	65418250	.	-	.	ID=TCONS_00005622;Parent=XLOC_002042
Schisto_mansoni.Chr_1	Cufflinks	exon	65414600	65414798	.	-	.	Parent=TCONS_00005622
Schisto_mansoni.Chr_1	Cufflinks	exon	65415936	65415953	.	-	.	Parent=TCONS_00005622
Schisto_mansoni.Chr_1	Cufflinks	exon	65416724	65416753	.	-	.	Parent=TCONS_00005622
Schisto_mansoni.Chr_1	Cufflinks	exon	65417460	65417481	.	-	.	Parent=TCONS_00005622
Schisto_mansoni.Chr_1	Cufflinks	exon	65417944	65418250	.	-	.	Parent=TCONS_00005622
Schisto_mansoni.Chr_1	Cufflinks	transcript	65414600	65417511	.	-	.	ID=TCONS_00005621;Parent=XLOC_002042
Schisto_mansoni.Chr_1	Cufflinks	exon	65414600	65415982	.	-	.	Parent=TCONS_00005621
Schisto_mansoni.Chr_1	Cufflinks	exon	65416753	65416782	.	-	.	Parent=TCONS_00005621
Schisto_mansoni.Chr_1	Cufflinks	exon	65417489	65417511	.	-	.	Parent=TCONS_00005621
Schisto_mansoni.Chr_1	Cufflinks	transcript	65414600	65417511	.	-	.	ID=TCONS_00005620;Parent=XLOC_002042
Schisto_mansoni.Chr_1	Cufflinks	exon	65414600	65414798	.	-	.	Parent=TCONS_00005620
Schisto_mansoni.Chr_1	Cufflinks	exon	65415936	65415982	.	-	.	Parent=TCONS_00005620
Schisto_mansoni.Chr_1	Cufflinks	exon	65416753	65416782	.	-	.	Parent=TCONS_00005620
Schisto_mansoni.Chr_1	Cufflinks	exon	65417489	65417511	.	-	.	Parent=TCONS_00005620
Schisto_mansoni.Chr_1	Cufflinks	transcript	65414600	65420003	.	-	.	ID=TCONS_00005628;Parent=XLOC_002042
Schisto_mansoni.Chr_1	Cufflinks	exon	65414600	65414798	.	-	.	Parent=TCONS_00005628
Schisto_mansoni.Chr_1	Cufflinks	exon	65415936	65415953	.	-	.	Parent=TCONS_00005628
Schisto_mansoni.Chr_1	Cufflinks	exon	65416724	65416753	.	-	.	Parent=TCONS_00005628
Schisto_mansoni.Chr_1	Cufflinks	exon	65417460	65417481	.	-	.	Parent=TCONS_00005628
Schisto_mansoni.Chr_1	Cufflinks	exon	65417944	65417971	.	-	.	Parent=TCONS_00005628
Schisto_mansoni.Chr_1	Cufflinks	exon	65419832	65420003	.	-	.	Parent=TCONS_00005628
Schisto_mansoni.Chr_1	Cufflinks	gene	318511	319097	.	.	.	ID=XLOC_002043;Name=XLOC_002043
Schisto_mansoni.Chr_1	Cufflinks	transcript	318511	319097	.	.	.	ID=TCONS_00005629;Parent=XLOC_002043
Schisto_mansoni.Chr_1	Cufflinks	exon	318511	319097	.	.	.	Parent=TCONS_00005629
Schisto_mansoni.Chr_1	Cufflinks	gene	461025	461655	.	.	.	ID=XLOC_002048;Name=XLOC_002048
Schisto_mansoni.Chr_1	Cufflinks	transcript	461025	461655	.	.	.	ID=TCONS_00005634;Parent=XLOC_002048
Schisto_mansoni.Chr_1	Cufflinks	exon	461025	461655	.	.	.	Parent=TCONS_00005634
Schisto_mansoni.Chr_1	Cufflinks	gene	617315	618418	.	.	.	ID=XLOC_002049;Name=XLOC_002049
Schisto_mansoni.Chr_1	Cufflinks	transcript	617315	618418	.	.	.	ID=TCONS_00005635;Parent=XLOC_002049
Schisto_mansoni.Chr_1	Cufflinks	exon	617315	618418	.	.	.	Parent=TCONS_00005635
Schisto_mansoni.Chr_1	Cufflinks	gene	59075437	59076664	.	.	.	ID=XLOC_002871;Name=XLOC_002871
Schisto_mansoni.Chr_1	Cufflinks	transcript	59075437	59076664	.	.	.	ID=TCONS_00006457;Parent=XLOC_002871
Schisto_mansoni.Chr_1	Cufflinks	exon	59075437	59076664	.	.	.	Parent=TCONS_00006457
Schisto_mansoni.Chr_1	Cufflinks	gene	59071378	59073133	.	.	.	ID=XLOC_002870;Name=XLOC_002870
Schisto_mansoni.Chr_1	Cufflinks	transcript	59071378	59073133	.	.	.	ID=TCONS_00006456;Parent=XLOC_002870
Schisto_mansoni.Chr_1	Cufflinks	exon	59071378	59073133	.	.	.	Parent=TCONS_00006456
Schisto_mansoni.Chr_1	Cufflinks	gene	59106560	59107250	.	.	.	ID=XLOC_002873;Name=XLOC_002873
Schisto_mansoni.Chr_1	Cufflinks	transcript	59106560	59107250	.	.	.	ID=TCONS_00006459;Parent=XLOC_002873
Schisto_mansoni.Chr_1	Cufflinks	exon	59106560	59107250	.	.	.	Parent=TCONS_00006459
Schisto_mansoni.Chr_1	Cufflinks	gene	4522571	4523673	.	.	.	ID=XLOC_002101;Name=XLOC_002101
Schisto_mansoni.Chr_1	Cufflinks	transcript	4522571	4523673	.	.	.	ID=TCONS_00005687;Parent=XLOC_002101
Schisto_mansoni.Chr_1	Cufflinks	exon	4522571	4523673	.	.	.	Parent=TCONS_00005687
Schisto_mansoni.Chr_1	Cufflinks	gene	4521589	4522078	.	.	.	ID=XLOC_002100;Name=XLOC_002100
Schisto_mansoni.Chr_1	Cufflinks	transcript	4521589	4522078	.	.	.	ID=TCONS_00005686;Parent=XLOC_002100
Schisto_mansoni.Chr_1	Cufflinks	exon	4521589	4522078	.	.	.	Parent=TCONS_00005686
Schisto_mansoni.Chr_1	Cufflinks	gene	38405330	38431192	.	-	.	ID=XLOC_001638;Name=XLOC_001638
Schisto_mansoni.Chr_1	Cufflinks	transcript	38405330	38431192	.	-	.	ID=TCONS_00004473;Parent=XLOC_001638
Schisto_mansoni.Chr_1	Cufflinks	exon	38405330	38405580	.	-	.	Parent=TCONS_00004473
Schisto_mansoni.Chr_1	Cufflinks	exon	38414342	38414706	.	-	.	Parent=TCONS_00004473
Schisto_mansoni.Chr_1	Cufflinks	exon	38417734	38418245	.	-	.	Parent=TCONS_00004473
Schisto_mansoni.Chr_1	Cufflinks	exon	38420096	38420913	.	-	.	Parent=TCONS_00004473
Schisto_mansoni.Chr_1	Cufflinks	exon	38423039	38423077	.	-	.	Parent=TCONS_00004473
Schisto_mansoni.Chr_1	Cufflinks	exon	38424742	38425074	.	-	.	Parent=TCONS_00004473
Schisto_mansoni.Chr_1	Cufflinks	exon	38426686	38427028	.	-	.	Parent=TCONS_00004473
Schisto_mansoni.Chr_1	Cufflinks	exon	38428783	38428971	.	-	.	Parent=TCONS_00004473
Schisto_mansoni.Chr_1	Cufflinks	exon	38431074	38431192	.	-	.	Parent=TCONS_00004473
Schisto_mansoni.Chr_1	Cufflinks	transcript	38405330	38431192	.	-	.	ID=TCONS_00004472;Parent=XLOC_001638
Schisto_mansoni.Chr_1	Cufflinks	exon	38405330	38405580	.	-	.	Parent=TCONS_00004472
Schisto_mansoni.Chr_1	Cufflinks	exon	38414342	38414706	.	-	.	Parent=TCONS_00004472
Schisto_mansoni.Chr_1	Cufflinks	exon	38417734	38418225	.	-	.	Parent=TCONS_00004472
Schisto_mansoni.Chr_1	Cufflinks	exon	38420096	38420913	.	-	.	Parent=TCONS_00004472
Schisto_mansoni.Chr_1	Cufflinks	exon	38423039	38423077	.	-	.	Parent=TCONS_00004472
Schisto_mansoni.Chr_1	Cufflinks	exon	38424742	38425074	.	-	.	Parent=TCONS_00004472
Schisto_mansoni.Chr_1	Cufflinks	exon	38426686	38427028	.	-	.	Parent=TCONS_00004472
Schisto_mansoni.Chr_1	Cufflinks	exon	38428783	38428971	.	-	.	Parent=TCONS_00004472
Schisto_mansoni.Chr_1	Cufflinks	exon	38431074	38431192	.	-	.	Parent=TCONS_00004472
Schisto_mansoni.Chr_1	Cufflinks	transcript	38405330	38432596	.	-	.	ID=TCONS_00004475;Parent=XLOC_001638
Schisto_mansoni.Chr_1	Cufflinks	exon	38405330	38405580	.	-	.	Parent=TCONS_00004475
Schisto_mansoni.Chr_1	Cufflinks	exon	38417734	38418225	.	-	.	Parent=TCONS_00004475
Schisto_mansoni.Chr_1	Cufflinks	exon	38420096	38420913	.	-	.	Parent=TCONS_00004475
Schisto_mansoni.Chr_1	Cufflinks	exon	38423039	38423077	.	-	.	Parent=TCONS_00004475
Schisto_mansoni.Chr_1	Cufflinks	exon	38424742	38425074	.	-	.	Parent=TCONS_00004475
Schisto_mansoni.Chr_1	Cufflinks	exon	38426686	38427028	.	-	.	Parent=TCONS_00004475
Schisto_mansoni.Chr_1	Cufflinks	exon	38428783	38428971	.	-	.	Parent=TCONS_00004475
Schisto_mansoni.Chr_1	Cufflinks	exon	38431074	38431616	.	-	.	Parent=TCONS_00004475
Schisto_mansoni.Chr_1	Cufflinks	exon	38431652	38431776	.	-	.	Parent=TCONS_00004475
Schisto_mansoni.Chr_1	Cufflinks	exon	38432218	38432596	.	-	.	Parent=TCONS_00004475
Schisto_mansoni.Chr_1	Cufflinks	transcript	38405330	38432596	.	-	.	ID=TCONS_00004474;Parent=XLOC_001638
Schisto_mansoni.Chr_1	Cufflinks	exon	38405330	38405580	.	-	.	Parent=TCONS_00004474
Schisto_mansoni.Chr_1	Cufflinks	exon	38417734	38418245	.	-	.	Parent=TCONS_00004474
Schisto_mansoni.Chr_1	Cufflinks	exon	38420096	38420913	.	-	.	Parent=TCONS_00004474
Schisto_mansoni.Chr_1	Cufflinks	exon	38423039	38423077	.	-	.	Parent=TCONS_00004474
Schisto_mansoni.Chr_1	Cufflinks	exon	38424742	38425074	.	-	.	Parent=TCONS_00004474
Schisto_mansoni.Chr_1	Cufflinks	exon	38426686	38427028	.	-	.	Parent=TCONS_00004474
Schisto_mansoni.Chr_1	Cufflinks	exon	38428783	38428971	.	-	.	Parent=TCONS_00004474
Schisto_mansoni.Chr_1	Cufflinks	exon	38431381	38431616	.	-	.	Parent=TCONS_00004474
Schisto_mansoni.Chr_1	Cufflinks	exon	38431652	38431776	.	-	.	Parent=TCONS_00004474
Schisto_mansoni.Chr_1	Cufflinks	exon	38432218	38432596	.	-	.	Parent=TCONS_00004474
Schisto_mansoni.Chr_1	Cufflinks	transcript	38420842	38431192	.	-	.	ID=TCONS_00004477;Parent=XLOC_001638
Schisto_mansoni.Chr_1	Cufflinks	exon	38420842	38420913	.	-	.	Parent=TCONS_00004477
Schisto_mansoni.Chr_1	Cufflinks	exon	38423039	38423083	.	-	.	Parent=TCONS_00004477
Schisto_mansoni.Chr_1	Cufflinks	exon	38424748	38425074	.	-	.	Parent=TCONS_00004477
Schisto_mansoni.Chr_1	Cufflinks	exon	38426686	38427028	.	-	.	Parent=TCONS_00004477
Schisto_mansoni.Chr_1	Cufflinks	exon	38428783	38428971	.	-	.	Parent=TCONS_00004477
Schisto_mansoni.Chr_1	Cufflinks	exon	38431074	38431192	.	-	.	Parent=TCONS_00004477
Schisto_mansoni.Chr_1	Cufflinks	transcript	38414076	38433995	.	-	.	ID=TCONS_00004476;Parent=XLOC_001638
Schisto_mansoni.Chr_1	Cufflinks	exon	38414076	38414706	.	-	.	Parent=TCONS_00004476
Schisto_mansoni.Chr_1	Cufflinks	exon	38417734	38418225	.	-	.	Parent=TCONS_00004476
Schisto_mansoni.Chr_1	Cufflinks	exon	38420096	38420913	.	-	.	Parent=TCONS_00004476
Schisto_mansoni.Chr_1	Cufflinks	exon	38423039	38423077	.	-	.	Parent=TCONS_00004476
Schisto_mansoni.Chr_1	Cufflinks	exon	38424742	38425074	.	-	.	Parent=TCONS_00004476
Schisto_mansoni.Chr_1	Cufflinks	exon	38426686	38426945	.	-	.	Parent=TCONS_00004476
Schisto_mansoni.Chr_1	Cufflinks	exon	38426986	38427028	.	-	.	Parent=TCONS_00004476
Schisto_mansoni.Chr_1	Cufflinks	exon	38428783	38428971	.	-	.	Parent=TCONS_00004476
Schisto_mansoni.Chr_1	Cufflinks	exon	38431381	38431616	.	-	.	Parent=TCONS_00004476
Schisto_mansoni.Chr_1	Cufflinks	exon	38431652	38431776	.	-	.	Parent=TCONS_00004476
Schisto_mansoni.Chr_1	Cufflinks	exon	38432218	38432313	.	-	.	Parent=TCONS_00004476
Schisto_mansoni.Chr_1	Cufflinks	exon	38433800	38433995	.	-	.	Parent=TCONS_00004476
Schisto_mansoni.Chr_1	Cufflinks	gene	38520376	38539447	.	-	.	ID=XLOC_001639;Name=XLOC_001639
Schisto_mansoni.Chr_1	Cufflinks	transcript	38520376	38539731	.	-	.	ID=TCONS_00004479;Parent=XLOC_001639
Schisto_mansoni.Chr_1	Cufflinks	exon	38520376	38520844	.	-	.	Parent=TCONS_00004479
Schisto_mansoni.Chr_1	Cufflinks	exon	38530053	38530510	.	-	.	Parent=TCONS_00004479
Schisto_mansoni.Chr_1	Cufflinks	exon	38531664	38532037	.	-	.	Parent=TCONS_00004479
Schisto_mansoni.Chr_1	Cufflinks	exon	38534750	38534917	.	-	.	Parent=TCONS_00004479
Schisto_mansoni.Chr_1	Cufflinks	exon	38539190	38539396	.	-	.	Parent=TCONS_00004479
Schisto_mansoni.Chr_1	Cufflinks	exon	38539432	38539469	.	-	.	Parent=TCONS_00004479
Schisto_mansoni.Chr_1	Cufflinks	exon	38539511	38539731	.	-	.	Parent=TCONS_00004479
Schisto_mansoni.Chr_1	Cufflinks	transcript	38520376	38539447	.	-	.	ID=TCONS_00004478;Parent=XLOC_001639
Schisto_mansoni.Chr_1	Cufflinks	exon	38520376	38520844	.	-	.	Parent=TCONS_00004478
Schisto_mansoni.Chr_1	Cufflinks	exon	38530053	38530510	.	-	.	Parent=TCONS_00004478
Schisto_mansoni.Chr_1	Cufflinks	exon	38531664	38532037	.	-	.	Parent=TCONS_00004478
Schisto_mansoni.Chr_1	Cufflinks	exon	38534750	38534917	.	-	.	Parent=TCONS_00004478
Schisto_mansoni.Chr_1	Cufflinks	exon	38539190	38539398	.	-	.	Parent=TCONS_00004478
Schisto_mansoni.Chr_1	Cufflinks	exon	38539432	38539447	.	-	.	Parent=TCONS_00004478
Schisto_mansoni.Chr_1	Cufflinks	transcript	38520376	38543109	.	-	.	ID=TCONS_00004480;Parent=XLOC_001639
Schisto_mansoni.Chr_1	Cufflinks	exon	38520376	38520844	.	-	.	Parent=TCONS_00004480
Schisto_mansoni.Chr_1	Cufflinks	exon	38530053	38530510	.	-	.	Parent=TCONS_00004480
Schisto_mansoni.Chr_1	Cufflinks	exon	38531664	38532037	.	-	.	Parent=TCONS_00004480
Schisto_mansoni.Chr_1	Cufflinks	exon	38534750	38534917	.	-	.	Parent=TCONS_00004480
Schisto_mansoni.Chr_1	Cufflinks	exon	38539190	38539396	.	-	.	Parent=TCONS_00004480
Schisto_mansoni.Chr_1	Cufflinks	exon	38539432	38539467	.	-	.	Parent=TCONS_00004480
Schisto_mansoni.Chr_1	Cufflinks	exon	38539509	38539650	.	-	.	Parent=TCONS_00004480
Schisto_mansoni.Chr_1	Cufflinks	exon	38543084	38543109	.	-	.	Parent=TCONS_00004480
Schisto_mansoni.Chr_1	Cufflinks	transcript	38531973	38539453	.	-	.	ID=TCONS_00004481;Parent=XLOC_001639
Schisto_mansoni.Chr_1	Cufflinks	exon	38531973	38532037	.	-	.	Parent=TCONS_00004481
Schisto_mansoni.Chr_1	Cufflinks	exon	38534750	38534917	.	-	.	Parent=TCONS_00004481
Schisto_mansoni.Chr_1	Cufflinks	exon	38539190	38539376	.	-	.	Parent=TCONS_00004481
Schisto_mansoni.Chr_1	Cufflinks	exon	38539432	38539453	.	-	.	Parent=TCONS_00004481
Schisto_mansoni.Chr_1	Cufflinks	gene	5018708	5019441	.	.	.	ID=XLOC_002105;Name=XLOC_002105
Schisto_mansoni.Chr_1	Cufflinks	transcript	5018708	5019441	.	.	.	ID=TCONS_00005691;Parent=XLOC_002105
Schisto_mansoni.Chr_1	Cufflinks	exon	5018708	5019441	.	.	.	Parent=TCONS_00005691
Schisto_mansoni.Chr_1	Cufflinks	gene	4808124	4809215	.	.	.	ID=XLOC_002104;Name=XLOC_002104
Schisto_mansoni.Chr_1	Cufflinks	transcript	4808124	4809215	.	.	.	ID=TCONS_00005690;Parent=XLOC_002104
Schisto_mansoni.Chr_1	Cufflinks	exon	4808124	4809215	.	.	.	Parent=TCONS_00005690
Schisto_mansoni.Chr_1	Cufflinks	gene	5144176	5144883	.	.	.	ID=XLOC_002107;Name=XLOC_002107
Schisto_mansoni.Chr_1	Cufflinks	transcript	5144176	5144883	.	.	.	ID=TCONS_00005693;Parent=XLOC_002107
Schisto_mansoni.Chr_1	Cufflinks	exon	5144176	5144883	.	.	.	Parent=TCONS_00005693
Schisto_mansoni.Chr_1	Cufflinks	gene	5051616	5055046	.	.	.	ID=XLOC_002106;Name=XLOC_002106
Schisto_mansoni.Chr_1	Cufflinks	transcript	5051616	5055046	.	.	.	ID=TCONS_00005692;Parent=XLOC_002106
Schisto_mansoni.Chr_1	Cufflinks	exon	5051616	5055046	.	.	.	Parent=TCONS_00005692
Schisto_mansoni.Chr_1	Cufflinks	gene	37930085	37955737	.	-	.	ID=XLOC_001632;Name=XLOC_001632
Schisto_mansoni.Chr_1	Cufflinks	transcript	37930085	37955737	.	-	.	ID=TCONS_00004458;Parent=XLOC_001632
Schisto_mansoni.Chr_1	Cufflinks	exon	37930085	37930435	.	-	.	Parent=TCONS_00004458
Schisto_mansoni.Chr_1	Cufflinks	exon	37933044	37933234	.	-	.	Parent=TCONS_00004458
Schisto_mansoni.Chr_1	Cufflinks	exon	37934999	37935143	.	-	.	Parent=TCONS_00004458
Schisto_mansoni.Chr_1	Cufflinks	exon	37946230	37946388	.	-	.	Parent=TCONS_00004458
Schisto_mansoni.Chr_1	Cufflinks	exon	37948288	37948446	.	-	.	Parent=TCONS_00004458
Schisto_mansoni.Chr_1	Cufflinks	exon	37949960	37950151	.	-	.	Parent=TCONS_00004458
Schisto_mansoni.Chr_1	Cufflinks	exon	37951916	37952102	.	-	.	Parent=TCONS_00004458
Schisto_mansoni.Chr_1	Cufflinks	exon	37953982	37954625	.	-	.	Parent=TCONS_00004458
Schisto_mansoni.Chr_1	Cufflinks	exon	37955690	37955737	.	-	.	Parent=TCONS_00004458
Schisto_mansoni.Chr_1	Cufflinks	gene	37979190	37986290	.	-	.	ID=XLOC_001633;Name=XLOC_001633
Schisto_mansoni.Chr_1	Cufflinks	transcript	37979190	37986290	.	-	.	ID=TCONS_00004459;Parent=XLOC_001633
Schisto_mansoni.Chr_1	Cufflinks	exon	37979190	37979351	.	-	.	Parent=TCONS_00004459
Schisto_mansoni.Chr_1	Cufflinks	exon	37979734	37979900	.	-	.	Parent=TCONS_00004459
Schisto_mansoni.Chr_1	Cufflinks	exon	37982080	37982169	.	-	.	Parent=TCONS_00004459
Schisto_mansoni.Chr_1	Cufflinks	exon	37983422	37983667	.	-	.	Parent=TCONS_00004459
Schisto_mansoni.Chr_1	Cufflinks	exon	37985793	37985938	.	-	.	Parent=TCONS_00004459
Schisto_mansoni.Chr_1	Cufflinks	exon	37985977	37986236	.	-	.	Parent=TCONS_00004459
Schisto_mansoni.Chr_1	Cufflinks	exon	37986271	37986290	.	-	.	Parent=TCONS_00004459
Schisto_mansoni.Chr_1	Cufflinks	transcript	37979190	37986293	.	-	.	ID=TCONS_00004460;Parent=XLOC_001633
Schisto_mansoni.Chr_1	Cufflinks	exon	37979190	37979351	.	-	.	Parent=TCONS_00004460
Schisto_mansoni.Chr_1	Cufflinks	exon	37979734	37979900	.	-	.	Parent=TCONS_00004460
Schisto_mansoni.Chr_1	Cufflinks	exon	37982080	37982169	.	-	.	Parent=TCONS_00004460
Schisto_mansoni.Chr_1	Cufflinks	exon	37983422	37983667	.	-	.	Parent=TCONS_00004460
Schisto_mansoni.Chr_1	Cufflinks	exon	37985793	37985938	.	-	.	Parent=TCONS_00004460
Schisto_mansoni.Chr_1	Cufflinks	exon	37985977	37986223	.	-	.	Parent=TCONS_00004460
Schisto_mansoni.Chr_1	Cufflinks	exon	37986258	37986293	.	-	.	Parent=TCONS_00004460
Schisto_mansoni.Chr_1	Cufflinks	gene	37911867	37913453	.	-	.	ID=XLOC_001630;Name=XLOC_001630
Schisto_mansoni.Chr_1	Cufflinks	transcript	37911869	37923267	.	-	.	ID=TCONS_00004456;Parent=XLOC_001630
Schisto_mansoni.Chr_1	Cufflinks	exon	37911869	37912882	.	-	.	Parent=TCONS_00004456
Schisto_mansoni.Chr_1	Cufflinks	exon	37914777	37915211	.	-	.	Parent=TCONS_00004456
Schisto_mansoni.Chr_1	Cufflinks	exon	37916061	37916796	.	-	.	Parent=TCONS_00004456
Schisto_mansoni.Chr_1	Cufflinks	exon	37922934	37923267	.	-	.	Parent=TCONS_00004456
Schisto_mansoni.Chr_1	Cufflinks	transcript	37911869	37923010	.	-	.	ID=TCONS_00004455;Parent=XLOC_001630
Schisto_mansoni.Chr_1	Cufflinks	exon	37911869	37912884	.	-	.	Parent=TCONS_00004455
Schisto_mansoni.Chr_1	Cufflinks	exon	37914777	37915211	.	-	.	Parent=TCONS_00004455
Schisto_mansoni.Chr_1	Cufflinks	exon	37916061	37916796	.	-	.	Parent=TCONS_00004455
Schisto_mansoni.Chr_1	Cufflinks	exon	37922934	37923010	.	-	.	Parent=TCONS_00004455
Schisto_mansoni.Chr_1	Cufflinks	transcript	37911867	37913453	.	-	.	ID=TCONS_00004454;Parent=XLOC_001630
Schisto_mansoni.Chr_1	Cufflinks	exon	37911867	37913453	.	-	.	Parent=TCONS_00004454
Schisto_mansoni.Chr_1	Cufflinks	gene	37923381	37929747	.	-	.	ID=XLOC_001631;Name=XLOC_001631
Schisto_mansoni.Chr_1	Cufflinks	transcript	37923381	37929747	.	-	.	ID=TCONS_00004457;Parent=XLOC_001631
Schisto_mansoni.Chr_1	Cufflinks	exon	37923381	37923481	.	-	.	Parent=TCONS_00004457
Schisto_mansoni.Chr_1	Cufflinks	exon	37925783	37926302	.	-	.	Parent=TCONS_00004457
Schisto_mansoni.Chr_1	Cufflinks	exon	37929662	37929747	.	-	.	Parent=TCONS_00004457
Schisto_mansoni.Chr_1	Cufflinks	gene	38165090	38186014	.	-	.	ID=XLOC_001636;Name=XLOC_001636
Schisto_mansoni.Chr_1	Cufflinks	transcript	38165090	38186014	.	-	.	ID=TCONS_00004468;Parent=XLOC_001636
Schisto_mansoni.Chr_1	Cufflinks	exon	38165090	38165827	.	-	.	Parent=TCONS_00004468
Schisto_mansoni.Chr_1	Cufflinks	exon	38168932	38169235	.	-	.	Parent=TCONS_00004468
Schisto_mansoni.Chr_1	Cufflinks	exon	38173423	38173626	.	-	.	Parent=TCONS_00004468
Schisto_mansoni.Chr_1	Cufflinks	exon	38183207	38183408	.	-	.	Parent=TCONS_00004468
Schisto_mansoni.Chr_1	Cufflinks	exon	38185992	38186014	.	-	.	Parent=TCONS_00004468
Schisto_mansoni.Chr_1	Cufflinks	transcript	38165090	38186049	.	-	.	ID=TCONS_00004469;Parent=XLOC_001636
Schisto_mansoni.Chr_1	Cufflinks	exon	38165090	38165827	.	-	.	Parent=TCONS_00004469
Schisto_mansoni.Chr_1	Cufflinks	exon	38168932	38169235	.	-	.	Parent=TCONS_00004469
Schisto_mansoni.Chr_1	Cufflinks	exon	38173423	38173626	.	-	.	Parent=TCONS_00004469
Schisto_mansoni.Chr_1	Cufflinks	exon	38183207	38183408	.	-	.	Parent=TCONS_00004469
Schisto_mansoni.Chr_1	Cufflinks	exon	38185987	38186049	.	-	.	Parent=TCONS_00004469
Schisto_mansoni.Chr_1	Cufflinks	gene	38290502	38311047	.	-	.	ID=XLOC_001637;Name=XLOC_001637
Schisto_mansoni.Chr_1	Cufflinks	transcript	38290502	38311101	.	-	.	ID=TCONS_00004471;Parent=XLOC_001637
Schisto_mansoni.Chr_1	Cufflinks	exon	38290502	38290826	.	-	.	Parent=TCONS_00004471
Schisto_mansoni.Chr_1	Cufflinks	exon	38293562	38293749	.	-	.	Parent=TCONS_00004471
Schisto_mansoni.Chr_1	Cufflinks	exon	38297401	38297667	.	-	.	Parent=TCONS_00004471
Schisto_mansoni.Chr_1	Cufflinks	exon	38302844	38303303	.	-	.	Parent=TCONS_00004471
Schisto_mansoni.Chr_1	Cufflinks	exon	38304408	38304757	.	-	.	Parent=TCONS_00004471
Schisto_mansoni.Chr_1	Cufflinks	exon	38306985	38307498	.	-	.	Parent=TCONS_00004471
Schisto_mansoni.Chr_1	Cufflinks	exon	38309251	38309369	.	-	.	Parent=TCONS_00004471
Schisto_mansoni.Chr_1	Cufflinks	exon	38311002	38311101	.	-	.	Parent=TCONS_00004471
Schisto_mansoni.Chr_1	Cufflinks	transcript	38290502	38311047	.	-	.	ID=TCONS_00004470;Parent=XLOC_001637
Schisto_mansoni.Chr_1	Cufflinks	exon	38290502	38290827	.	-	.	Parent=TCONS_00004470
Schisto_mansoni.Chr_1	Cufflinks	exon	38293563	38293749	.	-	.	Parent=TCONS_00004470
Schisto_mansoni.Chr_1	Cufflinks	exon	38297401	38297667	.	-	.	Parent=TCONS_00004470
Schisto_mansoni.Chr_1	Cufflinks	exon	38302844	38303303	.	-	.	Parent=TCONS_00004470
Schisto_mansoni.Chr_1	Cufflinks	exon	38304408	38304757	.	-	.	Parent=TCONS_00004470
Schisto_mansoni.Chr_1	Cufflinks	exon	38306985	38307498	.	-	.	Parent=TCONS_00004470
Schisto_mansoni.Chr_1	Cufflinks	exon	38309251	38309369	.	-	.	Parent=TCONS_00004470
Schisto_mansoni.Chr_1	Cufflinks	exon	38311002	38311047	.	-	.	Parent=TCONS_00004470
Schisto_mansoni.Chr_1	Cufflinks	gene	38041599	38051193	.	-	.	ID=XLOC_001634;Name=XLOC_001634
Schisto_mansoni.Chr_1	Cufflinks	transcript	38041599	38051193	.	-	.	ID=TCONS_00004461;Parent=XLOC_001634
Schisto_mansoni.Chr_1	Cufflinks	exon	38041599	38041914	.	-	.	Parent=TCONS_00004461
Schisto_mansoni.Chr_1	Cufflinks	exon	38050906	38051193	.	-	.	Parent=TCONS_00004461
Schisto_mansoni.Chr_1	Cufflinks	gene	38142592	38156695	.	-	.	ID=XLOC_001635;Name=XLOC_001635
Schisto_mansoni.Chr_1	Cufflinks	transcript	38142592	38156695	.	-	.	ID=TCONS_00004462;Parent=XLOC_001635
Schisto_mansoni.Chr_1	Cufflinks	exon	38142592	38142894	.	-	.	Parent=TCONS_00004462
Schisto_mansoni.Chr_1	Cufflinks	exon	38147670	38147744	.	-	.	Parent=TCONS_00004462
Schisto_mansoni.Chr_1	Cufflinks	exon	38148805	38148935	.	-	.	Parent=TCONS_00004462
Schisto_mansoni.Chr_1	Cufflinks	exon	38150907	38150999	.	-	.	Parent=TCONS_00004462
Schisto_mansoni.Chr_1	Cufflinks	exon	38153852	38154077	.	-	.	Parent=TCONS_00004462
Schisto_mansoni.Chr_1	Cufflinks	exon	38154902	38155104	.	-	.	Parent=TCONS_00004462
Schisto_mansoni.Chr_1	Cufflinks	exon	38156674	38156695	.	-	.	Parent=TCONS_00004462
Schisto_mansoni.Chr_1	Cufflinks	transcript	38142592	38156695	.	-	.	ID=TCONS_00004463;Parent=XLOC_001635
Schisto_mansoni.Chr_1	Cufflinks	exon	38142592	38142894	.	-	.	Parent=TCONS_00004463
Schisto_mansoni.Chr_1	Cufflinks	exon	38147670	38147744	.	-	.	Parent=TCONS_00004463
Schisto_mansoni.Chr_1	Cufflinks	exon	38148805	38148935	.	-	.	Parent=TCONS_00004463
Schisto_mansoni.Chr_1	Cufflinks	exon	38150907	38151005	.	-	.	Parent=TCONS_00004463
Schisto_mansoni.Chr_1	Cufflinks	exon	38153858	38154077	.	-	.	Parent=TCONS_00004463
Schisto_mansoni.Chr_1	Cufflinks	exon	38154902	38155104	.	-	.	Parent=TCONS_00004463
Schisto_mansoni.Chr_1	Cufflinks	exon	38156674	38156695	.	-	.	Parent=TCONS_00004463
Schisto_mansoni.Chr_1	Cufflinks	transcript	38142592	38156737	.	-	.	ID=TCONS_00004466;Parent=XLOC_001635
Schisto_mansoni.Chr_1	Cufflinks	exon	38142592	38142895	.	-	.	Parent=TCONS_00004466
Schisto_mansoni.Chr_1	Cufflinks	exon	38147670	38147744	.	-	.	Parent=TCONS_00004466
Schisto_mansoni.Chr_1	Cufflinks	exon	38148805	38148935	.	-	.	Parent=TCONS_00004466
Schisto_mansoni.Chr_1	Cufflinks	exon	38150907	38150999	.	-	.	Parent=TCONS_00004466
Schisto_mansoni.Chr_1	Cufflinks	exon	38153852	38154077	.	-	.	Parent=TCONS_00004466
Schisto_mansoni.Chr_1	Cufflinks	exon	38154902	38155104	.	-	.	Parent=TCONS_00004466
Schisto_mansoni.Chr_1	Cufflinks	exon	38156698	38156737	.	-	.	Parent=TCONS_00004466
Schisto_mansoni.Chr_1	Cufflinks	transcript	38142592	38156783	.	-	.	ID=TCONS_00004467;Parent=XLOC_001635
Schisto_mansoni.Chr_1	Cufflinks	exon	38142592	38142894	.	-	.	Parent=TCONS_00004467
Schisto_mansoni.Chr_1	Cufflinks	exon	38147670	38147744	.	-	.	Parent=TCONS_00004467
Schisto_mansoni.Chr_1	Cufflinks	exon	38148805	38148935	.	-	.	Parent=TCONS_00004467
Schisto_mansoni.Chr_1	Cufflinks	exon	38150907	38150999	.	-	.	Parent=TCONS_00004467
Schisto_mansoni.Chr_1	Cufflinks	exon	38153852	38154077	.	-	.	Parent=TCONS_00004467
Schisto_mansoni.Chr_1	Cufflinks	exon	38154902	38155104	.	-	.	Parent=TCONS_00004467
Schisto_mansoni.Chr_1	Cufflinks	exon	38156698	38156783	.	-	.	Parent=TCONS_00004467
Schisto_mansoni.Chr_1	Cufflinks	transcript	38142592	38156695	.	-	.	ID=TCONS_00004464;Parent=XLOC_001635
Schisto_mansoni.Chr_1	Cufflinks	exon	38142592	38142894	.	-	.	Parent=TCONS_00004464
Schisto_mansoni.Chr_1	Cufflinks	exon	38147670	38147744	.	-	.	Parent=TCONS_00004464
Schisto_mansoni.Chr_1	Cufflinks	exon	38148805	38148936	.	-	.	Parent=TCONS_00004464
Schisto_mansoni.Chr_1	Cufflinks	exon	38150908	38150999	.	-	.	Parent=TCONS_00004464
Schisto_mansoni.Chr_1	Cufflinks	exon	38153852	38154077	.	-	.	Parent=TCONS_00004464
Schisto_mansoni.Chr_1	Cufflinks	exon	38154902	38155104	.	-	.	Parent=TCONS_00004464
Schisto_mansoni.Chr_1	Cufflinks	exon	38156674	38156695	.	-	.	Parent=TCONS_00004464
Schisto_mansoni.Chr_1	Cufflinks	transcript	38142592	38156695	.	-	.	ID=TCONS_00004465;Parent=XLOC_001635
Schisto_mansoni.Chr_1	Cufflinks	exon	38142592	38142894	.	-	.	Parent=TCONS_00004465
Schisto_mansoni.Chr_1	Cufflinks	exon	38147670	38147749	.	-	.	Parent=TCONS_00004465
Schisto_mansoni.Chr_1	Cufflinks	exon	38148810	38148935	.	-	.	Parent=TCONS_00004465
Schisto_mansoni.Chr_1	Cufflinks	exon	38150907	38151005	.	-	.	Parent=TCONS_00004465
Schisto_mansoni.Chr_1	Cufflinks	exon	38153858	38154077	.	-	.	Parent=TCONS_00004465
Schisto_mansoni.Chr_1	Cufflinks	exon	38154902	38155104	.	-	.	Parent=TCONS_00004465
Schisto_mansoni.Chr_1	Cufflinks	exon	38156674	38156695	.	-	.	Parent=TCONS_00004465
Schisto_mansoni.Chr_1	Cufflinks	gene	59476551	59477473	.	.	.	ID=XLOC_002877;Name=XLOC_002877
Schisto_mansoni.Chr_1	Cufflinks	transcript	59476551	59477473	.	.	.	ID=TCONS_00006463;Parent=XLOC_002877
Schisto_mansoni.Chr_1	Cufflinks	exon	59476551	59477473	.	.	.	Parent=TCONS_00006463
Schisto_mansoni.Chr_1	Cufflinks	gene	59159272	59161329	.	.	.	ID=XLOC_002876;Name=XLOC_002876
Schisto_mansoni.Chr_1	Cufflinks	transcript	59159272	59161329	.	.	.	ID=TCONS_00006462;Parent=XLOC_002876
Schisto_mansoni.Chr_1	Cufflinks	exon	59159272	59161329	.	.	.	Parent=TCONS_00006462
Schisto_mansoni.Chr_1	Cufflinks	gene	16669432	16670242	.	.	.	ID=XLOC_002253;Name=XLOC_002253
Schisto_mansoni.Chr_1	Cufflinks	transcript	16669432	16670242	.	.	.	ID=TCONS_00005839;Parent=XLOC_002253
Schisto_mansoni.Chr_1	Cufflinks	exon	16669432	16670242	.	.	.	Parent=TCONS_00005839
Schisto_mansoni.Chr_1	Cufflinks	gene	43490491	43494234	.	+	.	ID=XLOC_000699;Name=XLOC_000699
Schisto_mansoni.Chr_1	Cufflinks	transcript	43490491	43494234	.	+	.	ID=TCONS_00001823;Parent=XLOC_000699
Schisto_mansoni.Chr_1	Cufflinks	exon	43490491	43490593	.	+	.	Parent=TCONS_00001823
Schisto_mansoni.Chr_1	Cufflinks	exon	43492976	43493019	.	+	.	Parent=TCONS_00001823
Schisto_mansoni.Chr_1	Cufflinks	exon	43493063	43493132	.	+	.	Parent=TCONS_00001823
Schisto_mansoni.Chr_1	Cufflinks	exon	43493177	43493239	.	+	.	Parent=TCONS_00001823
Schisto_mansoni.Chr_1	Cufflinks	exon	43493289	43494234	.	+	.	Parent=TCONS_00001823
Schisto_mansoni.Chr_1	Cufflinks	gene	43443353	43443993	.	+	.	ID=XLOC_000698;Name=XLOC_000698
Schisto_mansoni.Chr_1	Cufflinks	transcript	43443353	43443993	.	+	.	ID=TCONS_00001822;Parent=XLOC_000698
Schisto_mansoni.Chr_1	Cufflinks	exon	43443353	43443993	.	+	.	Parent=TCONS_00001822
Schisto_mansoni.Chr_1	Cufflinks	gene	43343435	43379982	.	+	.	ID=XLOC_000697;Name=XLOC_000697
Schisto_mansoni.Chr_1	Cufflinks	transcript	43343435	43391162	.	+	.	ID=TCONS_00001814;Parent=XLOC_000697
Schisto_mansoni.Chr_1	Cufflinks	exon	43343435	43343532	.	+	.	Parent=TCONS_00001814
Schisto_mansoni.Chr_1	Cufflinks	exon	43345961	43346205	.	+	.	Parent=TCONS_00001814
Schisto_mansoni.Chr_1	Cufflinks	exon	43347719	43347891	.	+	.	Parent=TCONS_00001814
Schisto_mansoni.Chr_1	Cufflinks	exon	43347938	43348123	.	+	.	Parent=TCONS_00001814
Schisto_mansoni.Chr_1	Cufflinks	exon	43349306	43349405	.	+	.	Parent=TCONS_00001814
Schisto_mansoni.Chr_1	Cufflinks	exon	43353755	43353773	.	+	.	Parent=TCONS_00001814
Schisto_mansoni.Chr_1	Cufflinks	exon	43355008	43355104	.	+	.	Parent=TCONS_00001814
Schisto_mansoni.Chr_1	Cufflinks	exon	43359603	43359733	.	+	.	Parent=TCONS_00001814
Schisto_mansoni.Chr_1	Cufflinks	exon	43359877	43360486	.	+	.	Parent=TCONS_00001814
Schisto_mansoni.Chr_1	Cufflinks	exon	43363054	43363132	.	+	.	Parent=TCONS_00001814
Schisto_mansoni.Chr_1	Cufflinks	exon	43363939	43363993	.	+	.	Parent=TCONS_00001814
Schisto_mansoni.Chr_1	Cufflinks	exon	43364033	43364113	.	+	.	Parent=TCONS_00001814
Schisto_mansoni.Chr_1	Cufflinks	exon	43364655	43364719	.	+	.	Parent=TCONS_00001814
Schisto_mansoni.Chr_1	Cufflinks	exon	43368390	43368451	.	+	.	Parent=TCONS_00001814
Schisto_mansoni.Chr_1	Cufflinks	exon	43368933	43369182	.	+	.	Parent=TCONS_00001814
Schisto_mansoni.Chr_1	Cufflinks	exon	43369969	43370041	.	+	.	Parent=TCONS_00001814
Schisto_mansoni.Chr_1	Cufflinks	exon	43371300	43371357	.	+	.	Parent=TCONS_00001814
Schisto_mansoni.Chr_1	Cufflinks	exon	43374989	43375168	.	+	.	Parent=TCONS_00001814
Schisto_mansoni.Chr_1	Cufflinks	exon	43376776	43377143	.	+	.	Parent=TCONS_00001814
Schisto_mansoni.Chr_1	Cufflinks	exon	43378426	43378551	.	+	.	Parent=TCONS_00001814
Schisto_mansoni.Chr_1	Cufflinks	exon	43379870	43380464	.	+	.	Parent=TCONS_00001814
Schisto_mansoni.Chr_1	Cufflinks	exon	43381877	43381984	.	+	.	Parent=TCONS_00001814
Schisto_mansoni.Chr_1	Cufflinks	exon	43382554	43382605	.	+	.	Parent=TCONS_00001814
Schisto_mansoni.Chr_1	Cufflinks	exon	43383632	43383743	.	+	.	Parent=TCONS_00001814
Schisto_mansoni.Chr_1	Cufflinks	exon	43385625	43385805	.	+	.	Parent=TCONS_00001814
Schisto_mansoni.Chr_1	Cufflinks	exon	43388044	43388186	.	+	.	Parent=TCONS_00001814
Schisto_mansoni.Chr_1	Cufflinks	exon	43389549	43389672	.	+	.	Parent=TCONS_00001814
Schisto_mansoni.Chr_1	Cufflinks	exon	43390879	43391162	.	+	.	Parent=TCONS_00001814
Schisto_mansoni.Chr_1	Cufflinks	transcript	43343435	43391162	.	+	.	ID=TCONS_00001815;Parent=XLOC_000697
Schisto_mansoni.Chr_1	Cufflinks	exon	43343435	43343532	.	+	.	Parent=TCONS_00001815
Schisto_mansoni.Chr_1	Cufflinks	exon	43345961	43346205	.	+	.	Parent=TCONS_00001815
Schisto_mansoni.Chr_1	Cufflinks	exon	43347719	43347891	.	+	.	Parent=TCONS_00001815
Schisto_mansoni.Chr_1	Cufflinks	exon	43347938	43348123	.	+	.	Parent=TCONS_00001815
Schisto_mansoni.Chr_1	Cufflinks	exon	43349306	43349405	.	+	.	Parent=TCONS_00001815
Schisto_mansoni.Chr_1	Cufflinks	exon	43353700	43353773	.	+	.	Parent=TCONS_00001815
Schisto_mansoni.Chr_1	Cufflinks	exon	43355008	43355104	.	+	.	Parent=TCONS_00001815
Schisto_mansoni.Chr_1	Cufflinks	exon	43359603	43359733	.	+	.	Parent=TCONS_00001815
Schisto_mansoni.Chr_1	Cufflinks	exon	43359877	43360486	.	+	.	Parent=TCONS_00001815
Schisto_mansoni.Chr_1	Cufflinks	exon	43363054	43363132	.	+	.	Parent=TCONS_00001815
Schisto_mansoni.Chr_1	Cufflinks	exon	43363939	43363993	.	+	.	Parent=TCONS_00001815
Schisto_mansoni.Chr_1	Cufflinks	exon	43364033	43364113	.	+	.	Parent=TCONS_00001815
Schisto_mansoni.Chr_1	Cufflinks	exon	43364655	43364719	.	+	.	Parent=TCONS_00001815
Schisto_mansoni.Chr_1	Cufflinks	exon	43368390	43368451	.	+	.	Parent=TCONS_00001815
Schisto_mansoni.Chr_1	Cufflinks	exon	43368933	43369182	.	+	.	Parent=TCONS_00001815
Schisto_mansoni.Chr_1	Cufflinks	exon	43369969	43370041	.	+	.	Parent=TCONS_00001815
Schisto_mansoni.Chr_1	Cufflinks	exon	43371300	43371357	.	+	.	Parent=TCONS_00001815
Schisto_mansoni.Chr_1	Cufflinks	exon	43374989	43375168	.	+	.	Parent=TCONS_00001815
Schisto_mansoni.Chr_1	Cufflinks	exon	43376776	43377143	.	+	.	Parent=TCONS_00001815
Schisto_mansoni.Chr_1	Cufflinks	exon	43378426	43378551	.	+	.	Parent=TCONS_00001815
Schisto_mansoni.Chr_1	Cufflinks	exon	43379870	43380464	.	+	.	Parent=TCONS_00001815
Schisto_mansoni.Chr_1	Cufflinks	exon	43381877	43381984	.	+	.	Parent=TCONS_00001815
Schisto_mansoni.Chr_1	Cufflinks	exon	43382554	43382605	.	+	.	Parent=TCONS_00001815
Schisto_mansoni.Chr_1	Cufflinks	exon	43383632	43383743	.	+	.	Parent=TCONS_00001815
Schisto_mansoni.Chr_1	Cufflinks	exon	43385625	43385805	.	+	.	Parent=TCONS_00001815
Schisto_mansoni.Chr_1	Cufflinks	exon	43388044	43388186	.	+	.	Parent=TCONS_00001815
Schisto_mansoni.Chr_1	Cufflinks	exon	43389549	43389672	.	+	.	Parent=TCONS_00001815
Schisto_mansoni.Chr_1	Cufflinks	exon	43390879	43391162	.	+	.	Parent=TCONS_00001815
Schisto_mansoni.Chr_1	Cufflinks	transcript	43344042	43391162	.	+	.	ID=TCONS_00001816;Parent=XLOC_000697
Schisto_mansoni.Chr_1	Cufflinks	exon	43344042	43344062	.	+	.	Parent=TCONS_00001816
Schisto_mansoni.Chr_1	Cufflinks	exon	43346010	43346205	.	+	.	Parent=TCONS_00001816
Schisto_mansoni.Chr_1	Cufflinks	exon	43347719	43347891	.	+	.	Parent=TCONS_00001816
Schisto_mansoni.Chr_1	Cufflinks	exon	43347938	43348123	.	+	.	Parent=TCONS_00001816
Schisto_mansoni.Chr_1	Cufflinks	exon	43349306	43349405	.	+	.	Parent=TCONS_00001816
Schisto_mansoni.Chr_1	Cufflinks	exon	43353700	43353773	.	+	.	Parent=TCONS_00001816
Schisto_mansoni.Chr_1	Cufflinks	exon	43355008	43355104	.	+	.	Parent=TCONS_00001816
Schisto_mansoni.Chr_1	Cufflinks	exon	43359603	43359733	.	+	.	Parent=TCONS_00001816
Schisto_mansoni.Chr_1	Cufflinks	exon	43359877	43360486	.	+	.	Parent=TCONS_00001816
Schisto_mansoni.Chr_1	Cufflinks	exon	43363054	43363132	.	+	.	Parent=TCONS_00001816
Schisto_mansoni.Chr_1	Cufflinks	exon	43363939	43363993	.	+	.	Parent=TCONS_00001816
Schisto_mansoni.Chr_1	Cufflinks	exon	43364033	43364113	.	+	.	Parent=TCONS_00001816
Schisto_mansoni.Chr_1	Cufflinks	exon	43364655	43364719	.	+	.	Parent=TCONS_00001816
Schisto_mansoni.Chr_1	Cufflinks	exon	43368390	43368451	.	+	.	Parent=TCONS_00001816
Schisto_mansoni.Chr_1	Cufflinks	exon	43368933	43369182	.	+	.	Parent=TCONS_00001816
Schisto_mansoni.Chr_1	Cufflinks	exon	43369969	43370041	.	+	.	Parent=TCONS_00001816
Schisto_mansoni.Chr_1	Cufflinks	exon	43371300	43371357	.	+	.	Parent=TCONS_00001816
Schisto_mansoni.Chr_1	Cufflinks	exon	43374989	43375168	.	+	.	Parent=TCONS_00001816
Schisto_mansoni.Chr_1	Cufflinks	exon	43376776	43377143	.	+	.	Parent=TCONS_00001816
Schisto_mansoni.Chr_1	Cufflinks	exon	43378426	43378551	.	+	.	Parent=TCONS_00001816
Schisto_mansoni.Chr_1	Cufflinks	exon	43379870	43380464	.	+	.	Parent=TCONS_00001816
Schisto_mansoni.Chr_1	Cufflinks	exon	43381877	43381984	.	+	.	Parent=TCONS_00001816
Schisto_mansoni.Chr_1	Cufflinks	exon	43382554	43382605	.	+	.	Parent=TCONS_00001816
Schisto_mansoni.Chr_1	Cufflinks	exon	43383632	43383743	.	+	.	Parent=TCONS_00001816
Schisto_mansoni.Chr_1	Cufflinks	exon	43385625	43385805	.	+	.	Parent=TCONS_00001816
Schisto_mansoni.Chr_1	Cufflinks	exon	43388044	43388186	.	+	.	Parent=TCONS_00001816
Schisto_mansoni.Chr_1	Cufflinks	exon	43389549	43389672	.	+	.	Parent=TCONS_00001816
Schisto_mansoni.Chr_1	Cufflinks	exon	43390879	43391162	.	+	.	Parent=TCONS_00001816
Schisto_mansoni.Chr_1	Cufflinks	transcript	43349307	43391162	.	+	.	ID=TCONS_00001817;Parent=XLOC_000697
Schisto_mansoni.Chr_1	Cufflinks	exon	43349307	43349405	.	+	.	Parent=TCONS_00001817
Schisto_mansoni.Chr_1	Cufflinks	exon	43353700	43353773	.	+	.	Parent=TCONS_00001817
Schisto_mansoni.Chr_1	Cufflinks	exon	43355008	43355104	.	+	.	Parent=TCONS_00001817
Schisto_mansoni.Chr_1	Cufflinks	exon	43359603	43359733	.	+	.	Parent=TCONS_00001817
Schisto_mansoni.Chr_1	Cufflinks	exon	43359877	43360486	.	+	.	Parent=TCONS_00001817
Schisto_mansoni.Chr_1	Cufflinks	exon	43363054	43363132	.	+	.	Parent=TCONS_00001817
Schisto_mansoni.Chr_1	Cufflinks	exon	43363939	43363993	.	+	.	Parent=TCONS_00001817
Schisto_mansoni.Chr_1	Cufflinks	exon	43364033	43364113	.	+	.	Parent=TCONS_00001817
Schisto_mansoni.Chr_1	Cufflinks	exon	43364655	43364719	.	+	.	Parent=TCONS_00001817
Schisto_mansoni.Chr_1	Cufflinks	exon	43368933	43369182	.	+	.	Parent=TCONS_00001817
Schisto_mansoni.Chr_1	Cufflinks	exon	43369969	43370041	.	+	.	Parent=TCONS_00001817
Schisto_mansoni.Chr_1	Cufflinks	exon	43371300	43371357	.	+	.	Parent=TCONS_00001817
Schisto_mansoni.Chr_1	Cufflinks	exon	43374989	43375168	.	+	.	Parent=TCONS_00001817
Schisto_mansoni.Chr_1	Cufflinks	exon	43376776	43377143	.	+	.	Parent=TCONS_00001817
Schisto_mansoni.Chr_1	Cufflinks	exon	43378426	43378551	.	+	.	Parent=TCONS_00001817
Schisto_mansoni.Chr_1	Cufflinks	exon	43379870	43380464	.	+	.	Parent=TCONS_00001817
Schisto_mansoni.Chr_1	Cufflinks	exon	43381877	43381984	.	+	.	Parent=TCONS_00001817
Schisto_mansoni.Chr_1	Cufflinks	exon	43382554	43382605	.	+	.	Parent=TCONS_00001817
Schisto_mansoni.Chr_1	Cufflinks	exon	43383632	43383743	.	+	.	Parent=TCONS_00001817
Schisto_mansoni.Chr_1	Cufflinks	exon	43385625	43385805	.	+	.	Parent=TCONS_00001817
Schisto_mansoni.Chr_1	Cufflinks	exon	43388044	43388186	.	+	.	Parent=TCONS_00001817
Schisto_mansoni.Chr_1	Cufflinks	exon	43389549	43389672	.	+	.	Parent=TCONS_00001817
Schisto_mansoni.Chr_1	Cufflinks	exon	43390879	43391162	.	+	.	Parent=TCONS_00001817
Schisto_mansoni.Chr_1	Cufflinks	transcript	43349367	43379982	.	+	.	ID=TCONS_00001818;Parent=XLOC_000697
Schisto_mansoni.Chr_1	Cufflinks	exon	43349367	43349405	.	+	.	Parent=TCONS_00001818
Schisto_mansoni.Chr_1	Cufflinks	exon	43353700	43353773	.	+	.	Parent=TCONS_00001818
Schisto_mansoni.Chr_1	Cufflinks	exon	43355008	43355107	.	+	.	Parent=TCONS_00001818
Schisto_mansoni.Chr_1	Cufflinks	exon	43359603	43359733	.	+	.	Parent=TCONS_00001818
Schisto_mansoni.Chr_1	Cufflinks	exon	43359877	43360486	.	+	.	Parent=TCONS_00001818
Schisto_mansoni.Chr_1	Cufflinks	exon	43363054	43363132	.	+	.	Parent=TCONS_00001818
Schisto_mansoni.Chr_1	Cufflinks	exon	43363939	43364113	.	+	.	Parent=TCONS_00001818
Schisto_mansoni.Chr_1	Cufflinks	exon	43364655	43364724	.	+	.	Parent=TCONS_00001818
Schisto_mansoni.Chr_1	Cufflinks	exon	43368395	43368451	.	+	.	Parent=TCONS_00001818
Schisto_mansoni.Chr_1	Cufflinks	exon	43368933	43369182	.	+	.	Parent=TCONS_00001818
Schisto_mansoni.Chr_1	Cufflinks	exon	43369969	43370041	.	+	.	Parent=TCONS_00001818
Schisto_mansoni.Chr_1	Cufflinks	exon	43371300	43371357	.	+	.	Parent=TCONS_00001818
Schisto_mansoni.Chr_1	Cufflinks	exon	43374989	43375168	.	+	.	Parent=TCONS_00001818
Schisto_mansoni.Chr_1	Cufflinks	exon	43376776	43377143	.	+	.	Parent=TCONS_00001818
Schisto_mansoni.Chr_1	Cufflinks	exon	43378426	43378551	.	+	.	Parent=TCONS_00001818
Schisto_mansoni.Chr_1	Cufflinks	exon	43379870	43379982	.	+	.	Parent=TCONS_00001818
Schisto_mansoni.Chr_1	Cufflinks	transcript	43354918	43391162	.	+	.	ID=TCONS_00001819;Parent=XLOC_000697
Schisto_mansoni.Chr_1	Cufflinks	exon	43354918	43355107	.	+	.	Parent=TCONS_00001819
Schisto_mansoni.Chr_1	Cufflinks	exon	43359603	43359733	.	+	.	Parent=TCONS_00001819
Schisto_mansoni.Chr_1	Cufflinks	exon	43359877	43360486	.	+	.	Parent=TCONS_00001819
Schisto_mansoni.Chr_1	Cufflinks	exon	43363054	43363132	.	+	.	Parent=TCONS_00001819
Schisto_mansoni.Chr_1	Cufflinks	exon	43363939	43364113	.	+	.	Parent=TCONS_00001819
Schisto_mansoni.Chr_1	Cufflinks	exon	43364655	43364719	.	+	.	Parent=TCONS_00001819
Schisto_mansoni.Chr_1	Cufflinks	exon	43368390	43368451	.	+	.	Parent=TCONS_00001819
Schisto_mansoni.Chr_1	Cufflinks	exon	43368933	43369182	.	+	.	Parent=TCONS_00001819
Schisto_mansoni.Chr_1	Cufflinks	exon	43369969	43370041	.	+	.	Parent=TCONS_00001819
Schisto_mansoni.Chr_1	Cufflinks	exon	43371300	43371357	.	+	.	Parent=TCONS_00001819
Schisto_mansoni.Chr_1	Cufflinks	exon	43374989	43375168	.	+	.	Parent=TCONS_00001819
Schisto_mansoni.Chr_1	Cufflinks	exon	43376776	43377143	.	+	.	Parent=TCONS_00001819
Schisto_mansoni.Chr_1	Cufflinks	exon	43378426	43378551	.	+	.	Parent=TCONS_00001819
Schisto_mansoni.Chr_1	Cufflinks	exon	43379870	43380464	.	+	.	Parent=TCONS_00001819
Schisto_mansoni.Chr_1	Cufflinks	exon	43381877	43381985	.	+	.	Parent=TCONS_00001819
Schisto_mansoni.Chr_1	Cufflinks	exon	43382554	43382605	.	+	.	Parent=TCONS_00001819
Schisto_mansoni.Chr_1	Cufflinks	exon	43383632	43383743	.	+	.	Parent=TCONS_00001819
Schisto_mansoni.Chr_1	Cufflinks	exon	43385625	43385805	.	+	.	Parent=TCONS_00001819
Schisto_mansoni.Chr_1	Cufflinks	exon	43388044	43388186	.	+	.	Parent=TCONS_00001819
Schisto_mansoni.Chr_1	Cufflinks	exon	43389549	43389672	.	+	.	Parent=TCONS_00001819
Schisto_mansoni.Chr_1	Cufflinks	exon	43390879	43391162	.	+	.	Parent=TCONS_00001819
Schisto_mansoni.Chr_1	Cufflinks	transcript	43371090	43391162	.	+	.	ID=TCONS_00001821;Parent=XLOC_000697
Schisto_mansoni.Chr_1	Cufflinks	exon	43371090	43371357	.	+	.	Parent=TCONS_00001821
Schisto_mansoni.Chr_1	Cufflinks	exon	43374989	43375168	.	+	.	Parent=TCONS_00001821
Schisto_mansoni.Chr_1	Cufflinks	exon	43376776	43377143	.	+	.	Parent=TCONS_00001821
Schisto_mansoni.Chr_1	Cufflinks	exon	43378426	43378551	.	+	.	Parent=TCONS_00001821
Schisto_mansoni.Chr_1	Cufflinks	exon	43379870	43380464	.	+	.	Parent=TCONS_00001821
Schisto_mansoni.Chr_1	Cufflinks	exon	43381877	43381984	.	+	.	Parent=TCONS_00001821
Schisto_mansoni.Chr_1	Cufflinks	exon	43382554	43382605	.	+	.	Parent=TCONS_00001821
Schisto_mansoni.Chr_1	Cufflinks	exon	43383632	43383743	.	+	.	Parent=TCONS_00001821
Schisto_mansoni.Chr_1	Cufflinks	exon	43385625	43385805	.	+	.	Parent=TCONS_00001821
Schisto_mansoni.Chr_1	Cufflinks	exon	43388044	43388186	.	+	.	Parent=TCONS_00001821
Schisto_mansoni.Chr_1	Cufflinks	exon	43389549	43389672	.	+	.	Parent=TCONS_00001821
Schisto_mansoni.Chr_1	Cufflinks	exon	43390879	43391162	.	+	.	Parent=TCONS_00001821
Schisto_mansoni.Chr_1	Cufflinks	transcript	43359471	43391162	.	+	.	ID=TCONS_00001820;Parent=XLOC_000697
Schisto_mansoni.Chr_1	Cufflinks	exon	43359471	43359733	.	+	.	Parent=TCONS_00001820
Schisto_mansoni.Chr_1	Cufflinks	exon	43359877	43360486	.	+	.	Parent=TCONS_00001820
Schisto_mansoni.Chr_1	Cufflinks	exon	43363054	43363136	.	+	.	Parent=TCONS_00001820
Schisto_mansoni.Chr_1	Cufflinks	exon	43363943	43363993	.	+	.	Parent=TCONS_00001820
Schisto_mansoni.Chr_1	Cufflinks	exon	43364033	43364113	.	+	.	Parent=TCONS_00001820
Schisto_mansoni.Chr_1	Cufflinks	exon	43364655	43364719	.	+	.	Parent=TCONS_00001820
Schisto_mansoni.Chr_1	Cufflinks	exon	43368390	43368451	.	+	.	Parent=TCONS_00001820
Schisto_mansoni.Chr_1	Cufflinks	exon	43368933	43369182	.	+	.	Parent=TCONS_00001820
Schisto_mansoni.Chr_1	Cufflinks	exon	43369969	43370041	.	+	.	Parent=TCONS_00001820
Schisto_mansoni.Chr_1	Cufflinks	exon	43371300	43371359	.	+	.	Parent=TCONS_00001820
Schisto_mansoni.Chr_1	Cufflinks	exon	43374989	43375168	.	+	.	Parent=TCONS_00001820
Schisto_mansoni.Chr_1	Cufflinks	exon	43376776	43377143	.	+	.	Parent=TCONS_00001820
Schisto_mansoni.Chr_1	Cufflinks	exon	43378426	43378551	.	+	.	Parent=TCONS_00001820
Schisto_mansoni.Chr_1	Cufflinks	exon	43379870	43380464	.	+	.	Parent=TCONS_00001820
Schisto_mansoni.Chr_1	Cufflinks	exon	43381877	43381984	.	+	.	Parent=TCONS_00001820
Schisto_mansoni.Chr_1	Cufflinks	exon	43382554	43382605	.	+	.	Parent=TCONS_00001820
Schisto_mansoni.Chr_1	Cufflinks	exon	43383632	43383743	.	+	.	Parent=TCONS_00001820
Schisto_mansoni.Chr_1	Cufflinks	exon	43385625	43385805	.	+	.	Parent=TCONS_00001820
Schisto_mansoni.Chr_1	Cufflinks	exon	43388044	43388186	.	+	.	Parent=TCONS_00001820
Schisto_mansoni.Chr_1	Cufflinks	exon	43389549	43389672	.	+	.	Parent=TCONS_00001820
Schisto_mansoni.Chr_1	Cufflinks	exon	43390879	43391162	.	+	.	Parent=TCONS_00001820
Schisto_mansoni.Chr_1	Cufflinks	gene	43236215	43239889	.	+	.	ID=XLOC_000696;Name=XLOC_000696
Schisto_mansoni.Chr_1	Cufflinks	transcript	43236215	43239889	.	+	.	ID=TCONS_00001813;Parent=XLOC_000696
Schisto_mansoni.Chr_1	Cufflinks	exon	43236215	43236721	.	+	.	Parent=TCONS_00001813
Schisto_mansoni.Chr_1	Cufflinks	exon	43236758	43237874	.	+	.	Parent=TCONS_00001813
Schisto_mansoni.Chr_1	Cufflinks	exon	43237911	43239358	.	+	.	Parent=TCONS_00001813
Schisto_mansoni.Chr_1	Cufflinks	exon	43239862	43239889	.	+	.	Parent=TCONS_00001813
Schisto_mansoni.Chr_1	Cufflinks	gene	43091524	43099251	.	+	.	ID=XLOC_000695;Name=XLOC_000695
Schisto_mansoni.Chr_1	Cufflinks	transcript	43091524	43099251	.	+	.	ID=TCONS_00001811;Parent=XLOC_000695
Schisto_mansoni.Chr_1	Cufflinks	exon	43091524	43091605	.	+	.	Parent=TCONS_00001811
Schisto_mansoni.Chr_1	Cufflinks	exon	43091647	43091750	.	+	.	Parent=TCONS_00001811
Schisto_mansoni.Chr_1	Cufflinks	exon	43091787	43091894	.	+	.	Parent=TCONS_00001811
Schisto_mansoni.Chr_1	Cufflinks	exon	43091929	43091974	.	+	.	Parent=TCONS_00001811
Schisto_mansoni.Chr_1	Cufflinks	exon	43092010	43092076	.	+	.	Parent=TCONS_00001811
Schisto_mansoni.Chr_1	Cufflinks	exon	43092113	43092233	.	+	.	Parent=TCONS_00001811
Schisto_mansoni.Chr_1	Cufflinks	exon	43095497	43095745	.	+	.	Parent=TCONS_00001811
Schisto_mansoni.Chr_1	Cufflinks	exon	43097114	43097386	.	+	.	Parent=TCONS_00001811
Schisto_mansoni.Chr_1	Cufflinks	exon	43098614	43099251	.	+	.	Parent=TCONS_00001811
Schisto_mansoni.Chr_1	Cufflinks	transcript	43091643	43099251	.	+	.	ID=TCONS_00001812;Parent=XLOC_000695
Schisto_mansoni.Chr_1	Cufflinks	exon	43091643	43091750	.	+	.	Parent=TCONS_00001812
Schisto_mansoni.Chr_1	Cufflinks	exon	43091787	43091974	.	+	.	Parent=TCONS_00001812
Schisto_mansoni.Chr_1	Cufflinks	exon	43092010	43092076	.	+	.	Parent=TCONS_00001812
Schisto_mansoni.Chr_1	Cufflinks	exon	43092113	43092233	.	+	.	Parent=TCONS_00001812
Schisto_mansoni.Chr_1	Cufflinks	exon	43095497	43095749	.	+	.	Parent=TCONS_00001812
Schisto_mansoni.Chr_1	Cufflinks	exon	43097118	43097294	.	+	.	Parent=TCONS_00001812
Schisto_mansoni.Chr_1	Cufflinks	exon	43097331	43097386	.	+	.	Parent=TCONS_00001812
Schisto_mansoni.Chr_1	Cufflinks	exon	43098614	43099251	.	+	.	Parent=TCONS_00001812
Schisto_mansoni.Chr_1	Cufflinks	gene	42969826	42977102	.	+	.	ID=XLOC_000694;Name=XLOC_000694
Schisto_mansoni.Chr_1	Cufflinks	transcript	42969952	42977102	.	+	.	ID=TCONS_00001810;Parent=XLOC_000694
Schisto_mansoni.Chr_1	Cufflinks	exon	42969952	42969962	.	+	.	Parent=TCONS_00001810
Schisto_mansoni.Chr_1	Cufflinks	exon	42973068	42973303	.	+	.	Parent=TCONS_00001810
Schisto_mansoni.Chr_1	Cufflinks	exon	42973823	42974246	.	+	.	Parent=TCONS_00001810
Schisto_mansoni.Chr_1	Cufflinks	exon	42975876	42976119	.	+	.	Parent=TCONS_00001810
Schisto_mansoni.Chr_1	Cufflinks	exon	42976849	42977102	.	+	.	Parent=TCONS_00001810
Schisto_mansoni.Chr_1	Cufflinks	transcript	42969869	42977102	.	+	.	ID=TCONS_00001809;Parent=XLOC_000694
Schisto_mansoni.Chr_1	Cufflinks	exon	42969869	42969898	.	+	.	Parent=TCONS_00001809
Schisto_mansoni.Chr_1	Cufflinks	exon	42973068	42973303	.	+	.	Parent=TCONS_00001809
Schisto_mansoni.Chr_1	Cufflinks	exon	42973823	42974246	.	+	.	Parent=TCONS_00001809
Schisto_mansoni.Chr_1	Cufflinks	exon	42975876	42976119	.	+	.	Parent=TCONS_00001809
Schisto_mansoni.Chr_1	Cufflinks	exon	42976849	42977102	.	+	.	Parent=TCONS_00001809
Schisto_mansoni.Chr_1	Cufflinks	transcript	42969826	42977102	.	+	.	ID=TCONS_00001808;Parent=XLOC_000694
Schisto_mansoni.Chr_1	Cufflinks	exon	42969826	42969861	.	+	.	Parent=TCONS_00001808
Schisto_mansoni.Chr_1	Cufflinks	exon	42973068	42973303	.	+	.	Parent=TCONS_00001808
Schisto_mansoni.Chr_1	Cufflinks	exon	42973823	42974246	.	+	.	Parent=TCONS_00001808
Schisto_mansoni.Chr_1	Cufflinks	exon	42975876	42976119	.	+	.	Parent=TCONS_00001808
Schisto_mansoni.Chr_1	Cufflinks	exon	42976849	42977102	.	+	.	Parent=TCONS_00001808
Schisto_mansoni.Chr_1	Cufflinks	gene	42926614	42931842	.	+	.	ID=XLOC_000693;Name=XLOC_000693
Schisto_mansoni.Chr_1	Cufflinks	transcript	42927405	42950010	.	+	.	ID=TCONS_00001807;Parent=XLOC_000693
Schisto_mansoni.Chr_1	Cufflinks	exon	42927405	42928024	.	+	.	Parent=TCONS_00001807
Schisto_mansoni.Chr_1	Cufflinks	exon	42928073	42928166	.	+	.	Parent=TCONS_00001807
Schisto_mansoni.Chr_1	Cufflinks	exon	42928203	42928413	.	+	.	Parent=TCONS_00001807
Schisto_mansoni.Chr_1	Cufflinks	exon	42931466	42931646	.	+	.	Parent=TCONS_00001807
Schisto_mansoni.Chr_1	Cufflinks	exon	42933471	42933545	.	+	.	Parent=TCONS_00001807
Schisto_mansoni.Chr_1	Cufflinks	exon	42935665	42935779	.	+	.	Parent=TCONS_00001807
Schisto_mansoni.Chr_1	Cufflinks	exon	42938578	42938732	.	+	.	Parent=TCONS_00001807
Schisto_mansoni.Chr_1	Cufflinks	exon	42949935	42950010	.	+	.	Parent=TCONS_00001807
Schisto_mansoni.Chr_1	Cufflinks	transcript	42927405	42938721	.	+	.	ID=TCONS_00001806;Parent=XLOC_000693
Schisto_mansoni.Chr_1	Cufflinks	exon	42927405	42928024	.	+	.	Parent=TCONS_00001806
Schisto_mansoni.Chr_1	Cufflinks	exon	42928073	42928166	.	+	.	Parent=TCONS_00001806
Schisto_mansoni.Chr_1	Cufflinks	exon	42928203	42928413	.	+	.	Parent=TCONS_00001806
Schisto_mansoni.Chr_1	Cufflinks	exon	42930090	42930196	.	+	.	Parent=TCONS_00001806
Schisto_mansoni.Chr_1	Cufflinks	exon	42931466	42931646	.	+	.	Parent=TCONS_00001806
Schisto_mansoni.Chr_1	Cufflinks	exon	42933471	42933589	.	+	.	Parent=TCONS_00001806
Schisto_mansoni.Chr_1	Cufflinks	exon	42935665	42935779	.	+	.	Parent=TCONS_00001806
Schisto_mansoni.Chr_1	Cufflinks	exon	42938578	42938721	.	+	.	Parent=TCONS_00001806
Schisto_mansoni.Chr_1	Cufflinks	transcript	42927405	42938721	.	+	.	ID=TCONS_00001805;Parent=XLOC_000693
Schisto_mansoni.Chr_1	Cufflinks	exon	42927405	42928024	.	+	.	Parent=TCONS_00001805
Schisto_mansoni.Chr_1	Cufflinks	exon	42928073	42928166	.	+	.	Parent=TCONS_00001805
Schisto_mansoni.Chr_1	Cufflinks	exon	42928203	42928413	.	+	.	Parent=TCONS_00001805
Schisto_mansoni.Chr_1	Cufflinks	exon	42930087	42930196	.	+	.	Parent=TCONS_00001805
Schisto_mansoni.Chr_1	Cufflinks	exon	42931466	42931646	.	+	.	Parent=TCONS_00001805
Schisto_mansoni.Chr_1	Cufflinks	exon	42933471	42933589	.	+	.	Parent=TCONS_00001805
Schisto_mansoni.Chr_1	Cufflinks	exon	42935665	42935784	.	+	.	Parent=TCONS_00001805
Schisto_mansoni.Chr_1	Cufflinks	exon	42938578	42938721	.	+	.	Parent=TCONS_00001805
Schisto_mansoni.Chr_1	Cufflinks	transcript	42927398	42931842	.	+	.	ID=TCONS_00001804;Parent=XLOC_000693
Schisto_mansoni.Chr_1	Cufflinks	exon	42927398	42928024	.	+	.	Parent=TCONS_00001804
Schisto_mansoni.Chr_1	Cufflinks	exon	42928073	42928166	.	+	.	Parent=TCONS_00001804
Schisto_mansoni.Chr_1	Cufflinks	exon	42928203	42928413	.	+	.	Parent=TCONS_00001804
Schisto_mansoni.Chr_1	Cufflinks	exon	42930090	42930201	.	+	.	Parent=TCONS_00001804
Schisto_mansoni.Chr_1	Cufflinks	exon	42931471	42931842	.	+	.	Parent=TCONS_00001804
Schisto_mansoni.Chr_1	Cufflinks	transcript	42926869	42935818	.	+	.	ID=TCONS_00001803;Parent=XLOC_000693
Schisto_mansoni.Chr_1	Cufflinks	exon	42926869	42927069	.	+	.	Parent=TCONS_00001803
Schisto_mansoni.Chr_1	Cufflinks	exon	42927856	42928166	.	+	.	Parent=TCONS_00001803
Schisto_mansoni.Chr_1	Cufflinks	exon	42928203	42928413	.	+	.	Parent=TCONS_00001803
Schisto_mansoni.Chr_1	Cufflinks	exon	42930086	42930196	.	+	.	Parent=TCONS_00001803
Schisto_mansoni.Chr_1	Cufflinks	exon	42931466	42931646	.	+	.	Parent=TCONS_00001803
Schisto_mansoni.Chr_1	Cufflinks	exon	42933471	42933589	.	+	.	Parent=TCONS_00001803
Schisto_mansoni.Chr_1	Cufflinks	exon	42935665	42935818	.	+	.	Parent=TCONS_00001803
Schisto_mansoni.Chr_1	Cufflinks	transcript	42926680	42931842	.	+	.	ID=TCONS_00001802;Parent=XLOC_000693
Schisto_mansoni.Chr_1	Cufflinks	exon	42926680	42926776	.	+	.	Parent=TCONS_00001802
Schisto_mansoni.Chr_1	Cufflinks	exon	42926818	42927069	.	+	.	Parent=TCONS_00001802
Schisto_mansoni.Chr_1	Cufflinks	exon	42927856	42928166	.	+	.	Parent=TCONS_00001802
Schisto_mansoni.Chr_1	Cufflinks	exon	42928203	42928413	.	+	.	Parent=TCONS_00001802
Schisto_mansoni.Chr_1	Cufflinks	exon	42931466	42931842	.	+	.	Parent=TCONS_00001802
Schisto_mansoni.Chr_1	Cufflinks	transcript	42926614	42943711	.	+	.	ID=TCONS_00001801;Parent=XLOC_000693
Schisto_mansoni.Chr_1	Cufflinks	exon	42926614	42926776	.	+	.	Parent=TCONS_00001801
Schisto_mansoni.Chr_1	Cufflinks	exon	42926818	42927069	.	+	.	Parent=TCONS_00001801
Schisto_mansoni.Chr_1	Cufflinks	exon	42927856	42928024	.	+	.	Parent=TCONS_00001801
Schisto_mansoni.Chr_1	Cufflinks	exon	42928073	42928166	.	+	.	Parent=TCONS_00001801
Schisto_mansoni.Chr_1	Cufflinks	exon	42928203	42928413	.	+	.	Parent=TCONS_00001801
Schisto_mansoni.Chr_1	Cufflinks	exon	42930090	42930196	.	+	.	Parent=TCONS_00001801
Schisto_mansoni.Chr_1	Cufflinks	exon	42931466	42931646	.	+	.	Parent=TCONS_00001801
Schisto_mansoni.Chr_1	Cufflinks	exon	42933471	42933589	.	+	.	Parent=TCONS_00001801
Schisto_mansoni.Chr_1	Cufflinks	exon	42935665	42935779	.	+	.	Parent=TCONS_00001801
Schisto_mansoni.Chr_1	Cufflinks	exon	42938578	42938732	.	+	.	Parent=TCONS_00001801
Schisto_mansoni.Chr_1	Cufflinks	exon	42943657	42943711	.	+	.	Parent=TCONS_00001801
Schisto_mansoni.Chr_1	Cufflinks	transcript	42926614	42938721	.	+	.	ID=TCONS_00001800;Parent=XLOC_000693
Schisto_mansoni.Chr_1	Cufflinks	exon	42926614	42926776	.	+	.	Parent=TCONS_00001800
Schisto_mansoni.Chr_1	Cufflinks	exon	42926818	42927069	.	+	.	Parent=TCONS_00001800
Schisto_mansoni.Chr_1	Cufflinks	exon	42927856	42928024	.	+	.	Parent=TCONS_00001800
Schisto_mansoni.Chr_1	Cufflinks	exon	42928073	42928170	.	+	.	Parent=TCONS_00001800
Schisto_mansoni.Chr_1	Cufflinks	exon	42928203	42928413	.	+	.	Parent=TCONS_00001800
Schisto_mansoni.Chr_1	Cufflinks	exon	42930090	42930196	.	+	.	Parent=TCONS_00001800
Schisto_mansoni.Chr_1	Cufflinks	exon	42931466	42931646	.	+	.	Parent=TCONS_00001800
Schisto_mansoni.Chr_1	Cufflinks	exon	42933471	42933545	.	+	.	Parent=TCONS_00001800
Schisto_mansoni.Chr_1	Cufflinks	exon	42935665	42935779	.	+	.	Parent=TCONS_00001800
Schisto_mansoni.Chr_1	Cufflinks	exon	42938578	42938721	.	+	.	Parent=TCONS_00001800
Schisto_mansoni.Chr_1	Cufflinks	gene	42751320	42768707	.	+	.	ID=XLOC_000692;Name=XLOC_000692
Schisto_mansoni.Chr_1	Cufflinks	transcript	42751320	42768707	.	+	.	ID=TCONS_00001799;Parent=XLOC_000692
Schisto_mansoni.Chr_1	Cufflinks	exon	42751320	42751387	.	+	.	Parent=TCONS_00001799
Schisto_mansoni.Chr_1	Cufflinks	exon	42755654	42756145	.	+	.	Parent=TCONS_00001799
Schisto_mansoni.Chr_1	Cufflinks	exon	42758806	42759141	.	+	.	Parent=TCONS_00001799
Schisto_mansoni.Chr_1	Cufflinks	exon	42763556	42763620	.	+	.	Parent=TCONS_00001799
Schisto_mansoni.Chr_1	Cufflinks	exon	42767919	42768707	.	+	.	Parent=TCONS_00001799
Schisto_mansoni.Chr_1	Cufflinks	gene	42679278	42734980	.	+	.	ID=XLOC_000691;Name=XLOC_000691
Schisto_mansoni.Chr_1	Cufflinks	transcript	42682650	42734980	.	+	.	ID=TCONS_00001797;Parent=XLOC_000691
Schisto_mansoni.Chr_1	Cufflinks	exon	42682650	42682824	.	+	.	Parent=TCONS_00001797
Schisto_mansoni.Chr_1	Cufflinks	exon	42682857	42683063	.	+	.	Parent=TCONS_00001797
Schisto_mansoni.Chr_1	Cufflinks	exon	42683101	42683272	.	+	.	Parent=TCONS_00001797
Schisto_mansoni.Chr_1	Cufflinks	exon	42683311	42683541	.	+	.	Parent=TCONS_00001797
Schisto_mansoni.Chr_1	Cufflinks	exon	42683579	42683692	.	+	.	Parent=TCONS_00001797
Schisto_mansoni.Chr_1	Cufflinks	exon	42683728	42683922	.	+	.	Parent=TCONS_00001797
Schisto_mansoni.Chr_1	Cufflinks	exon	42687619	42687889	.	+	.	Parent=TCONS_00001797
Schisto_mansoni.Chr_1	Cufflinks	exon	42688962	42689136	.	+	.	Parent=TCONS_00001797
Schisto_mansoni.Chr_1	Cufflinks	exon	42697058	42697338	.	+	.	Parent=TCONS_00001797
Schisto_mansoni.Chr_1	Cufflinks	exon	42698567	42698923	.	+	.	Parent=TCONS_00001797
Schisto_mansoni.Chr_1	Cufflinks	exon	42699486	42699743	.	+	.	Parent=TCONS_00001797
Schisto_mansoni.Chr_1	Cufflinks	exon	42701910	42702054	.	+	.	Parent=TCONS_00001797
Schisto_mansoni.Chr_1	Cufflinks	exon	42702414	42702810	.	+	.	Parent=TCONS_00001797
Schisto_mansoni.Chr_1	Cufflinks	exon	42702941	42703143	.	+	.	Parent=TCONS_00001797
Schisto_mansoni.Chr_1	Cufflinks	exon	42703878	42704139	.	+	.	Parent=TCONS_00001797
Schisto_mansoni.Chr_1	Cufflinks	exon	42705244	42705480	.	+	.	Parent=TCONS_00001797
Schisto_mansoni.Chr_1	Cufflinks	exon	42705593	42705786	.	+	.	Parent=TCONS_00001797
Schisto_mansoni.Chr_1	Cufflinks	exon	42708854	42708975	.	+	.	Parent=TCONS_00001797
Schisto_mansoni.Chr_1	Cufflinks	exon	42709308	42709517	.	+	.	Parent=TCONS_00001797
Schisto_mansoni.Chr_1	Cufflinks	exon	42709631	42709779	.	+	.	Parent=TCONS_00001797
Schisto_mansoni.Chr_1	Cufflinks	exon	42710435	42710592	.	+	.	Parent=TCONS_00001797
Schisto_mansoni.Chr_1	Cufflinks	exon	42715527	42715714	.	+	.	Parent=TCONS_00001797
Schisto_mansoni.Chr_1	Cufflinks	exon	42717429	42717541	.	+	.	Parent=TCONS_00001797
Schisto_mansoni.Chr_1	Cufflinks	exon	42719036	42719220	.	+	.	Parent=TCONS_00001797
Schisto_mansoni.Chr_1	Cufflinks	exon	42720173	42720283	.	+	.	Parent=TCONS_00001797
Schisto_mansoni.Chr_1	Cufflinks	exon	42721164	42721241	.	+	.	Parent=TCONS_00001797
Schisto_mansoni.Chr_1	Cufflinks	exon	42722188	42722376	.	+	.	Parent=TCONS_00001797
Schisto_mansoni.Chr_1	Cufflinks	exon	42723352	42723567	.	+	.	Parent=TCONS_00001797
Schisto_mansoni.Chr_1	Cufflinks	exon	42724586	42734980	.	+	.	Parent=TCONS_00001797
Schisto_mansoni.Chr_1	Cufflinks	transcript	42679278	42734980	.	+	.	ID=TCONS_00001796;Parent=XLOC_000691
Schisto_mansoni.Chr_1	Cufflinks	exon	42679278	42679301	.	+	.	Parent=TCONS_00001796
Schisto_mansoni.Chr_1	Cufflinks	exon	42682522	42682594	.	+	.	Parent=TCONS_00001796
Schisto_mansoni.Chr_1	Cufflinks	exon	42682631	42682824	.	+	.	Parent=TCONS_00001796
Schisto_mansoni.Chr_1	Cufflinks	exon	42682857	42683063	.	+	.	Parent=TCONS_00001796
Schisto_mansoni.Chr_1	Cufflinks	exon	42683101	42683272	.	+	.	Parent=TCONS_00001796
Schisto_mansoni.Chr_1	Cufflinks	exon	42683311	42683541	.	+	.	Parent=TCONS_00001796
Schisto_mansoni.Chr_1	Cufflinks	exon	42683579	42683692	.	+	.	Parent=TCONS_00001796
Schisto_mansoni.Chr_1	Cufflinks	exon	42683728	42683922	.	+	.	Parent=TCONS_00001796
Schisto_mansoni.Chr_1	Cufflinks	exon	42685749	42686097	.	+	.	Parent=TCONS_00001796
Schisto_mansoni.Chr_1	Cufflinks	exon	42687619	42687889	.	+	.	Parent=TCONS_00001796
Schisto_mansoni.Chr_1	Cufflinks	exon	42688962	42689136	.	+	.	Parent=TCONS_00001796
Schisto_mansoni.Chr_1	Cufflinks	exon	42697058	42697338	.	+	.	Parent=TCONS_00001796
Schisto_mansoni.Chr_1	Cufflinks	exon	42698567	42698923	.	+	.	Parent=TCONS_00001796
Schisto_mansoni.Chr_1	Cufflinks	exon	42699486	42699743	.	+	.	Parent=TCONS_00001796
Schisto_mansoni.Chr_1	Cufflinks	exon	42701910	42702054	.	+	.	Parent=TCONS_00001796
Schisto_mansoni.Chr_1	Cufflinks	exon	42702414	42702810	.	+	.	Parent=TCONS_00001796
Schisto_mansoni.Chr_1	Cufflinks	exon	42702941	42703143	.	+	.	Parent=TCONS_00001796
Schisto_mansoni.Chr_1	Cufflinks	exon	42703878	42704139	.	+	.	Parent=TCONS_00001796
Schisto_mansoni.Chr_1	Cufflinks	exon	42705244	42705480	.	+	.	Parent=TCONS_00001796
Schisto_mansoni.Chr_1	Cufflinks	exon	42705593	42705786	.	+	.	Parent=TCONS_00001796
Schisto_mansoni.Chr_1	Cufflinks	exon	42708854	42708975	.	+	.	Parent=TCONS_00001796
Schisto_mansoni.Chr_1	Cufflinks	exon	42709308	42709517	.	+	.	Parent=TCONS_00001796
Schisto_mansoni.Chr_1	Cufflinks	exon	42709631	42709779	.	+	.	Parent=TCONS_00001796
Schisto_mansoni.Chr_1	Cufflinks	exon	42710435	42710592	.	+	.	Parent=TCONS_00001796
Schisto_mansoni.Chr_1	Cufflinks	exon	42715527	42715714	.	+	.	Parent=TCONS_00001796
Schisto_mansoni.Chr_1	Cufflinks	exon	42717429	42717541	.	+	.	Parent=TCONS_00001796
Schisto_mansoni.Chr_1	Cufflinks	exon	42719036	42719220	.	+	.	Parent=TCONS_00001796
Schisto_mansoni.Chr_1	Cufflinks	exon	42720173	42720283	.	+	.	Parent=TCONS_00001796
Schisto_mansoni.Chr_1	Cufflinks	exon	42721164	42721241	.	+	.	Parent=TCONS_00001796
Schisto_mansoni.Chr_1	Cufflinks	exon	42722188	42722376	.	+	.	Parent=TCONS_00001796
Schisto_mansoni.Chr_1	Cufflinks	exon	42723352	42723567	.	+	.	Parent=TCONS_00001796
Schisto_mansoni.Chr_1	Cufflinks	exon	42724586	42734980	.	+	.	Parent=TCONS_00001796
Schisto_mansoni.Chr_1	Cufflinks	transcript	42718872	42734980	.	+	.	ID=TCONS_00001798;Parent=XLOC_000691
Schisto_mansoni.Chr_1	Cufflinks	exon	42718872	42719220	.	+	.	Parent=TCONS_00001798
Schisto_mansoni.Chr_1	Cufflinks	exon	42720173	42720283	.	+	.	Parent=TCONS_00001798
Schisto_mansoni.Chr_1	Cufflinks	exon	42721164	42721242	.	+	.	Parent=TCONS_00001798
Schisto_mansoni.Chr_1	Cufflinks	exon	42722188	42722376	.	+	.	Parent=TCONS_00001798
Schisto_mansoni.Chr_1	Cufflinks	exon	42723352	42723567	.	+	.	Parent=TCONS_00001798
Schisto_mansoni.Chr_1	Cufflinks	exon	42724586	42734980	.	+	.	Parent=TCONS_00001798
Schisto_mansoni.Chr_1	Cufflinks	gene	42624390	42665243	.	+	.	ID=XLOC_000690;Name=XLOC_000690
Schisto_mansoni.Chr_1	Cufflinks	transcript	42624390	42665243	.	+	.	ID=TCONS_00001789;Parent=XLOC_000690
Schisto_mansoni.Chr_1	Cufflinks	exon	42624390	42624396	.	+	.	Parent=TCONS_00001789
Schisto_mansoni.Chr_1	Cufflinks	exon	42645512	42645590	.	+	.	Parent=TCONS_00001789
Schisto_mansoni.Chr_1	Cufflinks	exon	42646395	42646697	.	+	.	Parent=TCONS_00001789
Schisto_mansoni.Chr_1	Cufflinks	exon	42649711	42649982	.	+	.	Parent=TCONS_00001789
Schisto_mansoni.Chr_1	Cufflinks	exon	42651187	42651325	.	+	.	Parent=TCONS_00001789
Schisto_mansoni.Chr_1	Cufflinks	exon	42653228	42653389	.	+	.	Parent=TCONS_00001789
Schisto_mansoni.Chr_1	Cufflinks	exon	42656030	42656236	.	+	.	Parent=TCONS_00001789
Schisto_mansoni.Chr_1	Cufflinks	exon	42656800	42657066	.	+	.	Parent=TCONS_00001789
Schisto_mansoni.Chr_1	Cufflinks	exon	42658910	42659069	.	+	.	Parent=TCONS_00001789
Schisto_mansoni.Chr_1	Cufflinks	exon	42660240	42660400	.	+	.	Parent=TCONS_00001789
Schisto_mansoni.Chr_1	Cufflinks	exon	42661407	42661585	.	+	.	Parent=TCONS_00001789
Schisto_mansoni.Chr_1	Cufflinks	exon	42663427	42665243	.	+	.	Parent=TCONS_00001789
Schisto_mansoni.Chr_1	Cufflinks	transcript	42657057	42665243	.	+	.	ID=TCONS_00001795;Parent=XLOC_000690
Schisto_mansoni.Chr_1	Cufflinks	exon	42657057	42657066	.	+	.	Parent=TCONS_00001795
Schisto_mansoni.Chr_1	Cufflinks	exon	42658908	42659069	.	+	.	Parent=TCONS_00001795
Schisto_mansoni.Chr_1	Cufflinks	exon	42660240	42660400	.	+	.	Parent=TCONS_00001795
Schisto_mansoni.Chr_1	Cufflinks	exon	42661407	42661585	.	+	.	Parent=TCONS_00001795
Schisto_mansoni.Chr_1	Cufflinks	exon	42663427	42665243	.	+	.	Parent=TCONS_00001795
Schisto_mansoni.Chr_1	Cufflinks	transcript	42653598	42665243	.	+	.	ID=TCONS_00001794;Parent=XLOC_000690
Schisto_mansoni.Chr_1	Cufflinks	exon	42653598	42653634	.	+	.	Parent=TCONS_00001794
Schisto_mansoni.Chr_1	Cufflinks	exon	42656030	42656236	.	+	.	Parent=TCONS_00001794
Schisto_mansoni.Chr_1	Cufflinks	exon	42656800	42657066	.	+	.	Parent=TCONS_00001794
Schisto_mansoni.Chr_1	Cufflinks	exon	42658910	42659069	.	+	.	Parent=TCONS_00001794
Schisto_mansoni.Chr_1	Cufflinks	exon	42660240	42660400	.	+	.	Parent=TCONS_00001794
Schisto_mansoni.Chr_1	Cufflinks	exon	42661407	42661585	.	+	.	Parent=TCONS_00001794
Schisto_mansoni.Chr_1	Cufflinks	exon	42663427	42665243	.	+	.	Parent=TCONS_00001794
Schisto_mansoni.Chr_1	Cufflinks	transcript	42645003	42665243	.	+	.	ID=TCONS_00001793;Parent=XLOC_000690
Schisto_mansoni.Chr_1	Cufflinks	exon	42645003	42645027	.	+	.	Parent=TCONS_00001793
Schisto_mansoni.Chr_1	Cufflinks	exon	42645498	42645593	.	+	.	Parent=TCONS_00001793
Schisto_mansoni.Chr_1	Cufflinks	exon	42646395	42646697	.	+	.	Parent=TCONS_00001793
Schisto_mansoni.Chr_1	Cufflinks	exon	42649710	42649982	.	+	.	Parent=TCONS_00001793
Schisto_mansoni.Chr_1	Cufflinks	exon	42651187	42651325	.	+	.	Parent=TCONS_00001793
Schisto_mansoni.Chr_1	Cufflinks	exon	42653228	42653389	.	+	.	Parent=TCONS_00001793
Schisto_mansoni.Chr_1	Cufflinks	exon	42656030	42656236	.	+	.	Parent=TCONS_00001793
Schisto_mansoni.Chr_1	Cufflinks	exon	42656800	42657066	.	+	.	Parent=TCONS_00001793
Schisto_mansoni.Chr_1	Cufflinks	exon	42658910	42659069	.	+	.	Parent=TCONS_00001793
Schisto_mansoni.Chr_1	Cufflinks	exon	42660240	42660400	.	+	.	Parent=TCONS_00001793
Schisto_mansoni.Chr_1	Cufflinks	exon	42661407	42661585	.	+	.	Parent=TCONS_00001793
Schisto_mansoni.Chr_1	Cufflinks	exon	42663427	42665243	.	+	.	Parent=TCONS_00001793
Schisto_mansoni.Chr_1	Cufflinks	transcript	42644853	42665243	.	+	.	ID=TCONS_00001792;Parent=XLOC_000690
Schisto_mansoni.Chr_1	Cufflinks	exon	42644853	42644863	.	+	.	Parent=TCONS_00001792
Schisto_mansoni.Chr_1	Cufflinks	exon	42645498	42645590	.	+	.	Parent=TCONS_00001792
Schisto_mansoni.Chr_1	Cufflinks	exon	42651187	42651325	.	+	.	Parent=TCONS_00001792
Schisto_mansoni.Chr_1	Cufflinks	exon	42653228	42653389	.	+	.	Parent=TCONS_00001792
Schisto_mansoni.Chr_1	Cufflinks	exon	42656030	42656236	.	+	.	Parent=TCONS_00001792
Schisto_mansoni.Chr_1	Cufflinks	exon	42656800	42657066	.	+	.	Parent=TCONS_00001792
Schisto_mansoni.Chr_1	Cufflinks	exon	42658910	42659069	.	+	.	Parent=TCONS_00001792
Schisto_mansoni.Chr_1	Cufflinks	exon	42660240	42660400	.	+	.	Parent=TCONS_00001792
Schisto_mansoni.Chr_1	Cufflinks	exon	42661407	42661585	.	+	.	Parent=TCONS_00001792
Schisto_mansoni.Chr_1	Cufflinks	exon	42663427	42665243	.	+	.	Parent=TCONS_00001792
Schisto_mansoni.Chr_1	Cufflinks	transcript	42644841	42665243	.	+	.	ID=TCONS_00001791;Parent=XLOC_000690
Schisto_mansoni.Chr_1	Cufflinks	exon	42644841	42644863	.	+	.	Parent=TCONS_00001791
Schisto_mansoni.Chr_1	Cufflinks	exon	42645498	42645593	.	+	.	Parent=TCONS_00001791
Schisto_mansoni.Chr_1	Cufflinks	exon	42646395	42646697	.	+	.	Parent=TCONS_00001791
Schisto_mansoni.Chr_1	Cufflinks	exon	42649711	42649982	.	+	.	Parent=TCONS_00001791
Schisto_mansoni.Chr_1	Cufflinks	exon	42651187	42651325	.	+	.	Parent=TCONS_00001791
Schisto_mansoni.Chr_1	Cufflinks	exon	42653228	42653389	.	+	.	Parent=TCONS_00001791
Schisto_mansoni.Chr_1	Cufflinks	exon	42656030	42656236	.	+	.	Parent=TCONS_00001791
Schisto_mansoni.Chr_1	Cufflinks	exon	42656800	42657066	.	+	.	Parent=TCONS_00001791
Schisto_mansoni.Chr_1	Cufflinks	exon	42658910	42659069	.	+	.	Parent=TCONS_00001791
Schisto_mansoni.Chr_1	Cufflinks	exon	42660240	42660400	.	+	.	Parent=TCONS_00001791
Schisto_mansoni.Chr_1	Cufflinks	exon	42661407	42661585	.	+	.	Parent=TCONS_00001791
Schisto_mansoni.Chr_1	Cufflinks	exon	42663427	42665243	.	+	.	Parent=TCONS_00001791
Schisto_mansoni.Chr_1	Cufflinks	transcript	42624390	42665243	.	+	.	ID=TCONS_00001790;Parent=XLOC_000690
Schisto_mansoni.Chr_1	Cufflinks	exon	42624390	42624396	.	+	.	Parent=TCONS_00001790
Schisto_mansoni.Chr_1	Cufflinks	exon	42645519	42645590	.	+	.	Parent=TCONS_00001790
Schisto_mansoni.Chr_1	Cufflinks	exon	42646395	42646697	.	+	.	Parent=TCONS_00001790
Schisto_mansoni.Chr_1	Cufflinks	exon	42649711	42649982	.	+	.	Parent=TCONS_00001790
Schisto_mansoni.Chr_1	Cufflinks	exon	42651187	42651325	.	+	.	Parent=TCONS_00001790
Schisto_mansoni.Chr_1	Cufflinks	exon	42653228	42653389	.	+	.	Parent=TCONS_00001790
Schisto_mansoni.Chr_1	Cufflinks	exon	42656030	42656236	.	+	.	Parent=TCONS_00001790
Schisto_mansoni.Chr_1	Cufflinks	exon	42656800	42657066	.	+	.	Parent=TCONS_00001790
Schisto_mansoni.Chr_1	Cufflinks	exon	42658910	42659069	.	+	.	Parent=TCONS_00001790
Schisto_mansoni.Chr_1	Cufflinks	exon	42660240	42660400	.	+	.	Parent=TCONS_00001790
Schisto_mansoni.Chr_1	Cufflinks	exon	42661407	42661585	.	+	.	Parent=TCONS_00001790
Schisto_mansoni.Chr_1	Cufflinks	exon	42663427	42665243	.	+	.	Parent=TCONS_00001790
Schisto_mansoni.Chr_1	Cufflinks	gene	13869776	13872141	.	.	.	ID=XLOC_002215;Name=XLOC_002215
Schisto_mansoni.Chr_1	Cufflinks	transcript	13869776	13872141	.	.	.	ID=TCONS_00005801;Parent=XLOC_002215
Schisto_mansoni.Chr_1	Cufflinks	exon	13869776	13872141	.	.	.	Parent=TCONS_00005801
Schisto_mansoni.Chr_1	Cufflinks	gene	13777349	13777967	.	.	.	ID=XLOC_002214;Name=XLOC_002214
Schisto_mansoni.Chr_1	Cufflinks	transcript	13777349	13777967	.	.	.	ID=TCONS_00005800;Parent=XLOC_002214
Schisto_mansoni.Chr_1	Cufflinks	exon	13777349	13777967	.	.	.	Parent=TCONS_00005800
Schisto_mansoni.Chr_1	Cufflinks	gene	13921604	13922355	.	.	.	ID=XLOC_002217;Name=XLOC_002217
Schisto_mansoni.Chr_1	Cufflinks	transcript	13921604	13922355	.	.	.	ID=TCONS_00005803;Parent=XLOC_002217
Schisto_mansoni.Chr_1	Cufflinks	exon	13921604	13922355	.	.	.	Parent=TCONS_00005803
Schisto_mansoni.Chr_1	Cufflinks	gene	13873545	13874525	.	.	.	ID=XLOC_002216;Name=XLOC_002216
Schisto_mansoni.Chr_1	Cufflinks	transcript	13873545	13874525	.	.	.	ID=TCONS_00005802;Parent=XLOC_002216
Schisto_mansoni.Chr_1	Cufflinks	exon	13873545	13874525	.	.	.	Parent=TCONS_00005802
Schisto_mansoni.Chr_1	Cufflinks	gene	13279142	13280652	.	.	.	ID=XLOC_002211;Name=XLOC_002211
Schisto_mansoni.Chr_1	Cufflinks	transcript	13279142	13280652	.	.	.	ID=TCONS_00005797;Parent=XLOC_002211
Schisto_mansoni.Chr_1	Cufflinks	exon	13279142	13280652	.	.	.	Parent=TCONS_00005797
Schisto_mansoni.Chr_1	Cufflinks	gene	13263135	13263654	.	.	.	ID=XLOC_002210;Name=XLOC_002210
Schisto_mansoni.Chr_1	Cufflinks	transcript	13263135	13263654	.	.	.	ID=TCONS_00005796;Parent=XLOC_002210
Schisto_mansoni.Chr_1	Cufflinks	exon	13263135	13263654	.	.	.	Parent=TCONS_00005796
Schisto_mansoni.Chr_1	Cufflinks	gene	56952486	56980477	.	-	.	ID=XLOC_001928;Name=XLOC_001928
Schisto_mansoni.Chr_1	Cufflinks	transcript	56952486	56980477	.	-	.	ID=TCONS_00005301;Parent=XLOC_001928
Schisto_mansoni.Chr_1	Cufflinks	exon	56952486	56953877	.	-	.	Parent=TCONS_00005301
Schisto_mansoni.Chr_1	Cufflinks	exon	56955646	56955836	.	-	.	Parent=TCONS_00005301
Schisto_mansoni.Chr_1	Cufflinks	exon	56958334	56958555	.	-	.	Parent=TCONS_00005301
Schisto_mansoni.Chr_1	Cufflinks	exon	56961628	56962383	.	-	.	Parent=TCONS_00005301
Schisto_mansoni.Chr_1	Cufflinks	exon	56973374	56973440	.	-	.	Parent=TCONS_00005301
Schisto_mansoni.Chr_1	Cufflinks	exon	56976525	56976591	.	-	.	Parent=TCONS_00005301
Schisto_mansoni.Chr_1	Cufflinks	exon	56980359	56980477	.	-	.	Parent=TCONS_00005301
Schisto_mansoni.Chr_1	Cufflinks	transcript	56952486	56996375	.	-	.	ID=TCONS_00005302;Parent=XLOC_001928
Schisto_mansoni.Chr_1	Cufflinks	exon	56952486	56953877	.	-	.	Parent=TCONS_00005302
Schisto_mansoni.Chr_1	Cufflinks	exon	56955646	56955836	.	-	.	Parent=TCONS_00005302
Schisto_mansoni.Chr_1	Cufflinks	exon	56958334	56958555	.	-	.	Parent=TCONS_00005302
Schisto_mansoni.Chr_1	Cufflinks	exon	56961628	56962383	.	-	.	Parent=TCONS_00005302
Schisto_mansoni.Chr_1	Cufflinks	exon	56973374	56973437	.	-	.	Parent=TCONS_00005302
Schisto_mansoni.Chr_1	Cufflinks	exon	56976525	56976591	.	-	.	Parent=TCONS_00005302
Schisto_mansoni.Chr_1	Cufflinks	exon	56980359	56980595	.	-	.	Parent=TCONS_00005302
Schisto_mansoni.Chr_1	Cufflinks	exon	56985172	56985475	.	-	.	Parent=TCONS_00005302
Schisto_mansoni.Chr_1	Cufflinks	exon	56993746	56993872	.	-	.	Parent=TCONS_00005302
Schisto_mansoni.Chr_1	Cufflinks	exon	56995140	56995503	.	-	.	Parent=TCONS_00005302
Schisto_mansoni.Chr_1	Cufflinks	exon	56996257	56996375	.	-	.	Parent=TCONS_00005302
Schisto_mansoni.Chr_1	Cufflinks	gene	57041231	57046872	.	-	.	ID=XLOC_001929;Name=XLOC_001929
Schisto_mansoni.Chr_1	Cufflinks	transcript	57041231	57046872	.	-	.	ID=TCONS_00005303;Parent=XLOC_001929
Schisto_mansoni.Chr_1	Cufflinks	exon	57041231	57041437	.	-	.	Parent=TCONS_00005303
Schisto_mansoni.Chr_1	Cufflinks	exon	57043134	57043541	.	-	.	Parent=TCONS_00005303
Schisto_mansoni.Chr_1	Cufflinks	exon	57046363	57046550	.	-	.	Parent=TCONS_00005303
Schisto_mansoni.Chr_1	Cufflinks	exon	57046595	57046738	.	-	.	Parent=TCONS_00005303
Schisto_mansoni.Chr_1	Cufflinks	exon	57046773	57046872	.	-	.	Parent=TCONS_00005303
Schisto_mansoni.Chr_1	Cufflinks	transcript	57042478	57046872	.	-	.	ID=TCONS_00005304;Parent=XLOC_001929
Schisto_mansoni.Chr_1	Cufflinks	exon	57042478	57043541	.	-	.	Parent=TCONS_00005304
Schisto_mansoni.Chr_1	Cufflinks	exon	57046363	57046550	.	-	.	Parent=TCONS_00005304
Schisto_mansoni.Chr_1	Cufflinks	exon	57046595	57046738	.	-	.	Parent=TCONS_00005304
Schisto_mansoni.Chr_1	Cufflinks	exon	57046773	57046872	.	-	.	Parent=TCONS_00005304
Schisto_mansoni.Chr_1	Cufflinks	gene	56913233	56945568	.	-	.	ID=XLOC_001926;Name=XLOC_001926
Schisto_mansoni.Chr_1	Cufflinks	transcript	56933169	56945719	.	-	.	ID=TCONS_00005298;Parent=XLOC_001926
Schisto_mansoni.Chr_1	Cufflinks	exon	56933169	56933292	.	-	.	Parent=TCONS_00005298
Schisto_mansoni.Chr_1	Cufflinks	exon	56934856	56934996	.	-	.	Parent=TCONS_00005298
Schisto_mansoni.Chr_1	Cufflinks	exon	56937808	56937995	.	-	.	Parent=TCONS_00005298
Schisto_mansoni.Chr_1	Cufflinks	exon	56939198	56939351	.	-	.	Parent=TCONS_00005298
Schisto_mansoni.Chr_1	Cufflinks	exon	56941152	56941379	.	-	.	Parent=TCONS_00005298
Schisto_mansoni.Chr_1	Cufflinks	exon	56942386	56942522	.	-	.	Parent=TCONS_00005298
Schisto_mansoni.Chr_1	Cufflinks	exon	56944855	56945230	.	-	.	Parent=TCONS_00005298
Schisto_mansoni.Chr_1	Cufflinks	exon	56945267	56945578	.	-	.	Parent=TCONS_00005298
Schisto_mansoni.Chr_1	Cufflinks	exon	56945620	56945719	.	-	.	Parent=TCONS_00005298
Schisto_mansoni.Chr_1	Cufflinks	transcript	56933169	56945728	.	-	.	ID=TCONS_00005299;Parent=XLOC_001926
Schisto_mansoni.Chr_1	Cufflinks	exon	56933169	56933292	.	-	.	Parent=TCONS_00005299
Schisto_mansoni.Chr_1	Cufflinks	exon	56934856	56934996	.	-	.	Parent=TCONS_00005299
Schisto_mansoni.Chr_1	Cufflinks	exon	56937808	56937995	.	-	.	Parent=TCONS_00005299
Schisto_mansoni.Chr_1	Cufflinks	exon	56939198	56939351	.	-	.	Parent=TCONS_00005299
Schisto_mansoni.Chr_1	Cufflinks	exon	56941152	56941381	.	-	.	Parent=TCONS_00005299
Schisto_mansoni.Chr_1	Cufflinks	exon	56942386	56942522	.	-	.	Parent=TCONS_00005299
Schisto_mansoni.Chr_1	Cufflinks	exon	56944855	56945230	.	-	.	Parent=TCONS_00005299
Schisto_mansoni.Chr_1	Cufflinks	exon	56945267	56945578	.	-	.	Parent=TCONS_00005299
Schisto_mansoni.Chr_1	Cufflinks	exon	56945620	56945728	.	-	.	Parent=TCONS_00005299
Schisto_mansoni.Chr_1	Cufflinks	transcript	56913233	56945719	.	-	.	ID=TCONS_00005296;Parent=XLOC_001926
Schisto_mansoni.Chr_1	Cufflinks	exon	56913233	56913473	.	-	.	Parent=TCONS_00005296
Schisto_mansoni.Chr_1	Cufflinks	exon	56919151	56919343	.	-	.	Parent=TCONS_00005296
Schisto_mansoni.Chr_1	Cufflinks	exon	56924023	56924298	.	-	.	Parent=TCONS_00005296
Schisto_mansoni.Chr_1	Cufflinks	exon	56927356	56927489	.	-	.	Parent=TCONS_00005296
Schisto_mansoni.Chr_1	Cufflinks	exon	56934856	56934996	.	-	.	Parent=TCONS_00005296
Schisto_mansoni.Chr_1	Cufflinks	exon	56937808	56937995	.	-	.	Parent=TCONS_00005296
Schisto_mansoni.Chr_1	Cufflinks	exon	56939198	56939351	.	-	.	Parent=TCONS_00005296
Schisto_mansoni.Chr_1	Cufflinks	exon	56941152	56941381	.	-	.	Parent=TCONS_00005296
Schisto_mansoni.Chr_1	Cufflinks	exon	56942386	56942522	.	-	.	Parent=TCONS_00005296
Schisto_mansoni.Chr_1	Cufflinks	exon	56944855	56945230	.	-	.	Parent=TCONS_00005296
Schisto_mansoni.Chr_1	Cufflinks	exon	56945267	56945460	.	-	.	Parent=TCONS_00005296
Schisto_mansoni.Chr_1	Cufflinks	exon	56945498	56945578	.	-	.	Parent=TCONS_00005296
Schisto_mansoni.Chr_1	Cufflinks	exon	56945620	56945719	.	-	.	Parent=TCONS_00005296
Schisto_mansoni.Chr_1	Cufflinks	transcript	56913233	56945734	.	-	.	ID=TCONS_00005297;Parent=XLOC_001926
Schisto_mansoni.Chr_1	Cufflinks	exon	56913233	56913473	.	-	.	Parent=TCONS_00005297
Schisto_mansoni.Chr_1	Cufflinks	exon	56919151	56919343	.	-	.	Parent=TCONS_00005297
Schisto_mansoni.Chr_1	Cufflinks	exon	56924023	56924298	.	-	.	Parent=TCONS_00005297
Schisto_mansoni.Chr_1	Cufflinks	exon	56927356	56927489	.	-	.	Parent=TCONS_00005297
Schisto_mansoni.Chr_1	Cufflinks	exon	56934856	56934996	.	-	.	Parent=TCONS_00005297
Schisto_mansoni.Chr_1	Cufflinks	exon	56937808	56937995	.	-	.	Parent=TCONS_00005297
Schisto_mansoni.Chr_1	Cufflinks	exon	56939198	56939351	.	-	.	Parent=TCONS_00005297
Schisto_mansoni.Chr_1	Cufflinks	exon	56941152	56941379	.	-	.	Parent=TCONS_00005297
Schisto_mansoni.Chr_1	Cufflinks	exon	56942386	56942522	.	-	.	Parent=TCONS_00005297
Schisto_mansoni.Chr_1	Cufflinks	exon	56944855	56945230	.	-	.	Parent=TCONS_00005297
Schisto_mansoni.Chr_1	Cufflinks	exon	56945267	56945578	.	-	.	Parent=TCONS_00005297
Schisto_mansoni.Chr_1	Cufflinks	exon	56945620	56945678	.	-	.	Parent=TCONS_00005297
Schisto_mansoni.Chr_1	Cufflinks	exon	56945723	56945734	.	-	.	Parent=TCONS_00005297
Schisto_mansoni.Chr_1	Cufflinks	transcript	56913233	56945568	.	-	.	ID=TCONS_00005295;Parent=XLOC_001926
Schisto_mansoni.Chr_1	Cufflinks	exon	56913233	56913473	.	-	.	Parent=TCONS_00005295
Schisto_mansoni.Chr_1	Cufflinks	exon	56919151	56919343	.	-	.	Parent=TCONS_00005295
Schisto_mansoni.Chr_1	Cufflinks	exon	56924023	56924298	.	-	.	Parent=TCONS_00005295
Schisto_mansoni.Chr_1	Cufflinks	exon	56927356	56927490	.	-	.	Parent=TCONS_00005295
Schisto_mansoni.Chr_1	Cufflinks	exon	56934857	56934996	.	-	.	Parent=TCONS_00005295
Schisto_mansoni.Chr_1	Cufflinks	exon	56937808	56937995	.	-	.	Parent=TCONS_00005295
Schisto_mansoni.Chr_1	Cufflinks	exon	56939198	56939351	.	-	.	Parent=TCONS_00005295
Schisto_mansoni.Chr_1	Cufflinks	exon	56941152	56941379	.	-	.	Parent=TCONS_00005295
Schisto_mansoni.Chr_1	Cufflinks	exon	56942386	56942522	.	-	.	Parent=TCONS_00005295
Schisto_mansoni.Chr_1	Cufflinks	exon	56944855	56945230	.	-	.	Parent=TCONS_00005295
Schisto_mansoni.Chr_1	Cufflinks	exon	56945267	56945460	.	-	.	Parent=TCONS_00005295
Schisto_mansoni.Chr_1	Cufflinks	exon	56945498	56945568	.	-	.	Parent=TCONS_00005295
Schisto_mansoni.Chr_1	Cufflinks	gene	56949105	56951708	.	-	.	ID=XLOC_001927;Name=XLOC_001927
Schisto_mansoni.Chr_1	Cufflinks	transcript	56949105	56951708	.	-	.	ID=TCONS_00005300;Parent=XLOC_001927
Schisto_mansoni.Chr_1	Cufflinks	exon	56949105	56949938	.	-	.	Parent=TCONS_00005300
Schisto_mansoni.Chr_1	Cufflinks	exon	56951673	56951708	.	-	.	Parent=TCONS_00005300
Schisto_mansoni.Chr_1	Cufflinks	gene	56702406	56714422	.	-	.	ID=XLOC_001924;Name=XLOC_001924
Schisto_mansoni.Chr_1	Cufflinks	transcript	56702406	56719464	.	-	.	ID=TCONS_00005292;Parent=XLOC_001924
Schisto_mansoni.Chr_1	Cufflinks	exon	56702406	56702731	.	-	.	Parent=TCONS_00005292
Schisto_mansoni.Chr_1	Cufflinks	exon	56704065	56704129	.	-	.	Parent=TCONS_00005292
Schisto_mansoni.Chr_1	Cufflinks	exon	56705564	56705664	.	-	.	Parent=TCONS_00005292
Schisto_mansoni.Chr_1	Cufflinks	exon	56707007	56707158	.	-	.	Parent=TCONS_00005292
Schisto_mansoni.Chr_1	Cufflinks	exon	56708573	56708719	.	-	.	Parent=TCONS_00005292
Schisto_mansoni.Chr_1	Cufflinks	exon	56710644	56710784	.	-	.	Parent=TCONS_00005292
Schisto_mansoni.Chr_1	Cufflinks	exon	56712889	56713093	.	-	.	Parent=TCONS_00005292
Schisto_mansoni.Chr_1	Cufflinks	exon	56714248	56714320	.	-	.	Parent=TCONS_00005292
Schisto_mansoni.Chr_1	Cufflinks	exon	56715457	56715534	.	-	.	Parent=TCONS_00005292
Schisto_mansoni.Chr_1	Cufflinks	exon	56717489	56717720	.	-	.	Parent=TCONS_00005292
Schisto_mansoni.Chr_1	Cufflinks	exon	56719300	56719464	.	-	.	Parent=TCONS_00005292
Schisto_mansoni.Chr_1	Cufflinks	transcript	56702406	56714422	.	-	.	ID=TCONS_00005291;Parent=XLOC_001924
Schisto_mansoni.Chr_1	Cufflinks	exon	56702406	56702731	.	-	.	Parent=TCONS_00005291
Schisto_mansoni.Chr_1	Cufflinks	exon	56704065	56704129	.	-	.	Parent=TCONS_00005291
Schisto_mansoni.Chr_1	Cufflinks	exon	56705564	56705664	.	-	.	Parent=TCONS_00005291
Schisto_mansoni.Chr_1	Cufflinks	exon	56707007	56707158	.	-	.	Parent=TCONS_00005291
Schisto_mansoni.Chr_1	Cufflinks	exon	56708573	56708719	.	-	.	Parent=TCONS_00005291
Schisto_mansoni.Chr_1	Cufflinks	exon	56710644	56710784	.	-	.	Parent=TCONS_00005291
Schisto_mansoni.Chr_1	Cufflinks	exon	56712889	56713091	.	-	.	Parent=TCONS_00005291
Schisto_mansoni.Chr_1	Cufflinks	exon	56714248	56714422	.	-	.	Parent=TCONS_00005291
Schisto_mansoni.Chr_1	Cufflinks	gene	56719947	56734886	.	-	.	ID=XLOC_001925;Name=XLOC_001925
Schisto_mansoni.Chr_1	Cufflinks	transcript	56719947	56734886	.	-	.	ID=TCONS_00005293;Parent=XLOC_001925
Schisto_mansoni.Chr_1	Cufflinks	exon	56719947	56720006	.	-	.	Parent=TCONS_00005293
Schisto_mansoni.Chr_1	Cufflinks	exon	56722026	56722092	.	-	.	Parent=TCONS_00005293
Schisto_mansoni.Chr_1	Cufflinks	exon	56724082	56724201	.	-	.	Parent=TCONS_00005293
Schisto_mansoni.Chr_1	Cufflinks	exon	56725612	56725912	.	-	.	Parent=TCONS_00005293
Schisto_mansoni.Chr_1	Cufflinks	exon	56727007	56727238	.	-	.	Parent=TCONS_00005293
Schisto_mansoni.Chr_1	Cufflinks	exon	56728872	56729002	.	-	.	Parent=TCONS_00005293
Schisto_mansoni.Chr_1	Cufflinks	exon	56730573	56730739	.	-	.	Parent=TCONS_00005293
Schisto_mansoni.Chr_1	Cufflinks	exon	56734767	56734886	.	-	.	Parent=TCONS_00005293
Schisto_mansoni.Chr_1	Cufflinks	transcript	56719947	56737850	.	-	.	ID=TCONS_00005294;Parent=XLOC_001925
Schisto_mansoni.Chr_1	Cufflinks	exon	56719947	56720006	.	-	.	Parent=TCONS_00005294
Schisto_mansoni.Chr_1	Cufflinks	exon	56722026	56722093	.	-	.	Parent=TCONS_00005294
Schisto_mansoni.Chr_1	Cufflinks	exon	56724083	56724201	.	-	.	Parent=TCONS_00005294
Schisto_mansoni.Chr_1	Cufflinks	exon	56725575	56725912	.	-	.	Parent=TCONS_00005294
Schisto_mansoni.Chr_1	Cufflinks	exon	56726987	56727238	.	-	.	Parent=TCONS_00005294
Schisto_mansoni.Chr_1	Cufflinks	exon	56728872	56729002	.	-	.	Parent=TCONS_00005294
Schisto_mansoni.Chr_1	Cufflinks	exon	56730573	56730739	.	-	.	Parent=TCONS_00005294
Schisto_mansoni.Chr_1	Cufflinks	exon	56737731	56737850	.	-	.	Parent=TCONS_00005294
Schisto_mansoni.Chr_1	Cufflinks	gene	56478841	56480425	.	-	.	ID=XLOC_001922;Name=XLOC_001922
Schisto_mansoni.Chr_1	Cufflinks	transcript	56478841	56480443	.	-	.	ID=TCONS_00005287;Parent=XLOC_001922
Schisto_mansoni.Chr_1	Cufflinks	exon	56478841	56480148	.	-	.	Parent=TCONS_00005287
Schisto_mansoni.Chr_1	Cufflinks	exon	56480183	56480443	.	-	.	Parent=TCONS_00005287
Schisto_mansoni.Chr_1	Cufflinks	transcript	56478841	56480425	.	-	.	ID=TCONS_00005286;Parent=XLOC_001922
Schisto_mansoni.Chr_1	Cufflinks	exon	56478841	56479583	.	-	.	Parent=TCONS_00005286
Schisto_mansoni.Chr_1	Cufflinks	exon	56480088	56480148	.	-	.	Parent=TCONS_00005286
Schisto_mansoni.Chr_1	Cufflinks	exon	56480183	56480425	.	-	.	Parent=TCONS_00005286
Schisto_mansoni.Chr_1	Cufflinks	gene	56566881	56569504	.	-	.	ID=XLOC_001923;Name=XLOC_001923
Schisto_mansoni.Chr_1	Cufflinks	transcript	56566881	56597457	.	-	.	ID=TCONS_00005289;Parent=XLOC_001923
Schisto_mansoni.Chr_1	Cufflinks	exon	56566881	56567526	.	-	.	Parent=TCONS_00005289
Schisto_mansoni.Chr_1	Cufflinks	exon	56569176	56569284	.	-	.	Parent=TCONS_00005289
Schisto_mansoni.Chr_1	Cufflinks	exon	56571032	56571352	.	-	.	Parent=TCONS_00005289
Schisto_mansoni.Chr_1	Cufflinks	exon	56572422	56572643	.	-	.	Parent=TCONS_00005289
Schisto_mansoni.Chr_1	Cufflinks	exon	56576953	56577634	.	-	.	Parent=TCONS_00005289
Schisto_mansoni.Chr_1	Cufflinks	exon	56579487	56579668	.	-	.	Parent=TCONS_00005289
Schisto_mansoni.Chr_1	Cufflinks	exon	56582772	56582925	.	-	.	Parent=TCONS_00005289
Schisto_mansoni.Chr_1	Cufflinks	exon	56597206	56597457	.	-	.	Parent=TCONS_00005289
Schisto_mansoni.Chr_1	Cufflinks	transcript	56566881	56569504	.	-	.	ID=TCONS_00005288;Parent=XLOC_001923
Schisto_mansoni.Chr_1	Cufflinks	exon	56566881	56567526	.	-	.	Parent=TCONS_00005288
Schisto_mansoni.Chr_1	Cufflinks	exon	56569176	56569504	.	-	.	Parent=TCONS_00005288
Schisto_mansoni.Chr_1	Cufflinks	transcript	56566881	56598620	.	-	.	ID=TCONS_00005290;Parent=XLOC_001923
Schisto_mansoni.Chr_1	Cufflinks	exon	56566881	56567526	.	-	.	Parent=TCONS_00005290
Schisto_mansoni.Chr_1	Cufflinks	exon	56569176	56569284	.	-	.	Parent=TCONS_00005290
Schisto_mansoni.Chr_1	Cufflinks	exon	56571032	56571352	.	-	.	Parent=TCONS_00005290
Schisto_mansoni.Chr_1	Cufflinks	exon	56572422	56572643	.	-	.	Parent=TCONS_00005290
Schisto_mansoni.Chr_1	Cufflinks	exon	56576953	56577634	.	-	.	Parent=TCONS_00005290
Schisto_mansoni.Chr_1	Cufflinks	exon	56579487	56579668	.	-	.	Parent=TCONS_00005290
Schisto_mansoni.Chr_1	Cufflinks	exon	56582772	56582923	.	-	.	Parent=TCONS_00005290
Schisto_mansoni.Chr_1	Cufflinks	exon	56597206	56597360	.	-	.	Parent=TCONS_00005290
Schisto_mansoni.Chr_1	Cufflinks	exon	56598566	56598620	.	-	.	Parent=TCONS_00005290
Schisto_mansoni.Chr_1	Cufflinks	gene	56409014	56418594	.	-	.	ID=XLOC_001920;Name=XLOC_001920
Schisto_mansoni.Chr_1	Cufflinks	transcript	56409014	56420658	.	-	.	ID=TCONS_00005281;Parent=XLOC_001920
Schisto_mansoni.Chr_1	Cufflinks	exon	56409014	56409386	.	-	.	Parent=TCONS_00005281
Schisto_mansoni.Chr_1	Cufflinks	exon	56413386	56413466	.	-	.	Parent=TCONS_00005281
Schisto_mansoni.Chr_1	Cufflinks	exon	56414795	56414861	.	-	.	Parent=TCONS_00005281
Schisto_mansoni.Chr_1	Cufflinks	exon	56416288	56416401	.	-	.	Parent=TCONS_00005281
Schisto_mansoni.Chr_1	Cufflinks	exon	56418427	56418508	.	-	.	Parent=TCONS_00005281
Schisto_mansoni.Chr_1	Cufflinks	exon	56418544	56418612	.	-	.	Parent=TCONS_00005281
Schisto_mansoni.Chr_1	Cufflinks	exon	56419761	56419974	.	-	.	Parent=TCONS_00005281
Schisto_mansoni.Chr_1	Cufflinks	exon	56420007	56420242	.	-	.	Parent=TCONS_00005281
Schisto_mansoni.Chr_1	Cufflinks	exon	56420279	56420378	.	-	.	Parent=TCONS_00005281
Schisto_mansoni.Chr_1	Cufflinks	exon	56420413	56420514	.	-	.	Parent=TCONS_00005281
Schisto_mansoni.Chr_1	Cufflinks	exon	56420553	56420658	.	-	.	Parent=TCONS_00005281
Schisto_mansoni.Chr_1	Cufflinks	transcript	56409014	56420651	.	-	.	ID=TCONS_00005280;Parent=XLOC_001920
Schisto_mansoni.Chr_1	Cufflinks	exon	56409014	56409387	.	-	.	Parent=TCONS_00005280
Schisto_mansoni.Chr_1	Cufflinks	exon	56413386	56413466	.	-	.	Parent=TCONS_00005280
Schisto_mansoni.Chr_1	Cufflinks	exon	56414795	56414861	.	-	.	Parent=TCONS_00005280
Schisto_mansoni.Chr_1	Cufflinks	exon	56416288	56416401	.	-	.	Parent=TCONS_00005280
Schisto_mansoni.Chr_1	Cufflinks	exon	56418427	56418508	.	-	.	Parent=TCONS_00005280
Schisto_mansoni.Chr_1	Cufflinks	exon	56418544	56418612	.	-	.	Parent=TCONS_00005280
Schisto_mansoni.Chr_1	Cufflinks	exon	56419761	56419847	.	-	.	Parent=TCONS_00005280
Schisto_mansoni.Chr_1	Cufflinks	exon	56419879	56419974	.	-	.	Parent=TCONS_00005280
Schisto_mansoni.Chr_1	Cufflinks	exon	56420007	56420378	.	-	.	Parent=TCONS_00005280
Schisto_mansoni.Chr_1	Cufflinks	exon	56420413	56420514	.	-	.	Parent=TCONS_00005280
Schisto_mansoni.Chr_1	Cufflinks	exon	56420553	56420651	.	-	.	Parent=TCONS_00005280
Schisto_mansoni.Chr_1	Cufflinks	transcript	56409014	56420668	.	-	.	ID=TCONS_00005283;Parent=XLOC_001920
Schisto_mansoni.Chr_1	Cufflinks	exon	56409014	56409386	.	-	.	Parent=TCONS_00005283
Schisto_mansoni.Chr_1	Cufflinks	exon	56413386	56413466	.	-	.	Parent=TCONS_00005283
Schisto_mansoni.Chr_1	Cufflinks	exon	56414795	56414861	.	-	.	Parent=TCONS_00005283
Schisto_mansoni.Chr_1	Cufflinks	exon	56416288	56416401	.	-	.	Parent=TCONS_00005283
Schisto_mansoni.Chr_1	Cufflinks	exon	56418427	56418504	.	-	.	Parent=TCONS_00005283
Schisto_mansoni.Chr_1	Cufflinks	exon	56418544	56418612	.	-	.	Parent=TCONS_00005283
Schisto_mansoni.Chr_1	Cufflinks	exon	56419761	56419840	.	-	.	Parent=TCONS_00005283
Schisto_mansoni.Chr_1	Cufflinks	exon	56419872	56419974	.	-	.	Parent=TCONS_00005283
Schisto_mansoni.Chr_1	Cufflinks	exon	56420007	56420242	.	-	.	Parent=TCONS_00005283
Schisto_mansoni.Chr_1	Cufflinks	exon	56420279	56420378	.	-	.	Parent=TCONS_00005283
Schisto_mansoni.Chr_1	Cufflinks	exon	56420413	56420514	.	-	.	Parent=TCONS_00005283
Schisto_mansoni.Chr_1	Cufflinks	exon	56420553	56420668	.	-	.	Parent=TCONS_00005283
Schisto_mansoni.Chr_1	Cufflinks	transcript	56409014	56420658	.	-	.	ID=TCONS_00005282;Parent=XLOC_001920
Schisto_mansoni.Chr_1	Cufflinks	exon	56409014	56409386	.	-	.	Parent=TCONS_00005282
Schisto_mansoni.Chr_1	Cufflinks	exon	56413386	56413466	.	-	.	Parent=TCONS_00005282
Schisto_mansoni.Chr_1	Cufflinks	exon	56414795	56414861	.	-	.	Parent=TCONS_00005282
Schisto_mansoni.Chr_1	Cufflinks	exon	56416288	56416401	.	-	.	Parent=TCONS_00005282
Schisto_mansoni.Chr_1	Cufflinks	exon	56418427	56418504	.	-	.	Parent=TCONS_00005282
Schisto_mansoni.Chr_1	Cufflinks	exon	56418544	56418614	.	-	.	Parent=TCONS_00005282
Schisto_mansoni.Chr_1	Cufflinks	exon	56419761	56419840	.	-	.	Parent=TCONS_00005282
Schisto_mansoni.Chr_1	Cufflinks	exon	56419872	56419974	.	-	.	Parent=TCONS_00005282
Schisto_mansoni.Chr_1	Cufflinks	exon	56420007	56420378	.	-	.	Parent=TCONS_00005282
Schisto_mansoni.Chr_1	Cufflinks	exon	56420413	56420514	.	-	.	Parent=TCONS_00005282
Schisto_mansoni.Chr_1	Cufflinks	exon	56420553	56420658	.	-	.	Parent=TCONS_00005282
Schisto_mansoni.Chr_1	Cufflinks	transcript	56414808	56420651	.	-	.	ID=TCONS_00005284;Parent=XLOC_001920
Schisto_mansoni.Chr_1	Cufflinks	exon	56414808	56414861	.	-	.	Parent=TCONS_00005284
Schisto_mansoni.Chr_1	Cufflinks	exon	56416288	56416401	.	-	.	Parent=TCONS_00005284
Schisto_mansoni.Chr_1	Cufflinks	exon	56418427	56418505	.	-	.	Parent=TCONS_00005284
Schisto_mansoni.Chr_1	Cufflinks	exon	56418545	56418614	.	-	.	Parent=TCONS_00005284
Schisto_mansoni.Chr_1	Cufflinks	exon	56419763	56419847	.	-	.	Parent=TCONS_00005284
Schisto_mansoni.Chr_1	Cufflinks	exon	56419879	56419974	.	-	.	Parent=TCONS_00005284
Schisto_mansoni.Chr_1	Cufflinks	exon	56420007	56420378	.	-	.	Parent=TCONS_00005284
Schisto_mansoni.Chr_1	Cufflinks	exon	56420413	56420514	.	-	.	Parent=TCONS_00005284
Schisto_mansoni.Chr_1	Cufflinks	exon	56420553	56420651	.	-	.	Parent=TCONS_00005284
Schisto_mansoni.Chr_1	Cufflinks	transcript	56409014	56418594	.	-	.	ID=TCONS_00005275;Parent=XLOC_001920
Schisto_mansoni.Chr_1	Cufflinks	exon	56409014	56409386	.	-	.	Parent=TCONS_00005275
Schisto_mansoni.Chr_1	Cufflinks	exon	56413386	56413469	.	-	.	Parent=TCONS_00005275
Schisto_mansoni.Chr_1	Cufflinks	exon	56414798	56414861	.	-	.	Parent=TCONS_00005275
Schisto_mansoni.Chr_1	Cufflinks	exon	56416288	56416401	.	-	.	Parent=TCONS_00005275
Schisto_mansoni.Chr_1	Cufflinks	exon	56418427	56418504	.	-	.	Parent=TCONS_00005275
Schisto_mansoni.Chr_1	Cufflinks	exon	56418544	56418594	.	-	.	Parent=TCONS_00005275
Schisto_mansoni.Chr_1	Cufflinks	transcript	56409014	56418594	.	-	.	ID=TCONS_00005276;Parent=XLOC_001920
Schisto_mansoni.Chr_1	Cufflinks	exon	56409014	56409387	.	-	.	Parent=TCONS_00005276
Schisto_mansoni.Chr_1	Cufflinks	exon	56413386	56413466	.	-	.	Parent=TCONS_00005276
Schisto_mansoni.Chr_1	Cufflinks	exon	56414795	56414861	.	-	.	Parent=TCONS_00005276
Schisto_mansoni.Chr_1	Cufflinks	exon	56416288	56416401	.	-	.	Parent=TCONS_00005276
Schisto_mansoni.Chr_1	Cufflinks	exon	56418427	56418504	.	-	.	Parent=TCONS_00005276
Schisto_mansoni.Chr_1	Cufflinks	exon	56418544	56418594	.	-	.	Parent=TCONS_00005276
Schisto_mansoni.Chr_1	Cufflinks	transcript	56409014	56420573	.	-	.	ID=TCONS_00005277;Parent=XLOC_001920
Schisto_mansoni.Chr_1	Cufflinks	exon	56409014	56409386	.	-	.	Parent=TCONS_00005277
Schisto_mansoni.Chr_1	Cufflinks	exon	56413386	56413466	.	-	.	Parent=TCONS_00005277
Schisto_mansoni.Chr_1	Cufflinks	exon	56414795	56414861	.	-	.	Parent=TCONS_00005277
Schisto_mansoni.Chr_1	Cufflinks	exon	56416288	56416401	.	-	.	Parent=TCONS_00005277
Schisto_mansoni.Chr_1	Cufflinks	exon	56418421	56418508	.	-	.	Parent=TCONS_00005277
Schisto_mansoni.Chr_1	Cufflinks	exon	56418544	56418612	.	-	.	Parent=TCONS_00005277
Schisto_mansoni.Chr_1	Cufflinks	exon	56419761	56419841	.	-	.	Parent=TCONS_00005277
Schisto_mansoni.Chr_1	Cufflinks	exon	56419872	56419974	.	-	.	Parent=TCONS_00005277
Schisto_mansoni.Chr_1	Cufflinks	exon	56420007	56420242	.	-	.	Parent=TCONS_00005277
Schisto_mansoni.Chr_1	Cufflinks	exon	56420279	56420378	.	-	.	Parent=TCONS_00005277
Schisto_mansoni.Chr_1	Cufflinks	exon	56420413	56420514	.	-	.	Parent=TCONS_00005277
Schisto_mansoni.Chr_1	Cufflinks	exon	56420553	56420573	.	-	.	Parent=TCONS_00005277
Schisto_mansoni.Chr_1	Cufflinks	transcript	56409014	56420639	.	-	.	ID=TCONS_00005278;Parent=XLOC_001920
Schisto_mansoni.Chr_1	Cufflinks	exon	56409014	56409386	.	-	.	Parent=TCONS_00005278
Schisto_mansoni.Chr_1	Cufflinks	exon	56413386	56413466	.	-	.	Parent=TCONS_00005278
Schisto_mansoni.Chr_1	Cufflinks	exon	56414795	56414861	.	-	.	Parent=TCONS_00005278
Schisto_mansoni.Chr_1	Cufflinks	exon	56416288	56416401	.	-	.	Parent=TCONS_00005278
Schisto_mansoni.Chr_1	Cufflinks	exon	56418427	56418504	.	-	.	Parent=TCONS_00005278
Schisto_mansoni.Chr_1	Cufflinks	exon	56418544	56418612	.	-	.	Parent=TCONS_00005278
Schisto_mansoni.Chr_1	Cufflinks	exon	56419761	56419841	.	-	.	Parent=TCONS_00005278
Schisto_mansoni.Chr_1	Cufflinks	exon	56419872	56419974	.	-	.	Parent=TCONS_00005278
Schisto_mansoni.Chr_1	Cufflinks	exon	56420007	56420242	.	-	.	Parent=TCONS_00005278
Schisto_mansoni.Chr_1	Cufflinks	exon	56420279	56420378	.	-	.	Parent=TCONS_00005278
Schisto_mansoni.Chr_1	Cufflinks	exon	56420413	56420514	.	-	.	Parent=TCONS_00005278
Schisto_mansoni.Chr_1	Cufflinks	exon	56420553	56420639	.	-	.	Parent=TCONS_00005278
Schisto_mansoni.Chr_1	Cufflinks	transcript	56409014	56420651	.	-	.	ID=TCONS_00005279;Parent=XLOC_001920
Schisto_mansoni.Chr_1	Cufflinks	exon	56409014	56409386	.	-	.	Parent=TCONS_00005279
Schisto_mansoni.Chr_1	Cufflinks	exon	56413386	56413466	.	-	.	Parent=TCONS_00005279
Schisto_mansoni.Chr_1	Cufflinks	exon	56414795	56414861	.	-	.	Parent=TCONS_00005279
Schisto_mansoni.Chr_1	Cufflinks	exon	56416288	56416401	.	-	.	Parent=TCONS_00005279
Schisto_mansoni.Chr_1	Cufflinks	exon	56418423	56418505	.	-	.	Parent=TCONS_00005279
Schisto_mansoni.Chr_1	Cufflinks	exon	56418545	56418612	.	-	.	Parent=TCONS_00005279
Schisto_mansoni.Chr_1	Cufflinks	exon	56419761	56419847	.	-	.	Parent=TCONS_00005279
Schisto_mansoni.Chr_1	Cufflinks	exon	56419879	56419974	.	-	.	Parent=TCONS_00005279
Schisto_mansoni.Chr_1	Cufflinks	exon	56420007	56420378	.	-	.	Parent=TCONS_00005279
Schisto_mansoni.Chr_1	Cufflinks	exon	56420413	56420514	.	-	.	Parent=TCONS_00005279
Schisto_mansoni.Chr_1	Cufflinks	exon	56420553	56420651	.	-	.	Parent=TCONS_00005279
Schisto_mansoni.Chr_1	Cufflinks	gene	56426704	56446695	.	-	.	ID=XLOC_001921;Name=XLOC_001921
Schisto_mansoni.Chr_1	Cufflinks	transcript	56426704	56446695	.	-	.	ID=TCONS_00005285;Parent=XLOC_001921
Schisto_mansoni.Chr_1	Cufflinks	exon	56426704	56427237	.	-	.	Parent=TCONS_00005285
Schisto_mansoni.Chr_1	Cufflinks	exon	56440339	56441215	.	-	.	Parent=TCONS_00005285
Schisto_mansoni.Chr_1	Cufflinks	exon	56445938	56446094	.	-	.	Parent=TCONS_00005285
Schisto_mansoni.Chr_1	Cufflinks	exon	56446127	56446265	.	-	.	Parent=TCONS_00005285
Schisto_mansoni.Chr_1	Cufflinks	exon	56446299	56446392	.	-	.	Parent=TCONS_00005285
Schisto_mansoni.Chr_1	Cufflinks	exon	56446429	56446561	.	-	.	Parent=TCONS_00005285
Schisto_mansoni.Chr_1	Cufflinks	exon	56446625	56446695	.	-	.	Parent=TCONS_00005285
Schisto_mansoni.Chr_1	Cufflinks	gene	6028288	6029022	.	.	.	ID=XLOC_002119;Name=XLOC_002119
Schisto_mansoni.Chr_1	Cufflinks	transcript	6028288	6029022	.	.	.	ID=TCONS_00005705;Parent=XLOC_002119
Schisto_mansoni.Chr_1	Cufflinks	exon	6028288	6029022	.	.	.	Parent=TCONS_00005705
Schisto_mansoni.Chr_1	Cufflinks	gene	36276698	36278424	.	.	.	ID=XLOC_002558;Name=XLOC_002558
Schisto_mansoni.Chr_1	Cufflinks	transcript	36276698	36278424	.	.	.	ID=TCONS_00006144;Parent=XLOC_002558
Schisto_mansoni.Chr_1	Cufflinks	exon	36276698	36278424	.	.	.	Parent=TCONS_00006144
Schisto_mansoni.Chr_1	Cufflinks	gene	36278648	36279749	.	.	.	ID=XLOC_002559;Name=XLOC_002559
Schisto_mansoni.Chr_1	Cufflinks	transcript	36278648	36279749	.	.	.	ID=TCONS_00006145;Parent=XLOC_002559
Schisto_mansoni.Chr_1	Cufflinks	exon	36278648	36279749	.	.	.	Parent=TCONS_00006145
Schisto_mansoni.Chr_1	Cufflinks	gene	17073866	17074483	.	.	.	ID=XLOC_002257;Name=XLOC_002257
Schisto_mansoni.Chr_1	Cufflinks	transcript	17073866	17074483	.	.	.	ID=TCONS_00005843;Parent=XLOC_002257
Schisto_mansoni.Chr_1	Cufflinks	exon	17073866	17074483	.	.	.	Parent=TCONS_00005843
Schisto_mansoni.Chr_1	Cufflinks	gene	58587681	58587947	.	.	.	ID=XLOC_002858;Name=XLOC_002858
Schisto_mansoni.Chr_1	Cufflinks	transcript	58587681	58587947	.	.	.	ID=TCONS_00006444;Parent=XLOC_002858
Schisto_mansoni.Chr_1	Cufflinks	exon	58587681	58587947	.	.	.	Parent=TCONS_00006444
Schisto_mansoni.Chr_1	Cufflinks	gene	58332500	58333951	.	.	.	ID=XLOC_002857;Name=XLOC_002857
Schisto_mansoni.Chr_1	Cufflinks	transcript	58332500	58333951	.	.	.	ID=TCONS_00006443;Parent=XLOC_002857
Schisto_mansoni.Chr_1	Cufflinks	exon	58332500	58333951	.	.	.	Parent=TCONS_00006443
Schisto_mansoni.Chr_1	Cufflinks	gene	58105218	58105433	.	.	.	ID=XLOC_002856;Name=XLOC_002856
Schisto_mansoni.Chr_1	Cufflinks	transcript	58105218	58105433	.	.	.	ID=TCONS_00006442;Parent=XLOC_002856
Schisto_mansoni.Chr_1	Cufflinks	exon	58105218	58105433	.	.	.	Parent=TCONS_00006442
Schisto_mansoni.Chr_1	Cufflinks	gene	57925884	57927992	.	.	.	ID=XLOC_002855;Name=XLOC_002855
Schisto_mansoni.Chr_1	Cufflinks	transcript	57925884	57927992	.	.	.	ID=TCONS_00006441;Parent=XLOC_002855
Schisto_mansoni.Chr_1	Cufflinks	exon	57925884	57927992	.	.	.	Parent=TCONS_00006441
Schisto_mansoni.Chr_1	Cufflinks	gene	57922727	57923695	.	.	.	ID=XLOC_002854;Name=XLOC_002854
Schisto_mansoni.Chr_1	Cufflinks	transcript	57922727	57923695	.	.	.	ID=TCONS_00006440;Parent=XLOC_002854
Schisto_mansoni.Chr_1	Cufflinks	exon	57922727	57923695	.	.	.	Parent=TCONS_00006440
Schisto_mansoni.Chr_1	Cufflinks	gene	57713095	57714294	.	.	.	ID=XLOC_002853;Name=XLOC_002853
Schisto_mansoni.Chr_1	Cufflinks	transcript	57713095	57714294	.	.	.	ID=TCONS_00006439;Parent=XLOC_002853
Schisto_mansoni.Chr_1	Cufflinks	exon	57713095	57714294	.	.	.	Parent=TCONS_00006439
Schisto_mansoni.Chr_1	Cufflinks	gene	57695189	57696414	.	.	.	ID=XLOC_002852;Name=XLOC_002852
Schisto_mansoni.Chr_1	Cufflinks	transcript	57695189	57696414	.	.	.	ID=TCONS_00006438;Parent=XLOC_002852
Schisto_mansoni.Chr_1	Cufflinks	exon	57695189	57696414	.	.	.	Parent=TCONS_00006438
Schisto_mansoni.Chr_1	Cufflinks	gene	57664149	57665492	.	.	.	ID=XLOC_002851;Name=XLOC_002851
Schisto_mansoni.Chr_1	Cufflinks	transcript	57664149	57665492	.	.	.	ID=TCONS_00006437;Parent=XLOC_002851
Schisto_mansoni.Chr_1	Cufflinks	exon	57664149	57665492	.	.	.	Parent=TCONS_00006437
Schisto_mansoni.Chr_1	Cufflinks	gene	60018975	60053780	.	-	.	ID=XLOC_001970;Name=XLOC_001970
Schisto_mansoni.Chr_1	Cufflinks	transcript	60018975	60053780	.	-	.	ID=TCONS_00005414;Parent=XLOC_001970
Schisto_mansoni.Chr_1	Cufflinks	exon	60018975	60019916	.	-	.	Parent=TCONS_00005414
Schisto_mansoni.Chr_1	Cufflinks	exon	60021102	60021208	.	-	.	Parent=TCONS_00005414
Schisto_mansoni.Chr_1	Cufflinks	exon	60021670	60021785	.	-	.	Parent=TCONS_00005414
Schisto_mansoni.Chr_1	Cufflinks	exon	60033792	60033803	.	-	.	Parent=TCONS_00005414
Schisto_mansoni.Chr_1	Cufflinks	exon	60036225	60036328	.	-	.	Parent=TCONS_00005414
Schisto_mansoni.Chr_1	Cufflinks	exon	60039619	60039719	.	-	.	Parent=TCONS_00005414
Schisto_mansoni.Chr_1	Cufflinks	exon	60044514	60044581	.	-	.	Parent=TCONS_00005414
Schisto_mansoni.Chr_1	Cufflinks	exon	60045812	60045945	.	-	.	Parent=TCONS_00005414
Schisto_mansoni.Chr_1	Cufflinks	exon	60046718	60046934	.	-	.	Parent=TCONS_00005414
Schisto_mansoni.Chr_1	Cufflinks	exon	60053397	60053465	.	-	.	Parent=TCONS_00005414
Schisto_mansoni.Chr_1	Cufflinks	exon	60053505	60053780	.	-	.	Parent=TCONS_00005414
Schisto_mansoni.Chr_1	Cufflinks	transcript	60018975	60053784	.	-	.	ID=TCONS_00005415;Parent=XLOC_001970
Schisto_mansoni.Chr_1	Cufflinks	exon	60018975	60019916	.	-	.	Parent=TCONS_00005415
Schisto_mansoni.Chr_1	Cufflinks	exon	60021102	60021208	.	-	.	Parent=TCONS_00005415
Schisto_mansoni.Chr_1	Cufflinks	exon	60021670	60021785	.	-	.	Parent=TCONS_00005415
Schisto_mansoni.Chr_1	Cufflinks	exon	60033792	60033805	.	-	.	Parent=TCONS_00005415
Schisto_mansoni.Chr_1	Cufflinks	exon	60036225	60036328	.	-	.	Parent=TCONS_00005415
Schisto_mansoni.Chr_1	Cufflinks	exon	60039619	60039719	.	-	.	Parent=TCONS_00005415
Schisto_mansoni.Chr_1	Cufflinks	exon	60044514	60044584	.	-	.	Parent=TCONS_00005415
Schisto_mansoni.Chr_1	Cufflinks	exon	60045812	60045945	.	-	.	Parent=TCONS_00005415
Schisto_mansoni.Chr_1	Cufflinks	exon	60046718	60046938	.	-	.	Parent=TCONS_00005415
Schisto_mansoni.Chr_1	Cufflinks	exon	60053397	60053465	.	-	.	Parent=TCONS_00005415
Schisto_mansoni.Chr_1	Cufflinks	exon	60053505	60053606	.	-	.	Parent=TCONS_00005415
Schisto_mansoni.Chr_1	Cufflinks	exon	60053655	60053784	.	-	.	Parent=TCONS_00005415
Schisto_mansoni.Chr_1	Cufflinks	transcript	60018975	60053790	.	-	.	ID=TCONS_00005416;Parent=XLOC_001970
Schisto_mansoni.Chr_1	Cufflinks	exon	60018975	60019916	.	-	.	Parent=TCONS_00005416
Schisto_mansoni.Chr_1	Cufflinks	exon	60021102	60021208	.	-	.	Parent=TCONS_00005416
Schisto_mansoni.Chr_1	Cufflinks	exon	60021670	60021785	.	-	.	Parent=TCONS_00005416
Schisto_mansoni.Chr_1	Cufflinks	exon	60033792	60033803	.	-	.	Parent=TCONS_00005416
Schisto_mansoni.Chr_1	Cufflinks	exon	60036225	60036328	.	-	.	Parent=TCONS_00005416
Schisto_mansoni.Chr_1	Cufflinks	exon	60039619	60039719	.	-	.	Parent=TCONS_00005416
Schisto_mansoni.Chr_1	Cufflinks	exon	60044514	60044580	.	-	.	Parent=TCONS_00005416
Schisto_mansoni.Chr_1	Cufflinks	exon	60045812	60045945	.	-	.	Parent=TCONS_00005416
Schisto_mansoni.Chr_1	Cufflinks	exon	60046718	60046934	.	-	.	Parent=TCONS_00005416
Schisto_mansoni.Chr_1	Cufflinks	exon	60053397	60053465	.	-	.	Parent=TCONS_00005416
Schisto_mansoni.Chr_1	Cufflinks	exon	60053505	60053606	.	-	.	Parent=TCONS_00005416
Schisto_mansoni.Chr_1	Cufflinks	exon	60053655	60053790	.	-	.	Parent=TCONS_00005416
Schisto_mansoni.Chr_1	Cufflinks	gene	49154671	49160681	.	-	.	ID=XLOC_001812;Name=XLOC_001812
Schisto_mansoni.Chr_1	Cufflinks	transcript	49154671	49160718	.	-	.	ID=TCONS_00004949;Parent=XLOC_001812
Schisto_mansoni.Chr_1	Cufflinks	exon	49154671	49156417	.	-	.	Parent=TCONS_00004949
Schisto_mansoni.Chr_1	Cufflinks	exon	49159694	49159747	.	-	.	Parent=TCONS_00004949
Schisto_mansoni.Chr_1	Cufflinks	exon	49160670	49160718	.	-	.	Parent=TCONS_00004949
Schisto_mansoni.Chr_1	Cufflinks	transcript	49154671	49160716	.	-	.	ID=TCONS_00004948;Parent=XLOC_001812
Schisto_mansoni.Chr_1	Cufflinks	exon	49154671	49156417	.	-	.	Parent=TCONS_00004948
Schisto_mansoni.Chr_1	Cufflinks	exon	49160670	49160716	.	-	.	Parent=TCONS_00004948
Schisto_mansoni.Chr_1	Cufflinks	transcript	49154671	49160712	.	-	.	ID=TCONS_00004947;Parent=XLOC_001812
Schisto_mansoni.Chr_1	Cufflinks	exon	49154671	49156417	.	-	.	Parent=TCONS_00004947
Schisto_mansoni.Chr_1	Cufflinks	exon	49160442	49160712	.	-	.	Parent=TCONS_00004947
Schisto_mansoni.Chr_1	Cufflinks	transcript	49154671	49160681	.	-	.	ID=TCONS_00004946;Parent=XLOC_001812
Schisto_mansoni.Chr_1	Cufflinks	exon	49154671	49156417	.	-	.	Parent=TCONS_00004946
Schisto_mansoni.Chr_1	Cufflinks	exon	49159694	49159975	.	-	.	Parent=TCONS_00004946
Schisto_mansoni.Chr_1	Cufflinks	exon	49160670	49160681	.	-	.	Parent=TCONS_00004946
Schisto_mansoni.Chr_1	Cufflinks	gene	49177350	49177710	.	-	.	ID=XLOC_001813;Name=XLOC_001813
Schisto_mansoni.Chr_1	Cufflinks	transcript	49177350	49177710	.	-	.	ID=TCONS_00004950;Parent=XLOC_001813
Schisto_mansoni.Chr_1	Cufflinks	exon	49177350	49177710	.	-	.	Parent=TCONS_00004950
Schisto_mansoni.Chr_1	Cufflinks	gene	49025766	49026312	.	-	.	ID=XLOC_001810;Name=XLOC_001810
Schisto_mansoni.Chr_1	Cufflinks	transcript	49025766	49026312	.	-	.	ID=TCONS_00004941;Parent=XLOC_001810
Schisto_mansoni.Chr_1	Cufflinks	exon	49025766	49026312	.	-	.	Parent=TCONS_00004941
Schisto_mansoni.Chr_1	Cufflinks	gene	49119061	49120003	.	-	.	ID=XLOC_001811;Name=XLOC_001811
Schisto_mansoni.Chr_1	Cufflinks	transcript	49119062	49120003	.	-	.	ID=TCONS_00004943;Parent=XLOC_001811
Schisto_mansoni.Chr_1	Cufflinks	exon	49119062	49119658	.	-	.	Parent=TCONS_00004943
Schisto_mansoni.Chr_1	Cufflinks	exon	49119860	49120003	.	-	.	Parent=TCONS_00004943
Schisto_mansoni.Chr_1	Cufflinks	transcript	49119061	49120983	.	-	.	ID=TCONS_00004942;Parent=XLOC_001811
Schisto_mansoni.Chr_1	Cufflinks	exon	49119061	49120983	.	-	.	Parent=TCONS_00004942
Schisto_mansoni.Chr_1	Cufflinks	transcript	49119062	49123757	.	-	.	ID=TCONS_00004945;Parent=XLOC_001811
Schisto_mansoni.Chr_1	Cufflinks	exon	49119062	49119658	.	-	.	Parent=TCONS_00004945
Schisto_mansoni.Chr_1	Cufflinks	exon	49121563	49121838	.	-	.	Parent=TCONS_00004945
Schisto_mansoni.Chr_1	Cufflinks	exon	49123176	49123757	.	-	.	Parent=TCONS_00004945
Schisto_mansoni.Chr_1	Cufflinks	transcript	49119062	49123447	.	-	.	ID=TCONS_00004944;Parent=XLOC_001811
Schisto_mansoni.Chr_1	Cufflinks	exon	49119062	49119658	.	-	.	Parent=TCONS_00004944
Schisto_mansoni.Chr_1	Cufflinks	exon	49121563	49121842	.	-	.	Parent=TCONS_00004944
Schisto_mansoni.Chr_1	Cufflinks	exon	49123176	49123447	.	-	.	Parent=TCONS_00004944
Schisto_mansoni.Chr_1	Cufflinks	gene	49476437	49513440	.	-	.	ID=XLOC_001816;Name=XLOC_001816
Schisto_mansoni.Chr_1	Cufflinks	transcript	49476437	49516973	.	-	.	ID=TCONS_00004963;Parent=XLOC_001816
Schisto_mansoni.Chr_1	Cufflinks	exon	49476437	49477022	.	-	.	Parent=TCONS_00004963
Schisto_mansoni.Chr_1	Cufflinks	exon	49478935	49479078	.	-	.	Parent=TCONS_00004963
Schisto_mansoni.Chr_1	Cufflinks	exon	49496255	49496470	.	-	.	Parent=TCONS_00004963
Schisto_mansoni.Chr_1	Cufflinks	exon	49503237	49503413	.	-	.	Parent=TCONS_00004963
Schisto_mansoni.Chr_1	Cufflinks	exon	49509541	49509605	.	-	.	Parent=TCONS_00004963
Schisto_mansoni.Chr_1	Cufflinks	exon	49512658	49512759	.	-	.	Parent=TCONS_00004963
Schisto_mansoni.Chr_1	Cufflinks	exon	49516821	49516973	.	-	.	Parent=TCONS_00004963
Schisto_mansoni.Chr_1	Cufflinks	transcript	49476437	49516973	.	-	.	ID=TCONS_00004962;Parent=XLOC_001816
Schisto_mansoni.Chr_1	Cufflinks	exon	49476437	49477022	.	-	.	Parent=TCONS_00004962
Schisto_mansoni.Chr_1	Cufflinks	exon	49478935	49479078	.	-	.	Parent=TCONS_00004962
Schisto_mansoni.Chr_1	Cufflinks	exon	49496255	49496470	.	-	.	Parent=TCONS_00004962
Schisto_mansoni.Chr_1	Cufflinks	exon	49503237	49503413	.	-	.	Parent=TCONS_00004962
Schisto_mansoni.Chr_1	Cufflinks	exon	49506806	49506835	.	-	.	Parent=TCONS_00004962
Schisto_mansoni.Chr_1	Cufflinks	exon	49509541	49509605	.	-	.	Parent=TCONS_00004962
Schisto_mansoni.Chr_1	Cufflinks	exon	49512658	49512759	.	-	.	Parent=TCONS_00004962
Schisto_mansoni.Chr_1	Cufflinks	exon	49516821	49516973	.	-	.	Parent=TCONS_00004962
Schisto_mansoni.Chr_1	Cufflinks	transcript	49476437	49513458	.	-	.	ID=TCONS_00004958;Parent=XLOC_001816
Schisto_mansoni.Chr_1	Cufflinks	exon	49476437	49477022	.	-	.	Parent=TCONS_00004958
Schisto_mansoni.Chr_1	Cufflinks	exon	49478935	49479078	.	-	.	Parent=TCONS_00004958
Schisto_mansoni.Chr_1	Cufflinks	exon	49496255	49496470	.	-	.	Parent=TCONS_00004958
Schisto_mansoni.Chr_1	Cufflinks	exon	49503237	49503413	.	-	.	Parent=TCONS_00004958
Schisto_mansoni.Chr_1	Cufflinks	exon	49506806	49506835	.	-	.	Parent=TCONS_00004958
Schisto_mansoni.Chr_1	Cufflinks	exon	49509541	49509605	.	-	.	Parent=TCONS_00004958
Schisto_mansoni.Chr_1	Cufflinks	exon	49512658	49512760	.	-	.	Parent=TCONS_00004958
Schisto_mansoni.Chr_1	Cufflinks	exon	49513422	49513458	.	-	.	Parent=TCONS_00004958
Schisto_mansoni.Chr_1	Cufflinks	transcript	49476437	49513584	.	-	.	ID=TCONS_00004959;Parent=XLOC_001816
Schisto_mansoni.Chr_1	Cufflinks	exon	49476437	49477022	.	-	.	Parent=TCONS_00004959
Schisto_mansoni.Chr_1	Cufflinks	exon	49478935	49479078	.	-	.	Parent=TCONS_00004959
Schisto_mansoni.Chr_1	Cufflinks	exon	49496255	49496470	.	-	.	Parent=TCONS_00004959
Schisto_mansoni.Chr_1	Cufflinks	exon	49503237	49503413	.	-	.	Parent=TCONS_00004959
Schisto_mansoni.Chr_1	Cufflinks	exon	49506806	49506835	.	-	.	Parent=TCONS_00004959
Schisto_mansoni.Chr_1	Cufflinks	exon	49509541	49509605	.	-	.	Parent=TCONS_00004959
Schisto_mansoni.Chr_1	Cufflinks	exon	49512658	49512759	.	-	.	Parent=TCONS_00004959
Schisto_mansoni.Chr_1	Cufflinks	exon	49513422	49513584	.	-	.	Parent=TCONS_00004959
Schisto_mansoni.Chr_1	Cufflinks	transcript	49476437	49516831	.	-	.	ID=TCONS_00004961;Parent=XLOC_001816
Schisto_mansoni.Chr_1	Cufflinks	exon	49476437	49477022	.	-	.	Parent=TCONS_00004961
Schisto_mansoni.Chr_1	Cufflinks	exon	49478935	49479078	.	-	.	Parent=TCONS_00004961
Schisto_mansoni.Chr_1	Cufflinks	exon	49496255	49496470	.	-	.	Parent=TCONS_00004961
Schisto_mansoni.Chr_1	Cufflinks	exon	49503237	49503413	.	-	.	Parent=TCONS_00004961
Schisto_mansoni.Chr_1	Cufflinks	exon	49506806	49506837	.	-	.	Parent=TCONS_00004961
Schisto_mansoni.Chr_1	Cufflinks	exon	49509541	49509605	.	-	.	Parent=TCONS_00004961
Schisto_mansoni.Chr_1	Cufflinks	exon	49512658	49512759	.	-	.	Parent=TCONS_00004961
Schisto_mansoni.Chr_1	Cufflinks	exon	49516821	49516831	.	-	.	Parent=TCONS_00004961
Schisto_mansoni.Chr_1	Cufflinks	transcript	49476437	49513440	.	-	.	ID=TCONS_00004957;Parent=XLOC_001816
Schisto_mansoni.Chr_1	Cufflinks	exon	49476437	49477022	.	-	.	Parent=TCONS_00004957
Schisto_mansoni.Chr_1	Cufflinks	exon	49478935	49479078	.	-	.	Parent=TCONS_00004957
Schisto_mansoni.Chr_1	Cufflinks	exon	49496255	49496470	.	-	.	Parent=TCONS_00004957
Schisto_mansoni.Chr_1	Cufflinks	exon	49503237	49503413	.	-	.	Parent=TCONS_00004957
Schisto_mansoni.Chr_1	Cufflinks	exon	49506806	49506835	.	-	.	Parent=TCONS_00004957
Schisto_mansoni.Chr_1	Cufflinks	exon	49509541	49509606	.	-	.	Parent=TCONS_00004957
Schisto_mansoni.Chr_1	Cufflinks	exon	49512659	49512759	.	-	.	Parent=TCONS_00004957
Schisto_mansoni.Chr_1	Cufflinks	exon	49513422	49513440	.	-	.	Parent=TCONS_00004957
Schisto_mansoni.Chr_1	Cufflinks	transcript	49476437	49516815	.	-	.	ID=TCONS_00004960;Parent=XLOC_001816
Schisto_mansoni.Chr_1	Cufflinks	exon	49476437	49477022	.	-	.	Parent=TCONS_00004960
Schisto_mansoni.Chr_1	Cufflinks	exon	49478935	49479078	.	-	.	Parent=TCONS_00004960
Schisto_mansoni.Chr_1	Cufflinks	exon	49496255	49496470	.	-	.	Parent=TCONS_00004960
Schisto_mansoni.Chr_1	Cufflinks	exon	49503237	49503413	.	-	.	Parent=TCONS_00004960
Schisto_mansoni.Chr_1	Cufflinks	exon	49506806	49506835	.	-	.	Parent=TCONS_00004960
Schisto_mansoni.Chr_1	Cufflinks	exon	49509541	49509605	.	-	.	Parent=TCONS_00004960
Schisto_mansoni.Chr_1	Cufflinks	exon	49512658	49512759	.	-	.	Parent=TCONS_00004960
Schisto_mansoni.Chr_1	Cufflinks	exon	49516806	49516815	.	-	.	Parent=TCONS_00004960
Schisto_mansoni.Chr_1	Cufflinks	gene	49672136	49672491	.	-	.	ID=XLOC_001817;Name=XLOC_001817
Schisto_mansoni.Chr_1	Cufflinks	transcript	49672136	49672491	.	-	.	ID=TCONS_00004964;Parent=XLOC_001817
Schisto_mansoni.Chr_1	Cufflinks	exon	49672136	49672491	.	-	.	Parent=TCONS_00004964
Schisto_mansoni.Chr_1	Cufflinks	gene	49185054	49188765	.	-	.	ID=XLOC_001814;Name=XLOC_001814
Schisto_mansoni.Chr_1	Cufflinks	transcript	49185054	49188765	.	-	.	ID=TCONS_00004951;Parent=XLOC_001814
Schisto_mansoni.Chr_1	Cufflinks	exon	49185054	49188765	.	-	.	Parent=TCONS_00004951
Schisto_mansoni.Chr_1	Cufflinks	gene	49325077	49325710	.	-	.	ID=XLOC_001815;Name=XLOC_001815
Schisto_mansoni.Chr_1	Cufflinks	transcript	49325077	49325710	.	-	.	ID=TCONS_00004952;Parent=XLOC_001815
Schisto_mansoni.Chr_1	Cufflinks	exon	49325077	49325710	.	-	.	Parent=TCONS_00004952
Schisto_mansoni.Chr_1	Cufflinks	transcript	49325319	49383984	.	-	.	ID=TCONS_00004953;Parent=XLOC_001815
Schisto_mansoni.Chr_1	Cufflinks	exon	49325319	49325357	.	-	.	Parent=TCONS_00004953
Schisto_mansoni.Chr_1	Cufflinks	exon	49327411	49327520	.	-	.	Parent=TCONS_00004953
Schisto_mansoni.Chr_1	Cufflinks	exon	49329612	49329947	.	-	.	Parent=TCONS_00004953
Schisto_mansoni.Chr_1	Cufflinks	exon	49333603	49333887	.	-	.	Parent=TCONS_00004953
Schisto_mansoni.Chr_1	Cufflinks	exon	49337750	49337892	.	-	.	Parent=TCONS_00004953
Schisto_mansoni.Chr_1	Cufflinks	exon	49338393	49338628	.	-	.	Parent=TCONS_00004953
Schisto_mansoni.Chr_1	Cufflinks	exon	49340391	49340490	.	-	.	Parent=TCONS_00004953
Schisto_mansoni.Chr_1	Cufflinks	exon	49342795	49342943	.	-	.	Parent=TCONS_00004953
Schisto_mansoni.Chr_1	Cufflinks	exon	49349156	49349459	.	-	.	Parent=TCONS_00004953
Schisto_mansoni.Chr_1	Cufflinks	exon	49352484	49352656	.	-	.	Parent=TCONS_00004953
Schisto_mansoni.Chr_1	Cufflinks	exon	49355160	49355316	.	-	.	Parent=TCONS_00004953
Schisto_mansoni.Chr_1	Cufflinks	exon	49357410	49357555	.	-	.	Parent=TCONS_00004953
Schisto_mansoni.Chr_1	Cufflinks	exon	49359075	49359458	.	-	.	Parent=TCONS_00004953
Schisto_mansoni.Chr_1	Cufflinks	exon	49360608	49360787	.	-	.	Parent=TCONS_00004953
Schisto_mansoni.Chr_1	Cufflinks	exon	49363638	49363861	.	-	.	Parent=TCONS_00004953
Schisto_mansoni.Chr_1	Cufflinks	exon	49364611	49364777	.	-	.	Parent=TCONS_00004953
Schisto_mansoni.Chr_1	Cufflinks	exon	49365139	49365224	.	-	.	Parent=TCONS_00004953
Schisto_mansoni.Chr_1	Cufflinks	exon	49366346	49366474	.	-	.	Parent=TCONS_00004953
Schisto_mansoni.Chr_1	Cufflinks	exon	49372282	49372466	.	-	.	Parent=TCONS_00004953
Schisto_mansoni.Chr_1	Cufflinks	exon	49374359	49374589	.	-	.	Parent=TCONS_00004953
Schisto_mansoni.Chr_1	Cufflinks	exon	49378489	49378584	.	-	.	Parent=TCONS_00004953
Schisto_mansoni.Chr_1	Cufflinks	exon	49383645	49383838	.	-	.	Parent=TCONS_00004953
Schisto_mansoni.Chr_1	Cufflinks	exon	49383973	49383984	.	-	.	Parent=TCONS_00004953
Schisto_mansoni.Chr_1	Cufflinks	transcript	49327405	49397919	.	-	.	ID=TCONS_00004956;Parent=XLOC_001815
Schisto_mansoni.Chr_1	Cufflinks	exon	49327405	49327520	.	-	.	Parent=TCONS_00004956
Schisto_mansoni.Chr_1	Cufflinks	exon	49329612	49329947	.	-	.	Parent=TCONS_00004956
Schisto_mansoni.Chr_1	Cufflinks	exon	49333603	49333887	.	-	.	Parent=TCONS_00004956
Schisto_mansoni.Chr_1	Cufflinks	exon	49337750	49337892	.	-	.	Parent=TCONS_00004956
Schisto_mansoni.Chr_1	Cufflinks	exon	49338393	49338628	.	-	.	Parent=TCONS_00004956
Schisto_mansoni.Chr_1	Cufflinks	exon	49340391	49340490	.	-	.	Parent=TCONS_00004956
Schisto_mansoni.Chr_1	Cufflinks	exon	49342795	49342943	.	-	.	Parent=TCONS_00004956
Schisto_mansoni.Chr_1	Cufflinks	exon	49349156	49349459	.	-	.	Parent=TCONS_00004956
Schisto_mansoni.Chr_1	Cufflinks	exon	49352484	49352656	.	-	.	Parent=TCONS_00004956
Schisto_mansoni.Chr_1	Cufflinks	exon	49355160	49355316	.	-	.	Parent=TCONS_00004956
Schisto_mansoni.Chr_1	Cufflinks	exon	49357410	49357555	.	-	.	Parent=TCONS_00004956
Schisto_mansoni.Chr_1	Cufflinks	exon	49359075	49359458	.	-	.	Parent=TCONS_00004956
Schisto_mansoni.Chr_1	Cufflinks	exon	49360608	49360787	.	-	.	Parent=TCONS_00004956
Schisto_mansoni.Chr_1	Cufflinks	exon	49363638	49363861	.	-	.	Parent=TCONS_00004956
Schisto_mansoni.Chr_1	Cufflinks	exon	49364611	49364777	.	-	.	Parent=TCONS_00004956
Schisto_mansoni.Chr_1	Cufflinks	exon	49365139	49365224	.	-	.	Parent=TCONS_00004956
Schisto_mansoni.Chr_1	Cufflinks	exon	49366346	49366474	.	-	.	Parent=TCONS_00004956
Schisto_mansoni.Chr_1	Cufflinks	exon	49372282	49372466	.	-	.	Parent=TCONS_00004956
Schisto_mansoni.Chr_1	Cufflinks	exon	49374359	49374589	.	-	.	Parent=TCONS_00004956
Schisto_mansoni.Chr_1	Cufflinks	exon	49377713	49378195	.	-	.	Parent=TCONS_00004956
Schisto_mansoni.Chr_1	Cufflinks	exon	49378240	49378442	.	-	.	Parent=TCONS_00004956
Schisto_mansoni.Chr_1	Cufflinks	exon	49378489	49378584	.	-	.	Parent=TCONS_00004956
Schisto_mansoni.Chr_1	Cufflinks	exon	49383645	49383838	.	-	.	Parent=TCONS_00004956
Schisto_mansoni.Chr_1	Cufflinks	exon	49394894	49396919	.	-	.	Parent=TCONS_00004956
Schisto_mansoni.Chr_1	Cufflinks	exon	49397460	49397919	.	-	.	Parent=TCONS_00004956
Schisto_mansoni.Chr_1	Cufflinks	transcript	49325319	49397919	.	-	.	ID=TCONS_00004954;Parent=XLOC_001815
Schisto_mansoni.Chr_1	Cufflinks	exon	49325319	49325357	.	-	.	Parent=TCONS_00004954
Schisto_mansoni.Chr_1	Cufflinks	exon	49327411	49327520	.	-	.	Parent=TCONS_00004954
Schisto_mansoni.Chr_1	Cufflinks	exon	49329612	49329947	.	-	.	Parent=TCONS_00004954
Schisto_mansoni.Chr_1	Cufflinks	exon	49333603	49333887	.	-	.	Parent=TCONS_00004954
Schisto_mansoni.Chr_1	Cufflinks	exon	49337750	49337892	.	-	.	Parent=TCONS_00004954
Schisto_mansoni.Chr_1	Cufflinks	exon	49338393	49338628	.	-	.	Parent=TCONS_00004954
Schisto_mansoni.Chr_1	Cufflinks	exon	49340391	49340486	.	-	.	Parent=TCONS_00004954
Schisto_mansoni.Chr_1	Cufflinks	exon	49342795	49342943	.	-	.	Parent=TCONS_00004954
Schisto_mansoni.Chr_1	Cufflinks	exon	49349156	49349459	.	-	.	Parent=TCONS_00004954
Schisto_mansoni.Chr_1	Cufflinks	exon	49352484	49352656	.	-	.	Parent=TCONS_00004954
Schisto_mansoni.Chr_1	Cufflinks	exon	49355160	49355316	.	-	.	Parent=TCONS_00004954
Schisto_mansoni.Chr_1	Cufflinks	exon	49357410	49357555	.	-	.	Parent=TCONS_00004954
Schisto_mansoni.Chr_1	Cufflinks	exon	49359075	49359458	.	-	.	Parent=TCONS_00004954
Schisto_mansoni.Chr_1	Cufflinks	exon	49360608	49360787	.	-	.	Parent=TCONS_00004954
Schisto_mansoni.Chr_1	Cufflinks	exon	49363638	49363861	.	-	.	Parent=TCONS_00004954
Schisto_mansoni.Chr_1	Cufflinks	exon	49364611	49364777	.	-	.	Parent=TCONS_00004954
Schisto_mansoni.Chr_1	Cufflinks	exon	49365139	49365224	.	-	.	Parent=TCONS_00004954
Schisto_mansoni.Chr_1	Cufflinks	exon	49366346	49366474	.	-	.	Parent=TCONS_00004954
Schisto_mansoni.Chr_1	Cufflinks	exon	49372282	49372466	.	-	.	Parent=TCONS_00004954
Schisto_mansoni.Chr_1	Cufflinks	exon	49374359	49374589	.	-	.	Parent=TCONS_00004954
Schisto_mansoni.Chr_1	Cufflinks	exon	49377713	49378195	.	-	.	Parent=TCONS_00004954
Schisto_mansoni.Chr_1	Cufflinks	exon	49378240	49378442	.	-	.	Parent=TCONS_00004954
Schisto_mansoni.Chr_1	Cufflinks	exon	49378489	49378584	.	-	.	Parent=TCONS_00004954
Schisto_mansoni.Chr_1	Cufflinks	exon	49383645	49383838	.	-	.	Parent=TCONS_00004954
Schisto_mansoni.Chr_1	Cufflinks	exon	49394894	49396919	.	-	.	Parent=TCONS_00004954
Schisto_mansoni.Chr_1	Cufflinks	exon	49397460	49397919	.	-	.	Parent=TCONS_00004954
Schisto_mansoni.Chr_1	Cufflinks	transcript	49327405	49372292	.	-	.	ID=TCONS_00004955;Parent=XLOC_001815
Schisto_mansoni.Chr_1	Cufflinks	exon	49327405	49327520	.	-	.	Parent=TCONS_00004955
Schisto_mansoni.Chr_1	Cufflinks	exon	49329612	49329947	.	-	.	Parent=TCONS_00004955
Schisto_mansoni.Chr_1	Cufflinks	exon	49333603	49333887	.	-	.	Parent=TCONS_00004955
Schisto_mansoni.Chr_1	Cufflinks	exon	49337750	49337892	.	-	.	Parent=TCONS_00004955
Schisto_mansoni.Chr_1	Cufflinks	exon	49338393	49338628	.	-	.	Parent=TCONS_00004955
Schisto_mansoni.Chr_1	Cufflinks	exon	49340391	49340486	.	-	.	Parent=TCONS_00004955
Schisto_mansoni.Chr_1	Cufflinks	exon	49342795	49342943	.	-	.	Parent=TCONS_00004955
Schisto_mansoni.Chr_1	Cufflinks	exon	49349156	49349459	.	-	.	Parent=TCONS_00004955
Schisto_mansoni.Chr_1	Cufflinks	exon	49352484	49352656	.	-	.	Parent=TCONS_00004955
Schisto_mansoni.Chr_1	Cufflinks	exon	49355160	49355316	.	-	.	Parent=TCONS_00004955
Schisto_mansoni.Chr_1	Cufflinks	exon	49357410	49357555	.	-	.	Parent=TCONS_00004955
Schisto_mansoni.Chr_1	Cufflinks	exon	49359075	49359458	.	-	.	Parent=TCONS_00004955
Schisto_mansoni.Chr_1	Cufflinks	exon	49360608	49360787	.	-	.	Parent=TCONS_00004955
Schisto_mansoni.Chr_1	Cufflinks	exon	49363638	49363861	.	-	.	Parent=TCONS_00004955
Schisto_mansoni.Chr_1	Cufflinks	exon	49364611	49364777	.	-	.	Parent=TCONS_00004955
Schisto_mansoni.Chr_1	Cufflinks	exon	49365139	49365224	.	-	.	Parent=TCONS_00004955
Schisto_mansoni.Chr_1	Cufflinks	exon	49366346	49366475	.	-	.	Parent=TCONS_00004955
Schisto_mansoni.Chr_1	Cufflinks	exon	49372283	49372292	.	-	.	Parent=TCONS_00004955
Schisto_mansoni.Chr_1	Cufflinks	gene	49741360	49745496	.	-	.	ID=XLOC_001818;Name=XLOC_001818
Schisto_mansoni.Chr_1	Cufflinks	transcript	49743079	49761955	.	-	.	ID=TCONS_00004967;Parent=XLOC_001818
Schisto_mansoni.Chr_1	Cufflinks	exon	49743079	49743468	.	-	.	Parent=TCONS_00004967
Schisto_mansoni.Chr_1	Cufflinks	exon	49744639	49744952	.	-	.	Parent=TCONS_00004967
Schisto_mansoni.Chr_1	Cufflinks	exon	49747181	49747432	.	-	.	Parent=TCONS_00004967
Schisto_mansoni.Chr_1	Cufflinks	exon	49750749	49750949	.	-	.	Parent=TCONS_00004967
Schisto_mansoni.Chr_1	Cufflinks	exon	49753226	49753375	.	-	.	Parent=TCONS_00004967
Schisto_mansoni.Chr_1	Cufflinks	exon	49754040	49754352	.	-	.	Parent=TCONS_00004967
Schisto_mansoni.Chr_1	Cufflinks	exon	49756032	49756137	.	-	.	Parent=TCONS_00004967
Schisto_mansoni.Chr_1	Cufflinks	exon	49761258	49761398	.	-	.	Parent=TCONS_00004967
Schisto_mansoni.Chr_1	Cufflinks	exon	49761435	49761656	.	-	.	Parent=TCONS_00004967
Schisto_mansoni.Chr_1	Cufflinks	exon	49761690	49761834	.	-	.	Parent=TCONS_00004967
Schisto_mansoni.Chr_1	Cufflinks	exon	49761870	49761955	.	-	.	Parent=TCONS_00004967
Schisto_mansoni.Chr_1	Cufflinks	transcript	49743079	49745496	.	-	.	ID=TCONS_00004966;Parent=XLOC_001818
Schisto_mansoni.Chr_1	Cufflinks	exon	49743079	49743468	.	-	.	Parent=TCONS_00004966
Schisto_mansoni.Chr_1	Cufflinks	exon	49744639	49744952	.	-	.	Parent=TCONS_00004966
Schisto_mansoni.Chr_1	Cufflinks	exon	49745170	49745496	.	-	.	Parent=TCONS_00004966
Schisto_mansoni.Chr_1	Cufflinks	transcript	49741360	49762156	.	-	.	ID=TCONS_00004965;Parent=XLOC_001818
Schisto_mansoni.Chr_1	Cufflinks	exon	49741360	49741368	.	-	.	Parent=TCONS_00004965
Schisto_mansoni.Chr_1	Cufflinks	exon	49743196	49743468	.	-	.	Parent=TCONS_00004965
Schisto_mansoni.Chr_1	Cufflinks	exon	49744639	49744952	.	-	.	Parent=TCONS_00004965
Schisto_mansoni.Chr_1	Cufflinks	exon	49747181	49747432	.	-	.	Parent=TCONS_00004965
Schisto_mansoni.Chr_1	Cufflinks	exon	49750749	49750949	.	-	.	Parent=TCONS_00004965
Schisto_mansoni.Chr_1	Cufflinks	exon	49753226	49753375	.	-	.	Parent=TCONS_00004965
Schisto_mansoni.Chr_1	Cufflinks	exon	49754040	49754352	.	-	.	Parent=TCONS_00004965
Schisto_mansoni.Chr_1	Cufflinks	exon	49756033	49756137	.	-	.	Parent=TCONS_00004965
Schisto_mansoni.Chr_1	Cufflinks	exon	49761258	49761398	.	-	.	Parent=TCONS_00004965
Schisto_mansoni.Chr_1	Cufflinks	exon	49761435	49761656	.	-	.	Parent=TCONS_00004965
Schisto_mansoni.Chr_1	Cufflinks	exon	49761690	49761834	.	-	.	Parent=TCONS_00004965
Schisto_mansoni.Chr_1	Cufflinks	exon	49761870	49762156	.	-	.	Parent=TCONS_00004965
Schisto_mansoni.Chr_1	Cufflinks	gene	49772875	49784755	.	-	.	ID=XLOC_001819;Name=XLOC_001819
Schisto_mansoni.Chr_1	Cufflinks	transcript	49772875	49787377	.	-	.	ID=TCONS_00004969;Parent=XLOC_001819
Schisto_mansoni.Chr_1	Cufflinks	exon	49772875	49773679	.	-	.	Parent=TCONS_00004969
Schisto_mansoni.Chr_1	Cufflinks	exon	49775576	49776369	.	-	.	Parent=TCONS_00004969
Schisto_mansoni.Chr_1	Cufflinks	exon	49777720	49777830	.	-	.	Parent=TCONS_00004969
Schisto_mansoni.Chr_1	Cufflinks	exon	49778814	49779047	.	-	.	Parent=TCONS_00004969
Schisto_mansoni.Chr_1	Cufflinks	exon	49779912	49780038	.	-	.	Parent=TCONS_00004969
Schisto_mansoni.Chr_1	Cufflinks	exon	49782085	49782182	.	-	.	Parent=TCONS_00004969
Schisto_mansoni.Chr_1	Cufflinks	exon	49784304	49784455	.	-	.	Parent=TCONS_00004969
Schisto_mansoni.Chr_1	Cufflinks	exon	49786790	49786885	.	-	.	Parent=TCONS_00004969
Schisto_mansoni.Chr_1	Cufflinks	exon	49786917	49787021	.	-	.	Parent=TCONS_00004969
Schisto_mansoni.Chr_1	Cufflinks	exon	49787056	49787377	.	-	.	Parent=TCONS_00004969
Schisto_mansoni.Chr_1	Cufflinks	transcript	49772875	49784755	.	-	.	ID=TCONS_00004968;Parent=XLOC_001819
Schisto_mansoni.Chr_1	Cufflinks	exon	49772875	49773679	.	-	.	Parent=TCONS_00004968
Schisto_mansoni.Chr_1	Cufflinks	exon	49775576	49776369	.	-	.	Parent=TCONS_00004968
Schisto_mansoni.Chr_1	Cufflinks	exon	49777720	49777830	.	-	.	Parent=TCONS_00004968
Schisto_mansoni.Chr_1	Cufflinks	exon	49778814	49779047	.	-	.	Parent=TCONS_00004968
Schisto_mansoni.Chr_1	Cufflinks	exon	49779912	49780038	.	-	.	Parent=TCONS_00004968
Schisto_mansoni.Chr_1	Cufflinks	exon	49782085	49782182	.	-	.	Parent=TCONS_00004968
Schisto_mansoni.Chr_1	Cufflinks	exon	49784304	49784755	.	-	.	Parent=TCONS_00004968
Schisto_mansoni.Chr_1	Cufflinks	transcript	49772875	49787420	.	-	.	ID=TCONS_00004970;Parent=XLOC_001819
Schisto_mansoni.Chr_1	Cufflinks	exon	49772875	49773679	.	-	.	Parent=TCONS_00004970
Schisto_mansoni.Chr_1	Cufflinks	exon	49775576	49776369	.	-	.	Parent=TCONS_00004970
Schisto_mansoni.Chr_1	Cufflinks	exon	49777720	49777830	.	-	.	Parent=TCONS_00004970
Schisto_mansoni.Chr_1	Cufflinks	exon	49778814	49779047	.	-	.	Parent=TCONS_00004970
Schisto_mansoni.Chr_1	Cufflinks	exon	49779912	49780038	.	-	.	Parent=TCONS_00004970
Schisto_mansoni.Chr_1	Cufflinks	exon	49782085	49782182	.	-	.	Parent=TCONS_00004970
Schisto_mansoni.Chr_1	Cufflinks	exon	49784304	49784459	.	-	.	Parent=TCONS_00004970
Schisto_mansoni.Chr_1	Cufflinks	exon	49786790	49786885	.	-	.	Parent=TCONS_00004970
Schisto_mansoni.Chr_1	Cufflinks	exon	49786917	49787021	.	-	.	Parent=TCONS_00004970
Schisto_mansoni.Chr_1	Cufflinks	exon	49787056	49787284	.	-	.	Parent=TCONS_00004970
Schisto_mansoni.Chr_1	Cufflinks	exon	49787321	49787420	.	-	.	Parent=TCONS_00004970
Schisto_mansoni.Chr_1	Cufflinks	gene	58648944	58649311	.	.	.	ID=XLOC_002859;Name=XLOC_002859
Schisto_mansoni.Chr_1	Cufflinks	transcript	58648944	58649311	.	.	.	ID=TCONS_00006445;Parent=XLOC_002859
Schisto_mansoni.Chr_1	Cufflinks	exon	58648944	58649311	.	.	.	Parent=TCONS_00006445
Schisto_mansoni.Chr_1	Cufflinks	gene	17026319	17027113	.	.	.	ID=XLOC_002256;Name=XLOC_002256
Schisto_mansoni.Chr_1	Cufflinks	transcript	17026319	17027113	.	.	.	ID=TCONS_00005842;Parent=XLOC_002256
Schisto_mansoni.Chr_1	Cufflinks	exon	17026319	17027113	.	.	.	Parent=TCONS_00005842
Schisto_mansoni.Chr_1	Cufflinks	gene	54750672	54766125	.	-	.	ID=XLOC_001898;Name=XLOC_001898
Schisto_mansoni.Chr_1	Cufflinks	transcript	54750672	54766381	.	-	.	ID=TCONS_00005209;Parent=XLOC_001898
Schisto_mansoni.Chr_1	Cufflinks	exon	54750672	54751344	.	-	.	Parent=TCONS_00005209
Schisto_mansoni.Chr_1	Cufflinks	exon	54756522	54756687	.	-	.	Parent=TCONS_00005209
Schisto_mansoni.Chr_1	Cufflinks	exon	54758573	54758671	.	-	.	Parent=TCONS_00005209
Schisto_mansoni.Chr_1	Cufflinks	exon	54761267	54761332	.	-	.	Parent=TCONS_00005209
Schisto_mansoni.Chr_1	Cufflinks	exon	54762854	54763049	.	-	.	Parent=TCONS_00005209
Schisto_mansoni.Chr_1	Cufflinks	exon	54763820	54764161	.	-	.	Parent=TCONS_00005209
Schisto_mansoni.Chr_1	Cufflinks	exon	54765774	54765925	.	-	.	Parent=TCONS_00005209
Schisto_mansoni.Chr_1	Cufflinks	exon	54765955	54766157	.	-	.	Parent=TCONS_00005209
Schisto_mansoni.Chr_1	Cufflinks	exon	54766195	54766381	.	-	.	Parent=TCONS_00005209
Schisto_mansoni.Chr_1	Cufflinks	transcript	54750672	54766379	.	-	.	ID=TCONS_00005208;Parent=XLOC_001898
Schisto_mansoni.Chr_1	Cufflinks	exon	54750672	54751344	.	-	.	Parent=TCONS_00005208
Schisto_mansoni.Chr_1	Cufflinks	exon	54756522	54756687	.	-	.	Parent=TCONS_00005208
Schisto_mansoni.Chr_1	Cufflinks	exon	54758573	54758671	.	-	.	Parent=TCONS_00005208
Schisto_mansoni.Chr_1	Cufflinks	exon	54761267	54761338	.	-	.	Parent=TCONS_00005208
Schisto_mansoni.Chr_1	Cufflinks	exon	54762860	54763049	.	-	.	Parent=TCONS_00005208
Schisto_mansoni.Chr_1	Cufflinks	exon	54763820	54764161	.	-	.	Parent=TCONS_00005208
Schisto_mansoni.Chr_1	Cufflinks	exon	54765774	54766157	.	-	.	Parent=TCONS_00005208
Schisto_mansoni.Chr_1	Cufflinks	exon	54766195	54766379	.	-	.	Parent=TCONS_00005208
Schisto_mansoni.Chr_1	Cufflinks	transcript	54756626	54766150	.	-	.	ID=TCONS_00005210;Parent=XLOC_001898
Schisto_mansoni.Chr_1	Cufflinks	exon	54756626	54756688	.	-	.	Parent=TCONS_00005210
Schisto_mansoni.Chr_1	Cufflinks	exon	54758574	54758671	.	-	.	Parent=TCONS_00005210
Schisto_mansoni.Chr_1	Cufflinks	exon	54761267	54761332	.	-	.	Parent=TCONS_00005210
Schisto_mansoni.Chr_1	Cufflinks	exon	54762854	54763049	.	-	.	Parent=TCONS_00005210
Schisto_mansoni.Chr_1	Cufflinks	exon	54763820	54764161	.	-	.	Parent=TCONS_00005210
Schisto_mansoni.Chr_1	Cufflinks	exon	54765774	54765925	.	-	.	Parent=TCONS_00005210
Schisto_mansoni.Chr_1	Cufflinks	exon	54765955	54766150	.	-	.	Parent=TCONS_00005210
Schisto_mansoni.Chr_1	Cufflinks	transcript	54756626	54766329	.	-	.	ID=TCONS_00005211;Parent=XLOC_001898
Schisto_mansoni.Chr_1	Cufflinks	exon	54756626	54756687	.	-	.	Parent=TCONS_00005211
Schisto_mansoni.Chr_1	Cufflinks	exon	54758573	54758672	.	-	.	Parent=TCONS_00005211
Schisto_mansoni.Chr_1	Cufflinks	exon	54761268	54761335	.	-	.	Parent=TCONS_00005211
Schisto_mansoni.Chr_1	Cufflinks	exon	54762857	54763051	.	-	.	Parent=TCONS_00005211
Schisto_mansoni.Chr_1	Cufflinks	exon	54763822	54764161	.	-	.	Parent=TCONS_00005211
Schisto_mansoni.Chr_1	Cufflinks	exon	54765774	54766157	.	-	.	Parent=TCONS_00005211
Schisto_mansoni.Chr_1	Cufflinks	exon	54766195	54766329	.	-	.	Parent=TCONS_00005211
Schisto_mansoni.Chr_1	Cufflinks	transcript	54750672	54766125	.	-	.	ID=TCONS_00005205;Parent=XLOC_001898
Schisto_mansoni.Chr_1	Cufflinks	exon	54750672	54751344	.	-	.	Parent=TCONS_00005205
Schisto_mansoni.Chr_1	Cufflinks	exon	54756522	54756688	.	-	.	Parent=TCONS_00005205
Schisto_mansoni.Chr_1	Cufflinks	exon	54758573	54758671	.	-	.	Parent=TCONS_00005205
Schisto_mansoni.Chr_1	Cufflinks	exon	54761267	54761332	.	-	.	Parent=TCONS_00005205
Schisto_mansoni.Chr_1	Cufflinks	exon	54762854	54763049	.	-	.	Parent=TCONS_00005205
Schisto_mansoni.Chr_1	Cufflinks	exon	54763820	54764161	.	-	.	Parent=TCONS_00005205
Schisto_mansoni.Chr_1	Cufflinks	exon	54765774	54765917	.	-	.	Parent=TCONS_00005205
Schisto_mansoni.Chr_1	Cufflinks	exon	54765955	54766125	.	-	.	Parent=TCONS_00005205
Schisto_mansoni.Chr_1	Cufflinks	transcript	54750672	54766375	.	-	.	ID=TCONS_00005207;Parent=XLOC_001898
Schisto_mansoni.Chr_1	Cufflinks	exon	54750672	54751344	.	-	.	Parent=TCONS_00005207
Schisto_mansoni.Chr_1	Cufflinks	exon	54756522	54756691	.	-	.	Parent=TCONS_00005207
Schisto_mansoni.Chr_1	Cufflinks	exon	54758573	54758671	.	-	.	Parent=TCONS_00005207
Schisto_mansoni.Chr_1	Cufflinks	exon	54761267	54761332	.	-	.	Parent=TCONS_00005207
Schisto_mansoni.Chr_1	Cufflinks	exon	54762854	54763049	.	-	.	Parent=TCONS_00005207
Schisto_mansoni.Chr_1	Cufflinks	exon	54763820	54764161	.	-	.	Parent=TCONS_00005207
Schisto_mansoni.Chr_1	Cufflinks	exon	54765774	54765925	.	-	.	Parent=TCONS_00005207
Schisto_mansoni.Chr_1	Cufflinks	exon	54765955	54766157	.	-	.	Parent=TCONS_00005207
Schisto_mansoni.Chr_1	Cufflinks	exon	54766195	54766375	.	-	.	Parent=TCONS_00005207
Schisto_mansoni.Chr_1	Cufflinks	transcript	54750672	54766375	.	-	.	ID=TCONS_00005206;Parent=XLOC_001898
Schisto_mansoni.Chr_1	Cufflinks	exon	54750672	54751344	.	-	.	Parent=TCONS_00005206
Schisto_mansoni.Chr_1	Cufflinks	exon	54756522	54756688	.	-	.	Parent=TCONS_00005206
Schisto_mansoni.Chr_1	Cufflinks	exon	54758573	54758671	.	-	.	Parent=TCONS_00005206
Schisto_mansoni.Chr_1	Cufflinks	exon	54761267	54761332	.	-	.	Parent=TCONS_00005206
Schisto_mansoni.Chr_1	Cufflinks	exon	54762854	54763049	.	-	.	Parent=TCONS_00005206
Schisto_mansoni.Chr_1	Cufflinks	exon	54763820	54764161	.	-	.	Parent=TCONS_00005206
Schisto_mansoni.Chr_1	Cufflinks	exon	54765774	54765925	.	-	.	Parent=TCONS_00005206
Schisto_mansoni.Chr_1	Cufflinks	exon	54765955	54766157	.	-	.	Parent=TCONS_00005206
Schisto_mansoni.Chr_1	Cufflinks	exon	54766195	54766375	.	-	.	Parent=TCONS_00005206
Schisto_mansoni.Chr_1	Cufflinks	gene	5324516	5329299	.	-	.	ID=XLOC_001108;Name=XLOC_001108
Schisto_mansoni.Chr_1	Cufflinks	transcript	5324516	5329299	.	-	.	ID=TCONS_00002880;Parent=XLOC_001108
Schisto_mansoni.Chr_1	Cufflinks	exon	5324516	5324711	.	-	.	Parent=TCONS_00002880
Schisto_mansoni.Chr_1	Cufflinks	exon	5327289	5327999	.	-	.	Parent=TCONS_00002880
Schisto_mansoni.Chr_1	Cufflinks	exon	5328456	5328493	.	-	.	Parent=TCONS_00002880
Schisto_mansoni.Chr_1	Cufflinks	exon	5329181	5329299	.	-	.	Parent=TCONS_00002880
Schisto_mansoni.Chr_1	Cufflinks	gene	5343493	5352705	.	-	.	ID=XLOC_001109;Name=XLOC_001109
Schisto_mansoni.Chr_1	Cufflinks	transcript	5343493	5352705	.	-	.	ID=TCONS_00002881;Parent=XLOC_001109
Schisto_mansoni.Chr_1	Cufflinks	exon	5343493	5343722	.	-	.	Parent=TCONS_00002881
Schisto_mansoni.Chr_1	Cufflinks	exon	5345166	5345499	.	-	.	Parent=TCONS_00002881
Schisto_mansoni.Chr_1	Cufflinks	exon	5346600	5346875	.	-	.	Parent=TCONS_00002881
Schisto_mansoni.Chr_1	Cufflinks	exon	5347673	5347963	.	-	.	Parent=TCONS_00002881
Schisto_mansoni.Chr_1	Cufflinks	exon	5349296	5349484	.	-	.	Parent=TCONS_00002881
Schisto_mansoni.Chr_1	Cufflinks	exon	5350676	5350866	.	-	.	Parent=TCONS_00002881
Schisto_mansoni.Chr_1	Cufflinks	exon	5351508	5351637	.	-	.	Parent=TCONS_00002881
Schisto_mansoni.Chr_1	Cufflinks	exon	5352578	5352705	.	-	.	Parent=TCONS_00002881
Schisto_mansoni.Chr_1	Cufflinks	gene	4647308	4656633	.	-	.	ID=XLOC_001104;Name=XLOC_001104
Schisto_mansoni.Chr_1	Cufflinks	transcript	4647308	4656633	.	-	.	ID=TCONS_00002865;Parent=XLOC_001104
Schisto_mansoni.Chr_1	Cufflinks	exon	4647308	4652521	.	-	.	Parent=TCONS_00002865
Schisto_mansoni.Chr_1	Cufflinks	exon	4656483	4656633	.	-	.	Parent=TCONS_00002865
Schisto_mansoni.Chr_1	Cufflinks	transcript	4647308	4656633	.	-	.	ID=TCONS_00002866;Parent=XLOC_001104
Schisto_mansoni.Chr_1	Cufflinks	exon	4647308	4649027	.	-	.	Parent=TCONS_00002866
Schisto_mansoni.Chr_1	Cufflinks	exon	4656482	4656535	.	-	.	Parent=TCONS_00002866
Schisto_mansoni.Chr_1	Cufflinks	exon	4656569	4656633	.	-	.	Parent=TCONS_00002866
Schisto_mansoni.Chr_1	Cufflinks	transcript	4647308	4656633	.	-	.	ID=TCONS_00002867;Parent=XLOC_001104
Schisto_mansoni.Chr_1	Cufflinks	exon	4647308	4652520	.	-	.	Parent=TCONS_00002867
Schisto_mansoni.Chr_1	Cufflinks	exon	4656482	4656633	.	-	.	Parent=TCONS_00002867
Schisto_mansoni.Chr_1	Cufflinks	gene	5084404	5104445	.	-	.	ID=XLOC_001105;Name=XLOC_001105
Schisto_mansoni.Chr_1	Cufflinks	transcript	5084404	5104445	.	-	.	ID=TCONS_00002868;Parent=XLOC_001105
Schisto_mansoni.Chr_1	Cufflinks	exon	5084404	5086123	.	-	.	Parent=TCONS_00002868
Schisto_mansoni.Chr_1	Cufflinks	exon	5088426	5088543	.	-	.	Parent=TCONS_00002868
Schisto_mansoni.Chr_1	Cufflinks	exon	5091731	5091908	.	-	.	Parent=TCONS_00002868
Schisto_mansoni.Chr_1	Cufflinks	exon	5092881	5093207	.	-	.	Parent=TCONS_00002868
Schisto_mansoni.Chr_1	Cufflinks	exon	5094309	5094440	.	-	.	Parent=TCONS_00002868
Schisto_mansoni.Chr_1	Cufflinks	exon	5094662	5094934	.	-	.	Parent=TCONS_00002868
Schisto_mansoni.Chr_1	Cufflinks	exon	5097030	5097134	.	-	.	Parent=TCONS_00002868
Schisto_mansoni.Chr_1	Cufflinks	exon	5097228	5097530	.	-	.	Parent=TCONS_00002868
Schisto_mansoni.Chr_1	Cufflinks	exon	5098207	5098447	.	-	.	Parent=TCONS_00002868
Schisto_mansoni.Chr_1	Cufflinks	exon	5098633	5098941	.	-	.	Parent=TCONS_00002868
Schisto_mansoni.Chr_1	Cufflinks	exon	5099309	5099623	.	-	.	Parent=TCONS_00002868
Schisto_mansoni.Chr_1	Cufflinks	exon	5100991	5101125	.	-	.	Parent=TCONS_00002868
Schisto_mansoni.Chr_1	Cufflinks	exon	5101577	5101717	.	-	.	Parent=TCONS_00002868
Schisto_mansoni.Chr_1	Cufflinks	exon	5102871	5103068	.	-	.	Parent=TCONS_00002868
Schisto_mansoni.Chr_1	Cufflinks	exon	5103232	5103312	.	-	.	Parent=TCONS_00002868
Schisto_mansoni.Chr_1	Cufflinks	exon	5103500	5103705	.	-	.	Parent=TCONS_00002868
Schisto_mansoni.Chr_1	Cufflinks	exon	5104427	5104445	.	-	.	Parent=TCONS_00002868
Schisto_mansoni.Chr_1	Cufflinks	transcript	5084404	5106190	.	-	.	ID=TCONS_00002869;Parent=XLOC_001105
Schisto_mansoni.Chr_1	Cufflinks	exon	5084404	5086123	.	-	.	Parent=TCONS_00002869
Schisto_mansoni.Chr_1	Cufflinks	exon	5088426	5088543	.	-	.	Parent=TCONS_00002869
Schisto_mansoni.Chr_1	Cufflinks	exon	5091731	5091908	.	-	.	Parent=TCONS_00002869
Schisto_mansoni.Chr_1	Cufflinks	exon	5092881	5093207	.	-	.	Parent=TCONS_00002869
Schisto_mansoni.Chr_1	Cufflinks	exon	5094309	5094440	.	-	.	Parent=TCONS_00002869
Schisto_mansoni.Chr_1	Cufflinks	exon	5094662	5094932	.	-	.	Parent=TCONS_00002869
Schisto_mansoni.Chr_1	Cufflinks	exon	5097031	5097134	.	-	.	Parent=TCONS_00002869
Schisto_mansoni.Chr_1	Cufflinks	exon	5097228	5097530	.	-	.	Parent=TCONS_00002869
Schisto_mansoni.Chr_1	Cufflinks	exon	5098207	5098447	.	-	.	Parent=TCONS_00002869
Schisto_mansoni.Chr_1	Cufflinks	exon	5098633	5098940	.	-	.	Parent=TCONS_00002869
Schisto_mansoni.Chr_1	Cufflinks	exon	5099305	5099623	.	-	.	Parent=TCONS_00002869
Schisto_mansoni.Chr_1	Cufflinks	exon	5100991	5101125	.	-	.	Parent=TCONS_00002869
Schisto_mansoni.Chr_1	Cufflinks	exon	5101577	5101717	.	-	.	Parent=TCONS_00002869
Schisto_mansoni.Chr_1	Cufflinks	exon	5102871	5103068	.	-	.	Parent=TCONS_00002869
Schisto_mansoni.Chr_1	Cufflinks	exon	5103232	5103312	.	-	.	Parent=TCONS_00002869
Schisto_mansoni.Chr_1	Cufflinks	exon	5103500	5103704	.	-	.	Parent=TCONS_00002869
Schisto_mansoni.Chr_1	Cufflinks	exon	5104427	5104624	.	-	.	Parent=TCONS_00002869
Schisto_mansoni.Chr_1	Cufflinks	exon	5105445	5105623	.	-	.	Parent=TCONS_00002869
Schisto_mansoni.Chr_1	Cufflinks	exon	5105896	5106190	.	-	.	Parent=TCONS_00002869
Schisto_mansoni.Chr_1	Cufflinks	transcript	5084404	5131451	.	-	.	ID=TCONS_00002873;Parent=XLOC_001105
Schisto_mansoni.Chr_1	Cufflinks	exon	5084404	5086123	.	-	.	Parent=TCONS_00002873
Schisto_mansoni.Chr_1	Cufflinks	exon	5088426	5088543	.	-	.	Parent=TCONS_00002873
Schisto_mansoni.Chr_1	Cufflinks	exon	5091731	5091908	.	-	.	Parent=TCONS_00002873
Schisto_mansoni.Chr_1	Cufflinks	exon	5092881	5093207	.	-	.	Parent=TCONS_00002873
Schisto_mansoni.Chr_1	Cufflinks	exon	5094309	5094440	.	-	.	Parent=TCONS_00002873
Schisto_mansoni.Chr_1	Cufflinks	exon	5094662	5094931	.	-	.	Parent=TCONS_00002873
Schisto_mansoni.Chr_1	Cufflinks	exon	5097030	5097134	.	-	.	Parent=TCONS_00002873
Schisto_mansoni.Chr_1	Cufflinks	exon	5097228	5097530	.	-	.	Parent=TCONS_00002873
Schisto_mansoni.Chr_1	Cufflinks	exon	5098207	5098447	.	-	.	Parent=TCONS_00002873
Schisto_mansoni.Chr_1	Cufflinks	exon	5098633	5098940	.	-	.	Parent=TCONS_00002873
Schisto_mansoni.Chr_1	Cufflinks	exon	5099309	5099623	.	-	.	Parent=TCONS_00002873
Schisto_mansoni.Chr_1	Cufflinks	exon	5100991	5101125	.	-	.	Parent=TCONS_00002873
Schisto_mansoni.Chr_1	Cufflinks	exon	5101577	5101717	.	-	.	Parent=TCONS_00002873
Schisto_mansoni.Chr_1	Cufflinks	exon	5102871	5103068	.	-	.	Parent=TCONS_00002873
Schisto_mansoni.Chr_1	Cufflinks	exon	5103232	5103312	.	-	.	Parent=TCONS_00002873
Schisto_mansoni.Chr_1	Cufflinks	exon	5103500	5103704	.	-	.	Parent=TCONS_00002873
Schisto_mansoni.Chr_1	Cufflinks	exon	5104427	5104624	.	-	.	Parent=TCONS_00002873
Schisto_mansoni.Chr_1	Cufflinks	exon	5105445	5105623	.	-	.	Parent=TCONS_00002873
Schisto_mansoni.Chr_1	Cufflinks	exon	5105896	5106189	.	-	.	Parent=TCONS_00002873
Schisto_mansoni.Chr_1	Cufflinks	exon	5106433	5106640	.	-	.	Parent=TCONS_00002873
Schisto_mansoni.Chr_1	Cufflinks	exon	5108594	5108713	.	-	.	Parent=TCONS_00002873
Schisto_mansoni.Chr_1	Cufflinks	exon	5111174	5111218	.	-	.	Parent=TCONS_00002873
Schisto_mansoni.Chr_1	Cufflinks	exon	5113324	5113386	.	-	.	Parent=TCONS_00002873
Schisto_mansoni.Chr_1	Cufflinks	exon	5115381	5115434	.	-	.	Parent=TCONS_00002873
Schisto_mansoni.Chr_1	Cufflinks	exon	5115529	5115702	.	-	.	Parent=TCONS_00002873
Schisto_mansoni.Chr_1	Cufflinks	exon	5118510	5118572	.	-	.	Parent=TCONS_00002873
Schisto_mansoni.Chr_1	Cufflinks	exon	5121460	5121495	.	-	.	Parent=TCONS_00002873
Schisto_mansoni.Chr_1	Cufflinks	exon	5123641	5123763	.	-	.	Parent=TCONS_00002873
Schisto_mansoni.Chr_1	Cufflinks	exon	5126974	5127036	.	-	.	Parent=TCONS_00002873
Schisto_mansoni.Chr_1	Cufflinks	exon	5128880	5128924	.	-	.	Parent=TCONS_00002873
Schisto_mansoni.Chr_1	Cufflinks	exon	5131310	5131451	.	-	.	Parent=TCONS_00002873
Schisto_mansoni.Chr_1	Cufflinks	transcript	5084404	5115817	.	-	.	ID=TCONS_00002872;Parent=XLOC_001105
Schisto_mansoni.Chr_1	Cufflinks	exon	5084404	5086123	.	-	.	Parent=TCONS_00002872
Schisto_mansoni.Chr_1	Cufflinks	exon	5088426	5088546	.	-	.	Parent=TCONS_00002872
Schisto_mansoni.Chr_1	Cufflinks	exon	5091731	5091908	.	-	.	Parent=TCONS_00002872
Schisto_mansoni.Chr_1	Cufflinks	exon	5092881	5093207	.	-	.	Parent=TCONS_00002872
Schisto_mansoni.Chr_1	Cufflinks	exon	5094309	5094440	.	-	.	Parent=TCONS_00002872
Schisto_mansoni.Chr_1	Cufflinks	exon	5094662	5094934	.	-	.	Parent=TCONS_00002872
Schisto_mansoni.Chr_1	Cufflinks	exon	5097030	5097134	.	-	.	Parent=TCONS_00002872
Schisto_mansoni.Chr_1	Cufflinks	exon	5097228	5097530	.	-	.	Parent=TCONS_00002872
Schisto_mansoni.Chr_1	Cufflinks	exon	5098207	5098447	.	-	.	Parent=TCONS_00002872
Schisto_mansoni.Chr_1	Cufflinks	exon	5098633	5098940	.	-	.	Parent=TCONS_00002872
Schisto_mansoni.Chr_1	Cufflinks	exon	5099309	5099623	.	-	.	Parent=TCONS_00002872
Schisto_mansoni.Chr_1	Cufflinks	exon	5100991	5101125	.	-	.	Parent=TCONS_00002872
Schisto_mansoni.Chr_1	Cufflinks	exon	5101577	5101718	.	-	.	Parent=TCONS_00002872
Schisto_mansoni.Chr_1	Cufflinks	exon	5102872	5103068	.	-	.	Parent=TCONS_00002872
Schisto_mansoni.Chr_1	Cufflinks	exon	5103232	5103312	.	-	.	Parent=TCONS_00002872
Schisto_mansoni.Chr_1	Cufflinks	exon	5103500	5103704	.	-	.	Parent=TCONS_00002872
Schisto_mansoni.Chr_1	Cufflinks	exon	5104427	5104624	.	-	.	Parent=TCONS_00002872
Schisto_mansoni.Chr_1	Cufflinks	exon	5105445	5105623	.	-	.	Parent=TCONS_00002872
Schisto_mansoni.Chr_1	Cufflinks	exon	5105896	5106189	.	-	.	Parent=TCONS_00002872
Schisto_mansoni.Chr_1	Cufflinks	exon	5106433	5106640	.	-	.	Parent=TCONS_00002872
Schisto_mansoni.Chr_1	Cufflinks	exon	5108594	5108719	.	-	.	Parent=TCONS_00002872
Schisto_mansoni.Chr_1	Cufflinks	exon	5111180	5111218	.	-	.	Parent=TCONS_00002872
Schisto_mansoni.Chr_1	Cufflinks	exon	5113324	5113387	.	-	.	Parent=TCONS_00002872
Schisto_mansoni.Chr_1	Cufflinks	exon	5115382	5115434	.	-	.	Parent=TCONS_00002872
Schisto_mansoni.Chr_1	Cufflinks	exon	5115529	5115702	.	-	.	Parent=TCONS_00002872
Schisto_mansoni.Chr_1	Cufflinks	exon	5115806	5115817	.	-	.	Parent=TCONS_00002872
Schisto_mansoni.Chr_1	Cufflinks	transcript	5084404	5115817	.	-	.	ID=TCONS_00002871;Parent=XLOC_001105
Schisto_mansoni.Chr_1	Cufflinks	exon	5084404	5086123	.	-	.	Parent=TCONS_00002871
Schisto_mansoni.Chr_1	Cufflinks	exon	5088426	5088543	.	-	.	Parent=TCONS_00002871
Schisto_mansoni.Chr_1	Cufflinks	exon	5091731	5091908	.	-	.	Parent=TCONS_00002871
Schisto_mansoni.Chr_1	Cufflinks	exon	5092881	5093207	.	-	.	Parent=TCONS_00002871
Schisto_mansoni.Chr_1	Cufflinks	exon	5094309	5094440	.	-	.	Parent=TCONS_00002871
Schisto_mansoni.Chr_1	Cufflinks	exon	5094662	5094931	.	-	.	Parent=TCONS_00002871
Schisto_mansoni.Chr_1	Cufflinks	exon	5097030	5097134	.	-	.	Parent=TCONS_00002871
Schisto_mansoni.Chr_1	Cufflinks	exon	5097228	5097530	.	-	.	Parent=TCONS_00002871
Schisto_mansoni.Chr_1	Cufflinks	exon	5098207	5098447	.	-	.	Parent=TCONS_00002871
Schisto_mansoni.Chr_1	Cufflinks	exon	5098633	5098940	.	-	.	Parent=TCONS_00002871
Schisto_mansoni.Chr_1	Cufflinks	exon	5099309	5099623	.	-	.	Parent=TCONS_00002871
Schisto_mansoni.Chr_1	Cufflinks	exon	5100991	5101125	.	-	.	Parent=TCONS_00002871
Schisto_mansoni.Chr_1	Cufflinks	exon	5101577	5101717	.	-	.	Parent=TCONS_00002871
Schisto_mansoni.Chr_1	Cufflinks	exon	5102871	5103068	.	-	.	Parent=TCONS_00002871
Schisto_mansoni.Chr_1	Cufflinks	exon	5103232	5103312	.	-	.	Parent=TCONS_00002871
Schisto_mansoni.Chr_1	Cufflinks	exon	5103500	5103704	.	-	.	Parent=TCONS_00002871
Schisto_mansoni.Chr_1	Cufflinks	exon	5104427	5104624	.	-	.	Parent=TCONS_00002871
Schisto_mansoni.Chr_1	Cufflinks	exon	5105445	5105623	.	-	.	Parent=TCONS_00002871
Schisto_mansoni.Chr_1	Cufflinks	exon	5105896	5106189	.	-	.	Parent=TCONS_00002871
Schisto_mansoni.Chr_1	Cufflinks	exon	5106433	5106640	.	-	.	Parent=TCONS_00002871
Schisto_mansoni.Chr_1	Cufflinks	exon	5108594	5108713	.	-	.	Parent=TCONS_00002871
Schisto_mansoni.Chr_1	Cufflinks	exon	5111174	5111218	.	-	.	Parent=TCONS_00002871
Schisto_mansoni.Chr_1	Cufflinks	exon	5113324	5113387	.	-	.	Parent=TCONS_00002871
Schisto_mansoni.Chr_1	Cufflinks	exon	5115382	5115434	.	-	.	Parent=TCONS_00002871
Schisto_mansoni.Chr_1	Cufflinks	exon	5115529	5115702	.	-	.	Parent=TCONS_00002871
Schisto_mansoni.Chr_1	Cufflinks	exon	5115806	5115817	.	-	.	Parent=TCONS_00002871
Schisto_mansoni.Chr_1	Cufflinks	transcript	5084404	5113332	.	-	.	ID=TCONS_00002870;Parent=XLOC_001105
Schisto_mansoni.Chr_1	Cufflinks	exon	5084404	5086123	.	-	.	Parent=TCONS_00002870
Schisto_mansoni.Chr_1	Cufflinks	exon	5088426	5088543	.	-	.	Parent=TCONS_00002870
Schisto_mansoni.Chr_1	Cufflinks	exon	5091731	5091908	.	-	.	Parent=TCONS_00002870
Schisto_mansoni.Chr_1	Cufflinks	exon	5092881	5093207	.	-	.	Parent=TCONS_00002870
Schisto_mansoni.Chr_1	Cufflinks	exon	5094309	5094440	.	-	.	Parent=TCONS_00002870
Schisto_mansoni.Chr_1	Cufflinks	exon	5094662	5094931	.	-	.	Parent=TCONS_00002870
Schisto_mansoni.Chr_1	Cufflinks	exon	5097030	5097134	.	-	.	Parent=TCONS_00002870
Schisto_mansoni.Chr_1	Cufflinks	exon	5097228	5097530	.	-	.	Parent=TCONS_00002870
Schisto_mansoni.Chr_1	Cufflinks	exon	5098207	5098447	.	-	.	Parent=TCONS_00002870
Schisto_mansoni.Chr_1	Cufflinks	exon	5098633	5098940	.	-	.	Parent=TCONS_00002870
Schisto_mansoni.Chr_1	Cufflinks	exon	5099309	5099623	.	-	.	Parent=TCONS_00002870
Schisto_mansoni.Chr_1	Cufflinks	exon	5100991	5101125	.	-	.	Parent=TCONS_00002870
Schisto_mansoni.Chr_1	Cufflinks	exon	5101577	5101717	.	-	.	Parent=TCONS_00002870
Schisto_mansoni.Chr_1	Cufflinks	exon	5102871	5103070	.	-	.	Parent=TCONS_00002870
Schisto_mansoni.Chr_1	Cufflinks	exon	5103232	5103312	.	-	.	Parent=TCONS_00002870
Schisto_mansoni.Chr_1	Cufflinks	exon	5103500	5103704	.	-	.	Parent=TCONS_00002870
Schisto_mansoni.Chr_1	Cufflinks	exon	5104427	5104624	.	-	.	Parent=TCONS_00002870
Schisto_mansoni.Chr_1	Cufflinks	exon	5105445	5105623	.	-	.	Parent=TCONS_00002870
Schisto_mansoni.Chr_1	Cufflinks	exon	5105896	5106189	.	-	.	Parent=TCONS_00002870
Schisto_mansoni.Chr_1	Cufflinks	exon	5106433	5106640	.	-	.	Parent=TCONS_00002870
Schisto_mansoni.Chr_1	Cufflinks	exon	5108594	5108713	.	-	.	Parent=TCONS_00002870
Schisto_mansoni.Chr_1	Cufflinks	exon	5111174	5111218	.	-	.	Parent=TCONS_00002870
Schisto_mansoni.Chr_1	Cufflinks	exon	5113324	5113332	.	-	.	Parent=TCONS_00002870
Schisto_mansoni.Chr_1	Cufflinks	transcript	5091870	5113332	.	-	.	ID=TCONS_00002876;Parent=XLOC_001105
Schisto_mansoni.Chr_1	Cufflinks	exon	5091870	5091909	.	-	.	Parent=TCONS_00002876
Schisto_mansoni.Chr_1	Cufflinks	exon	5092882	5093207	.	-	.	Parent=TCONS_00002876
Schisto_mansoni.Chr_1	Cufflinks	exon	5094309	5094440	.	-	.	Parent=TCONS_00002876
Schisto_mansoni.Chr_1	Cufflinks	exon	5094662	5094931	.	-	.	Parent=TCONS_00002876
Schisto_mansoni.Chr_1	Cufflinks	exon	5097030	5097134	.	-	.	Parent=TCONS_00002876
Schisto_mansoni.Chr_1	Cufflinks	exon	5097228	5097530	.	-	.	Parent=TCONS_00002876
Schisto_mansoni.Chr_1	Cufflinks	exon	5098207	5098447	.	-	.	Parent=TCONS_00002876
Schisto_mansoni.Chr_1	Cufflinks	exon	5098633	5098940	.	-	.	Parent=TCONS_00002876
Schisto_mansoni.Chr_1	Cufflinks	exon	5099309	5099623	.	-	.	Parent=TCONS_00002876
Schisto_mansoni.Chr_1	Cufflinks	exon	5100991	5101125	.	-	.	Parent=TCONS_00002876
Schisto_mansoni.Chr_1	Cufflinks	exon	5101577	5101717	.	-	.	Parent=TCONS_00002876
Schisto_mansoni.Chr_1	Cufflinks	exon	5102871	5103068	.	-	.	Parent=TCONS_00002876
Schisto_mansoni.Chr_1	Cufflinks	exon	5103232	5103312	.	-	.	Parent=TCONS_00002876
Schisto_mansoni.Chr_1	Cufflinks	exon	5103500	5103704	.	-	.	Parent=TCONS_00002876
Schisto_mansoni.Chr_1	Cufflinks	exon	5104427	5104626	.	-	.	Parent=TCONS_00002876
Schisto_mansoni.Chr_1	Cufflinks	exon	5105445	5105623	.	-	.	Parent=TCONS_00002876
Schisto_mansoni.Chr_1	Cufflinks	exon	5105896	5106189	.	-	.	Parent=TCONS_00002876
Schisto_mansoni.Chr_1	Cufflinks	exon	5106433	5106640	.	-	.	Parent=TCONS_00002876
Schisto_mansoni.Chr_1	Cufflinks	exon	5108594	5108713	.	-	.	Parent=TCONS_00002876
Schisto_mansoni.Chr_1	Cufflinks	exon	5111174	5111218	.	-	.	Parent=TCONS_00002876
Schisto_mansoni.Chr_1	Cufflinks	exon	5113324	5113332	.	-	.	Parent=TCONS_00002876
Schisto_mansoni.Chr_1	Cufflinks	transcript	5091870	5113332	.	-	.	ID=TCONS_00002875;Parent=XLOC_001105
Schisto_mansoni.Chr_1	Cufflinks	exon	5091870	5091909	.	-	.	Parent=TCONS_00002875
Schisto_mansoni.Chr_1	Cufflinks	exon	5092882	5093207	.	-	.	Parent=TCONS_00002875
Schisto_mansoni.Chr_1	Cufflinks	exon	5094309	5094440	.	-	.	Parent=TCONS_00002875
Schisto_mansoni.Chr_1	Cufflinks	exon	5094662	5094931	.	-	.	Parent=TCONS_00002875
Schisto_mansoni.Chr_1	Cufflinks	exon	5097023	5097134	.	-	.	Parent=TCONS_00002875
Schisto_mansoni.Chr_1	Cufflinks	exon	5097228	5097531	.	-	.	Parent=TCONS_00002875
Schisto_mansoni.Chr_1	Cufflinks	exon	5098207	5098447	.	-	.	Parent=TCONS_00002875
Schisto_mansoni.Chr_1	Cufflinks	exon	5098633	5098940	.	-	.	Parent=TCONS_00002875
Schisto_mansoni.Chr_1	Cufflinks	exon	5099309	5099623	.	-	.	Parent=TCONS_00002875
Schisto_mansoni.Chr_1	Cufflinks	exon	5100991	5101125	.	-	.	Parent=TCONS_00002875
Schisto_mansoni.Chr_1	Cufflinks	exon	5101577	5101717	.	-	.	Parent=TCONS_00002875
Schisto_mansoni.Chr_1	Cufflinks	exon	5102871	5103068	.	-	.	Parent=TCONS_00002875
Schisto_mansoni.Chr_1	Cufflinks	exon	5103232	5103312	.	-	.	Parent=TCONS_00002875
Schisto_mansoni.Chr_1	Cufflinks	exon	5103500	5103704	.	-	.	Parent=TCONS_00002875
Schisto_mansoni.Chr_1	Cufflinks	exon	5104427	5104624	.	-	.	Parent=TCONS_00002875
Schisto_mansoni.Chr_1	Cufflinks	exon	5105445	5105623	.	-	.	Parent=TCONS_00002875
Schisto_mansoni.Chr_1	Cufflinks	exon	5105896	5106189	.	-	.	Parent=TCONS_00002875
Schisto_mansoni.Chr_1	Cufflinks	exon	5106433	5106640	.	-	.	Parent=TCONS_00002875
Schisto_mansoni.Chr_1	Cufflinks	exon	5108594	5108713	.	-	.	Parent=TCONS_00002875
Schisto_mansoni.Chr_1	Cufflinks	exon	5111174	5111218	.	-	.	Parent=TCONS_00002875
Schisto_mansoni.Chr_1	Cufflinks	exon	5113324	5113332	.	-	.	Parent=TCONS_00002875
Schisto_mansoni.Chr_1	Cufflinks	transcript	5084404	5131451	.	-	.	ID=TCONS_00002874;Parent=XLOC_001105
Schisto_mansoni.Chr_1	Cufflinks	exon	5084404	5086123	.	-	.	Parent=TCONS_00002874
Schisto_mansoni.Chr_1	Cufflinks	exon	5088426	5088543	.	-	.	Parent=TCONS_00002874
Schisto_mansoni.Chr_1	Cufflinks	exon	5091731	5091908	.	-	.	Parent=TCONS_00002874
Schisto_mansoni.Chr_1	Cufflinks	exon	5092881	5093207	.	-	.	Parent=TCONS_00002874
Schisto_mansoni.Chr_1	Cufflinks	exon	5094309	5094440	.	-	.	Parent=TCONS_00002874
Schisto_mansoni.Chr_1	Cufflinks	exon	5094662	5094931	.	-	.	Parent=TCONS_00002874
Schisto_mansoni.Chr_1	Cufflinks	exon	5097030	5097134	.	-	.	Parent=TCONS_00002874
Schisto_mansoni.Chr_1	Cufflinks	exon	5097228	5097530	.	-	.	Parent=TCONS_00002874
Schisto_mansoni.Chr_1	Cufflinks	exon	5098207	5098447	.	-	.	Parent=TCONS_00002874
Schisto_mansoni.Chr_1	Cufflinks	exon	5098633	5098941	.	-	.	Parent=TCONS_00002874
Schisto_mansoni.Chr_1	Cufflinks	exon	5099309	5099623	.	-	.	Parent=TCONS_00002874
Schisto_mansoni.Chr_1	Cufflinks	exon	5100991	5101132	.	-	.	Parent=TCONS_00002874
Schisto_mansoni.Chr_1	Cufflinks	exon	5101584	5101717	.	-	.	Parent=TCONS_00002874
Schisto_mansoni.Chr_1	Cufflinks	exon	5102871	5103068	.	-	.	Parent=TCONS_00002874
Schisto_mansoni.Chr_1	Cufflinks	exon	5103232	5103314	.	-	.	Parent=TCONS_00002874
Schisto_mansoni.Chr_1	Cufflinks	exon	5103500	5103704	.	-	.	Parent=TCONS_00002874
Schisto_mansoni.Chr_1	Cufflinks	exon	5104427	5104624	.	-	.	Parent=TCONS_00002874
Schisto_mansoni.Chr_1	Cufflinks	exon	5105445	5105623	.	-	.	Parent=TCONS_00002874
Schisto_mansoni.Chr_1	Cufflinks	exon	5105896	5106189	.	-	.	Parent=TCONS_00002874
Schisto_mansoni.Chr_1	Cufflinks	exon	5106433	5106640	.	-	.	Parent=TCONS_00002874
Schisto_mansoni.Chr_1	Cufflinks	exon	5108594	5108713	.	-	.	Parent=TCONS_00002874
Schisto_mansoni.Chr_1	Cufflinks	exon	5111174	5111221	.	-	.	Parent=TCONS_00002874
Schisto_mansoni.Chr_1	Cufflinks	exon	5113327	5113386	.	-	.	Parent=TCONS_00002874
Schisto_mansoni.Chr_1	Cufflinks	exon	5115381	5115434	.	-	.	Parent=TCONS_00002874
Schisto_mansoni.Chr_1	Cufflinks	exon	5115529	5115702	.	-	.	Parent=TCONS_00002874
Schisto_mansoni.Chr_1	Cufflinks	exon	5118510	5118572	.	-	.	Parent=TCONS_00002874
Schisto_mansoni.Chr_1	Cufflinks	exon	5121460	5121495	.	-	.	Parent=TCONS_00002874
Schisto_mansoni.Chr_1	Cufflinks	exon	5123641	5123763	.	-	.	Parent=TCONS_00002874
Schisto_mansoni.Chr_1	Cufflinks	exon	5126974	5127036	.	-	.	Parent=TCONS_00002874
Schisto_mansoni.Chr_1	Cufflinks	exon	5128880	5128924	.	-	.	Parent=TCONS_00002874
Schisto_mansoni.Chr_1	Cufflinks	exon	5131310	5131451	.	-	.	Parent=TCONS_00002874
Schisto_mansoni.Chr_1	Cufflinks	gene	5242880	5246232	.	-	.	ID=XLOC_001106;Name=XLOC_001106
Schisto_mansoni.Chr_1	Cufflinks	transcript	5242880	5246232	.	-	.	ID=TCONS_00002877;Parent=XLOC_001106
Schisto_mansoni.Chr_1	Cufflinks	exon	5242880	5243404	.	-	.	Parent=TCONS_00002877
Schisto_mansoni.Chr_1	Cufflinks	exon	5246207	5246232	.	-	.	Parent=TCONS_00002877
Schisto_mansoni.Chr_1	Cufflinks	gene	5303198	5323196	.	-	.	ID=XLOC_001107;Name=XLOC_001107
Schisto_mansoni.Chr_1	Cufflinks	transcript	5303198	5369009	.	-	.	ID=TCONS_00002879;Parent=XLOC_001107
Schisto_mansoni.Chr_1	Cufflinks	exon	5303198	5304504	.	-	.	Parent=TCONS_00002879
Schisto_mansoni.Chr_1	Cufflinks	exon	5305381	5305726	.	-	.	Parent=TCONS_00002879
Schisto_mansoni.Chr_1	Cufflinks	exon	5307162	5307437	.	-	.	Parent=TCONS_00002879
Schisto_mansoni.Chr_1	Cufflinks	exon	5308234	5308512	.	-	.	Parent=TCONS_00002879
Schisto_mansoni.Chr_1	Cufflinks	exon	5309845	5310033	.	-	.	Parent=TCONS_00002879
Schisto_mansoni.Chr_1	Cufflinks	exon	5311237	5311427	.	-	.	Parent=TCONS_00002879
Schisto_mansoni.Chr_1	Cufflinks	exon	5312071	5312200	.	-	.	Parent=TCONS_00002879
Schisto_mansoni.Chr_1	Cufflinks	exon	5313142	5313339	.	-	.	Parent=TCONS_00002879
Schisto_mansoni.Chr_1	Cufflinks	exon	5354104	5354265	.	-	.	Parent=TCONS_00002879
Schisto_mansoni.Chr_1	Cufflinks	exon	5355651	5355779	.	-	.	Parent=TCONS_00002879
Schisto_mansoni.Chr_1	Cufflinks	exon	5356849	5356950	.	-	.	Parent=TCONS_00002879
Schisto_mansoni.Chr_1	Cufflinks	exon	5360433	5360609	.	-	.	Parent=TCONS_00002879
Schisto_mansoni.Chr_1	Cufflinks	exon	5361704	5362055	.	-	.	Parent=TCONS_00002879
Schisto_mansoni.Chr_1	Cufflinks	exon	5365429	5366124	.	-	.	Parent=TCONS_00002879
Schisto_mansoni.Chr_1	Cufflinks	exon	5366583	5366620	.	-	.	Parent=TCONS_00002879
Schisto_mansoni.Chr_1	Cufflinks	exon	5367310	5367408	.	-	.	Parent=TCONS_00002879
Schisto_mansoni.Chr_1	Cufflinks	exon	5368910	5369009	.	-	.	Parent=TCONS_00002879
Schisto_mansoni.Chr_1	Cufflinks	transcript	5303198	5323196	.	-	.	ID=TCONS_00002878;Parent=XLOC_001107
Schisto_mansoni.Chr_1	Cufflinks	exon	5303198	5304504	.	-	.	Parent=TCONS_00002878
Schisto_mansoni.Chr_1	Cufflinks	exon	5305381	5305726	.	-	.	Parent=TCONS_00002878
Schisto_mansoni.Chr_1	Cufflinks	exon	5307162	5307437	.	-	.	Parent=TCONS_00002878
Schisto_mansoni.Chr_1	Cufflinks	exon	5308234	5308512	.	-	.	Parent=TCONS_00002878
Schisto_mansoni.Chr_1	Cufflinks	exon	5309845	5310033	.	-	.	Parent=TCONS_00002878
Schisto_mansoni.Chr_1	Cufflinks	exon	5311237	5311427	.	-	.	Parent=TCONS_00002878
Schisto_mansoni.Chr_1	Cufflinks	exon	5312071	5312200	.	-	.	Parent=TCONS_00002878
Schisto_mansoni.Chr_1	Cufflinks	exon	5313142	5313339	.	-	.	Parent=TCONS_00002878
Schisto_mansoni.Chr_1	Cufflinks	exon	5315034	5315195	.	-	.	Parent=TCONS_00002878
Schisto_mansoni.Chr_1	Cufflinks	exon	5316610	5316738	.	-	.	Parent=TCONS_00002878
Schisto_mansoni.Chr_1	Cufflinks	exon	5317808	5317909	.	-	.	Parent=TCONS_00002878
Schisto_mansoni.Chr_1	Cufflinks	exon	5322754	5322902	.	-	.	Parent=TCONS_00002878
Schisto_mansoni.Chr_1	Cufflinks	exon	5323083	5323196	.	-	.	Parent=TCONS_00002878
Schisto_mansoni.Chr_1	Cufflinks	gene	4287258	4301022	.	-	.	ID=XLOC_001100;Name=XLOC_001100
Schisto_mansoni.Chr_1	Cufflinks	transcript	4287258	4301022	.	-	.	ID=TCONS_00002853;Parent=XLOC_001100
Schisto_mansoni.Chr_1	Cufflinks	exon	4287258	4287538	.	-	.	Parent=TCONS_00002853
Schisto_mansoni.Chr_1	Cufflinks	exon	4298746	4298914	.	-	.	Parent=TCONS_00002853
Schisto_mansoni.Chr_1	Cufflinks	exon	4299188	4299468	.	-	.	Parent=TCONS_00002853
Schisto_mansoni.Chr_1	Cufflinks	exon	4299505	4299584	.	-	.	Parent=TCONS_00002853
Schisto_mansoni.Chr_1	Cufflinks	exon	4300958	4301022	.	-	.	Parent=TCONS_00002853
Schisto_mansoni.Chr_1	Cufflinks	transcript	4287258	4301116	.	-	.	ID=TCONS_00002855;Parent=XLOC_001100
Schisto_mansoni.Chr_1	Cufflinks	exon	4287258	4287538	.	-	.	Parent=TCONS_00002855
Schisto_mansoni.Chr_1	Cufflinks	exon	4298746	4298914	.	-	.	Parent=TCONS_00002855
Schisto_mansoni.Chr_1	Cufflinks	exon	4300958	4301116	.	-	.	Parent=TCONS_00002855
Schisto_mansoni.Chr_1	Cufflinks	transcript	4287258	4301063	.	-	.	ID=TCONS_00002854;Parent=XLOC_001100
Schisto_mansoni.Chr_1	Cufflinks	exon	4287258	4287538	.	-	.	Parent=TCONS_00002854
Schisto_mansoni.Chr_1	Cufflinks	exon	4298746	4298914	.	-	.	Parent=TCONS_00002854
Schisto_mansoni.Chr_1	Cufflinks	exon	4299188	4299468	.	-	.	Parent=TCONS_00002854
Schisto_mansoni.Chr_1	Cufflinks	exon	4299505	4299590	.	-	.	Parent=TCONS_00002854
Schisto_mansoni.Chr_1	Cufflinks	exon	4300964	4301063	.	-	.	Parent=TCONS_00002854
Schisto_mansoni.Chr_1	Cufflinks	transcript	4287258	4301116	.	-	.	ID=TCONS_00002856;Parent=XLOC_001100
Schisto_mansoni.Chr_1	Cufflinks	exon	4287258	4287538	.	-	.	Parent=TCONS_00002856
Schisto_mansoni.Chr_1	Cufflinks	exon	4298746	4298914	.	-	.	Parent=TCONS_00002856
Schisto_mansoni.Chr_1	Cufflinks	exon	4299188	4299468	.	-	.	Parent=TCONS_00002856
Schisto_mansoni.Chr_1	Cufflinks	exon	4299505	4299587	.	-	.	Parent=TCONS_00002856
[truncated: 267,212 more rows]
